# Supplementary material for: Metagenomic analyses of 7000 to 5500 years old coprolites excavated from the Torihama shell-mound site in the Japanese archipelago
Source: PLoS One. 2024 Jan 24;19(1):e0295924. doi: 10.1371/journal.pone.0295924 (PMC10807776; doi:10.1371/journal.pone.0295924)
Supplement: S1 Table — (XLSX) [file pone.0295924.s002.xlsx]

## Sheet: S1 Table
S1 Table. Sample information
Sample name*	Specimen numbers**	Museum name	Geographic location	Collection date
TH55	#55-3	Wakasa History Museum	35.5576 N 135.898 E	1975-07-26
TH58	#58-4	Wakasa History Museum	35.5576 N 135.898 E	1975-08-05
TH62	#62-2	Wakasa History Museum	35.5576 N 135.898 E	1975-07-29
TH74	#74-8-3	Wakasa History Museum	35.5576 N 135.898 E	1975-07-27
*assigned at Laboratory of Genome Anthropology at University of Tokyo
**assigned at Wakasa History Museum
