# Supplementary material for: Metagenomic analyses of 7000 to 5500 years old coprolites excavated from the Torihama shell-mound site in the Japanese archipelago
Source: PLoS One. 2024 Jan 24;19(1):e0295924. doi: 10.1371/journal.pone.0295924 (PMC10807776; doi:10.1371/journal.pone.0295924)
Supplement: S2 Table — (XLSX) [file pone.0295924.s003.xlsx]

## Sheet: S2 Table
S2 Table. Preprocess results
Sample name	Number of reads					Number of base pairs					Human reads (%)
	Original	Trimmed	Human decontamination	Deduplication	Error correction	Original	Trimmed	Human decontamination	Deduplication	Error correction
TH55	1541566216	1520045606	1266987398	901657858	901657858	231234932400	104173490630	83550024961	55097655770	55097655770	16.42
TH58	1433405406	1400657104	1198775776	952386376	952386376	215010810900	82104289051	66904079650	49838502730	49838502730	14.08
TH62	1083821246	1062206052	911379182	700090332	700090332	162573186900	69869796495	57703281445	41668684017	41668684017	13.92
TH74	885820794	862759162	752596154	634666636	634666636	132873119100	47972380936	40034010571	32323132469	32323132469	12.44
Total	4944613662	4845667924	4129738510	3188801202	3188801202	741692049300	304119957112	248191396627	178927974986	178927974986	14.479
