# Supplementary material for: Metagenomic analyses of 7000 to 5500 years old coprolites excavated from the Torihama shell-mound site in the Japanese archipelago
Source: PLoS One. 2024 Jan 24;19(1):e0295924. doi: 10.1371/journal.pone.0295924 (PMC10807776; doi:10.1371/journal.pone.0295924)
Supplement: S3 Table — (XLSX) [file pone.0295924.s004.xlsx]

## Sheet: S3 Table
S3 Table. Human genome alignment
Sample	Average reads length (bp)	Median reads length (bp)	Number of reads	Number of reads (PMDS≥3)	Coverage% (1<x)*
TH55	19.8	19	5413752	47791	1.46
TH58	19.8	19	4971184	51076	1.36
TH62	19.8	19	3573879	33212	0.98
TH74	20	19	5224432	45059	1.39
*Using deduplicated reads
