# Supplementary material for: Metagenomic analyses of 7000 to 5500 years old coprolites excavated from the Torihama shell-mound site in the Japanese archipelago
Source: PLoS One. 2024 Jan 24;19(1):e0295924. doi: 10.1371/journal.pone.0295924 (PMC10807776; doi:10.1371/journal.pone.0295924)
Supplement: S4 Table — (XLSX) [file pone.0295924.s005.xlsx]

## Sheet: S4 Table
S4 Table. Alignment to GVD sequences
Sample	Reference	Reference length (bp)	Average reads length (bp)	Median reads length (bp)	Number of reads	Number of reads (PMDS≥3)	Coverage% (1<x)*
TH55	Broecker_Sample_ID29-1191-0_NODE_1524_length_8276_cov_8.926043	8276	19.7488	19	207	1	14.1856
TH58	Broecker_Sample_ID29-1191-0_NODE_1524_length_8276_cov_8.926043	8276	19.8021	19	187	4	14.1735
TH62	Broecker_Sample_ID29-1191-0_NODE_1524_length_8276_cov_8.926043	8276	19.5957	19	141	1	11.3823
TH74	Broecker_Sample_ID29-1191-0_NODE_1524_length_8276_cov_8.926043	8276	20.0047	20	214	3	16.6264
TH58	Broecker_Sample_ID29-1191-0_NODE_1826_length_7254_cov_8.801361	7254	20.697	19	99	1	8.49187
TH55	Broecker_Sample_ID29-1191-0_NODE_1995_length_6797_cov_9.057698	6797	19.7154	19	130	4	14.3299
TH58	Broecker_Sample_ID29-1191-0_NODE_1995_length_6797_cov_9.057698	6797	19.617	19	94	1	10.0927
TH74	Broecker_Sample_ID29-1191-0_NODE_1995_length_6797_cov_9.057698	6797	19.5556	19	135	1	14.0209
TH58	Broecker_Sample_ID29-1191-0_NODE_2048_length_6665_cov_14.955068	6665	21.0926	20	54	1	4.95124
TH62	Broecker_Sample_ID29-1191-0_NODE_2911_length_5216_cov_10.715171	5216	19.9333	19	15	1	2.30061
TH74	Broecker_Sample_ID29-1191-0_NODE_2911_length_5216_cov_10.715171	5216	19.6522	20	23	1	3.62347
TH55	Broecker_Sample_ID29-1191-0_NODE_364_length_23296_cov_8.034035	23296	19.9173	19	254	2	7.36607
TH58	Broecker_Sample_ID29-1191-0_NODE_364_length_23296_cov_8.034035	23296	19.725	19	200	2	6.46892
TH74	Broecker_Sample_ID29-1191-0_NODE_364_length_23296_cov_8.034035	23296	19.8535	19	273	3	7.82109
TH58	Broecker_Sample_ID29-1191-0_NODE_881_length_12231_cov_17.324573	12231	19.4082	19	49	1	3.50748
TH55	Broecker_Sample_ID29-1191-0_NODE_952_length_11499_cov_5.112985	11499	19.7972	19	281	4	15.5753
TH58	Broecker_Sample_ID29-1191-0_NODE_952_length_11499_cov_5.112985	11499	19.72	19	275	4	15.1231
TH74	Broecker_Sample_ID29-1191-0_NODE_952_length_11499_cov_5.112985	11499	19.8671	19	301	1	17.5233
TH55	Broecker_Sample_ID29-1191-3_NODE_102_length_38363_cov_11.011251	38363	19.6	19	265	1	5.63825
TH58	Broecker_Sample_ID29-1191-3_NODE_102_length_38363_cov_11.011251	38363	19.6696	19	230	1	5.03089
TH62	Broecker_Sample_ID29-1191-3_NODE_102_length_38363_cov_11.011251	38363	19.5349	19	215	2	4.38443
TH74	Broecker_Sample_ID29-1191-3_NODE_102_length_38363_cov_11.011251	38363	19.4963	19	270	1	5.78943
TH58	Broecker_Sample_ID29-1191-3_NODE_1210_length_6284_cov_3.820677	6284	19.9747	20	79	2	9.13431
TH74	Broecker_Sample_ID29-1191-3_NODE_1276_length_6000_cov_8.699916	6000	20	19	45	2	4.63333
TH55	Broecker_Sample_ID29-1192-0_NODE_1406_length_9387_cov_3.922096	9387	19.377	19	61	1	4.90039
TH55	Broecker_Sample_ID29-1192-0_NODE_153_length_54007_cov_4.436388	54007	19.7657	19	1114	5	13.015
TH58	Broecker_Sample_ID29-1192-0_NODE_153_length_54007_cov_4.436388	54007	19.7636	19	994	13	11.9947
TH62	Broecker_Sample_ID29-1192-0_NODE_153_length_54007_cov_4.436388	54007	19.7255	19	878	9	10.956
TH74	Broecker_Sample_ID29-1192-0_NODE_153_length_54007_cov_4.436388	54007	19.6437	19	1232	9	14.487
TH62	Broecker_Sample_ID29-1192-0_NODE_1566_length_8626_cov_2.555361	8626	19.7778	19	27	2	2.42291
TH58	Broecker_Sample_ID29-1192-0_NODE_1948_length_7150_cov_2.136716	7150	20.1429	20	35	1	3.8042
TH58	Broecker_Sample_ID29-1192-0_NODE_1992_length_6996_cov_6.475436	6996	20.1143	20	35	1	3.64494
TH55	Broecker_Sample_ID29-1192-0_NODE_2701_length_5339_cov_2.627176	5339	19.7222	19.5	18	1	3.05301
TH58	Broecker_Sample_ID29-1192-0_NODE_2701_length_5339_cov_2.627176	5339	19.5417	19	24	2	4.0457
TH62	Broecker_Sample_ID29-1192-0_NODE_2701_length_5339_cov_2.627176	5339	19.7391	20	23	2	3.59618
TH55	Broecker_Sample_ID29-1192-0_NODE_357_length_26490_cov_8.543787	26490	19.3556	19	45	1	1.36278
TH58	Broecker_Sample_ID29-1192-0_NODE_357_length_26490_cov_8.543787	26490	19.5102	19	49	1	1.53265
TH55	Broecker_Sample_ID29-1192-0_NODE_441_length_22475_cov_57.549509	22475	19.7827	19	994	6	27.6396
TH58	Broecker_Sample_ID29-1192-0_NODE_441_length_22475_cov_57.549509	22475	19.7515	19	837	9	23.3192
TH62	Broecker_Sample_ID29-1192-0_NODE_441_length_22475_cov_57.549509	22475	19.8057	19	777	9	21.6596
TH74	Broecker_Sample_ID29-1192-0_NODE_441_length_22475_cov_57.549509	22475	19.7808	19	1159	16	28.5517
TH55	Broecker_Sample_ID29-1192-0_NODE_84_length_88214_cov_60.298688	88214	19.7484	19	1606	11	11.5401
TH58	Broecker_Sample_ID29-1192-0_NODE_84_length_88214_cov_60.298688	88214	19.7184	19	1360	17	9.97121
TH62	Broecker_Sample_ID29-1192-0_NODE_84_length_88214_cov_60.298688	88214	19.7602	19	1176	7	8.82626
TH74	Broecker_Sample_ID29-1192-0_NODE_84_length_88214_cov_60.298688	88214	19.7954	19	1740	9	11.9913
TH55	Broecker_Sample_ID29-1192-0_NODE_959_length_12695_cov_18.701503	12695	19.6667	19	9	1	0.582907
TH58	Broecker_Sample_ID29-1192-0_NODE_959_length_12695_cov_18.701503	12695	19.5882	19	17	1	0.81922
TH62	Broecker_Sample_ID29-1192-0_NODE_991_length_12423_cov_4.535899	12423	19.42	19	50	1	3.36473
TH55	Broecker_Sample_ID29-1192-4_NODE_1183_length_6382_cov_5.205785	6382	19.8333	19.5	24	2	3.2435
TH55	Broecker_Sample_ID29-1192-4_NODE_415_length_17962_cov_6.259619	17962	19.792	19	452	3	15.093
TH58	Broecker_Sample_ID29-1192-4_NODE_415_length_17962_cov_6.259619	17962	19.6628	19	430	6	14.9093
TH62	Broecker_Sample_ID29-1192-4_NODE_415_length_17962_cov_6.259619	17962	19.7669	19	369	6	12.7547
TH74	Broecker_Sample_ID29-1192-4_NODE_415_length_17962_cov_6.259619	17962	19.7796	19	558	6	17.5092
TH55	Broecker_Sample_ID29-1192-4_NODE_522_length_14236_cov_4.115577	14236	19.8571	19	56	1	3.60354
TH58	Broecker_Sample_ID29-1192-4_NODE_522_length_14236_cov_4.115577	14236	19.9355	19	62	2	4.01798
TH62	Broecker_Sample_ID29-1192-4_NODE_522_length_14236_cov_4.115577	14236	19.6222	19	45	2	2.71846
TH58	Broecker_Sample_ID29-1192-4_NODE_814_length_9379_cov_2.397147	9379	19.7381	19	42	1	4.07293
TH55	Broecker_Sample_ID29-1192-4_NODE_854_length_9003_cov_4.424676	9003	19.9515	19	103	4	6.47562
TH62	Broecker_Sample_ID29-1192-4_NODE_854_length_9003_cov_4.424676	9003	20.2333	19	60	3	4.00977
TH74	Broecker_Sample_ID29-1192-4_NODE_854_length_9003_cov_4.424676	9003	19.7727	19	110	1	7.03099
TH62	Broecker_Sample_ID29-1192-4_NODE_954_length_8106_cov_2.040864	8106	20.0196	20	51	2	4.97163
TH55	Broecker_Sample_ID29-1193-0_NODE_2859_length_5823_cov_2.295596	5823	24.1333	20	135	2	11.3172
TH74	Broecker_Sample_ID29-1193-0_NODE_2859_length_5823_cov_2.295596	5823	24	20	119	3	7.76232
TH55	Broecker_Sample_ID29-1193-0_NODE_3050_length_5532_cov_3.158846	5532	19.5864	19	162	4	19.3782
TH58	Broecker_Sample_ID29-1193-0_NODE_3050_length_5532_cov_3.158846	5532	19.6714	19	140	1	17.3355
TH62	Broecker_Sample_ID29-1193-0_NODE_3050_length_5532_cov_3.158846	5532	19.8291	19	117	2	14.4794
TH58	Broecker_Sample_ID29-1193-0_NODE_3165_length_5377_cov_8.867907	5377	19.8531	19	143	3	15.3617
TH74	Broecker_Sample_ID29-1193-0_NODE_3165_length_5377_cov_8.867907	5377	19.4295	19	156	1	18.3932
TH74	Broecker_Sample_ID29-1193-0_NODE_552_length_20351_cov_8.841791	20351	19.513	19	115	3	3.97032
TH58	Broecker_Sample_ID29-1193-5_NODE_1033_length_6870_cov_5.203522	6870	19.7692	19.5	26	1	2.96943
TH55	Broecker_Sample_ID29-1193-5_NODE_1429_length_5169_cov_3.948573	5169	20.0263	19	76	1	8.33817
TH58	Broecker_Sample_ID29-1193-5_NODE_1429_length_5169_cov_3.948573	5169	20.0893	19	56	1	7.54498
TH62	Broecker_Sample_ID29-1193-5_NODE_1429_length_5169_cov_3.948573	5169	19.6579	19	38	2	5.39756
TH74	Broecker_Sample_ID29-1193-5_NODE_1429_length_5169_cov_3.948573	5169	19.7391	19	46	1	5.55233
TH55	Broecker_Sample_ID29-1193-5_NODE_1484_length_5036_cov_2.584220	5036	19.48	19	75	1	11.3781
TH58	Broecker_Sample_ID29-1193-5_NODE_762_length_9004_cov_4.303609	9004	19.7453	19	106	2	6.81919
TH74	Broecker_Sample_ID29-1193-5_NODE_762_length_9004_cov_4.303609	9004	19.5089	19	112	1	7.87428
TH58	Broecker_Sample_ID29-1193-5_NODE_873_length_8007_cov_5.648642	8007	19.5682	19	44	1	4.4586
TH74	Broecker_Sample_ID29-1193-5_NODE_890_length_7843_cov_5.251284	7843	19.5	19	78	1	7.16563
TH55	Broecker_Sample_ID29-1194-0_NODE_1024_length_21161_cov_4.502985	21161	19.7413	19	549	8	15.9113
TH58	Broecker_Sample_ID29-1194-0_NODE_1024_length_21161_cov_4.502985	21161	19.7433	19	483	2	15.5286
TH62	Broecker_Sample_ID29-1194-0_NODE_1024_length_21161_cov_4.502985	21161	19.8738	19	420	2	13.0948
TH74	Broecker_Sample_ID29-1194-0_NODE_1024_length_21161_cov_4.502985	21161	19.7304	19	575	6	17.3385
TH58	Broecker_Sample_ID29-1194-0_NODE_1055_length_20643_cov_2.694385	20643	19.5644	19	202	1	7.79441
TH62	Broecker_Sample_ID29-1194-0_NODE_1055_length_20643_cov_2.694385	20643	19.5153	19	196	2	7.44078
TH58	Broecker_Sample_ID29-1194-0_NODE_1430_length_16271_cov_6.467070	16271	19.8421	20	57	1	2.8517
TH55	Broecker_Sample_ID29-1194-0_NODE_1479_length_15641_cov_3.413448	15641	19.7506	19	417	1	16.1563
TH58	Broecker_Sample_ID29-1194-0_NODE_1479_length_15641_cov_3.413448	15641	19.7189	19	338	5	13.8099
TH62	Broecker_Sample_ID29-1194-0_NODE_1479_length_15641_cov_3.413448	15641	19.5572	19	271	1	11.4826
TH74	Broecker_Sample_ID29-1194-0_NODE_1479_length_15641_cov_3.413448	15641	19.7413	19	429	2	16.0795
TH55	Broecker_Sample_ID29-1194-0_NODE_1902_length_12391_cov_4.542234	12391	28.8959	20	836	25	28.5853
TH58	Broecker_Sample_ID29-1194-0_NODE_1902_length_12391_cov_4.542234	12391	28.993	21	711	18	23.5816
TH62	Broecker_Sample_ID29-1194-0_NODE_1902_length_12391_cov_4.542234	12391	27.9251	20	614	11	23.5332
TH74	Broecker_Sample_ID29-1194-0_NODE_1902_length_12391_cov_4.542234	12391	26.1053	20	874	31	32.2411
TH74	Broecker_Sample_ID29-1194-0_NODE_2168_length_10568_cov_3.650243	10568	20.0526	19	57	2	4.3433
TH55	Broecker_Sample_ID29-1194-0_NODE_2288_length_10017_cov_2.832564	10017	19.8176	19	170	1	12.0196
TH58	Broecker_Sample_ID29-1194-0_NODE_2288_length_10017_cov_2.832564	10017	19.6836	19	177	5	12.6385
TH62	Broecker_Sample_ID29-1194-0_NODE_2288_length_10017_cov_2.832564	10017	19.518	19	139	1	9.52381
TH58	Broecker_Sample_ID29-1194-0_NODE_2584_length_8714_cov_3.614043	8714	19.9444	20	18	2	1.8476
TH62	Broecker_Sample_ID29-1194-0_NODE_2584_length_8714_cov_3.614043	8714	19.1364	19	22	1	2.21483
TH55	Broecker_Sample_ID29-1194-0_NODE_2609_length_8616_cov_16.591987	8616	20.5882	19.5	34	1	3.55153
TH58	Broecker_Sample_ID29-1194-0_NODE_2609_length_8616_cov_16.591987	8616	24.1053	21	38	2	2.90158
TH62	Broecker_Sample_ID29-1194-0_NODE_2695_length_8292_cov_3.012140	8292	19.5948	19	116	3	10.3111
TH74	Broecker_Sample_ID29-1194-0_NODE_2695_length_8292_cov_3.012140	8292	19.8074	19	244	1	18.0777
TH55	Broecker_Sample_ID29-1194-0_NODE_288_length_50381_cov_4.132417	50381	20.2814	19	3810	30	34.7055
TH58	Broecker_Sample_ID29-1194-0_NODE_288_length_50381_cov_4.132417	50381	20.2092	19	3270	43	31.105
TH62	Broecker_Sample_ID29-1194-0_NODE_288_length_50381_cov_4.132417	50381	20.3052	19	2654	25	27.296
TH74	Broecker_Sample_ID29-1194-0_NODE_288_length_50381_cov_4.132417	50381	20.243	19	4243	43	38.1175
TH74	Broecker_Sample_ID29-1194-0_NODE_2985_length_7320_cov_19.219133	7320	19.7236	19	123	3	9.3306
TH74	Broecker_Sample_ID29-1194-0_NODE_3028_length_7214_cov_4.458723	7214	19.5957	19	47	2	5.42002
TH55	Broecker_Sample_ID29-1194-0_NODE_3045_length_7163_cov_2.176140	7163	19.5448	19	134	2	11.0847
TH62	Broecker_Sample_ID29-1194-0_NODE_3045_length_7163_cov_2.176140	7163	19.443	19	79	1	7.9436
TH55	Broecker_Sample_ID29-1194-0_NODE_3113_length_6966_cov_2.092317	6966	19.8249	19	257	3	23.385
TH58	Broecker_Sample_ID29-1194-0_NODE_3113_length_6966_cov_2.092317	6966	19.679	19	243	2	22.4232
TH74	Broecker_Sample_ID29-1194-0_NODE_3113_length_6966_cov_2.092317	6966	19.6331	19	248	1	23.5716
TH58	Broecker_Sample_ID29-1194-0_NODE_3221_length_6694_cov_2.923784	6694	20	19	32	2	3.80938
TH62	Broecker_Sample_ID29-1194-0_NODE_3221_length_6694_cov_2.923784	6694	20.3913	20	23	1	2.6591
TH58	Broecker_Sample_ID29-1194-0_NODE_3257_length_6614_cov_3.241500	6614	19.8115	19	122	2	13.169
TH62	Broecker_Sample_ID29-1194-0_NODE_3257_length_6614_cov_3.241500	6614	19.6767	19	133	1	14.4995
TH74	Broecker_Sample_ID29-1194-0_NODE_3257_length_6614_cov_3.241500	6614	19.6275	19	153	1	14.6507
TH58	Broecker_Sample_ID29-1194-0_NODE_3263_length_6593_cov_1.762924	6593	20	20	181	1	16.0018
TH62	Broecker_Sample_ID29-1194-0_NODE_3263_length_6593_cov_1.762924	6593	19.726	19	146	1	16.2597
TH74	Broecker_Sample_ID29-1194-0_NODE_3263_length_6593_cov_1.762924	6593	19.9205	19	239	3	22.6149
TH58	Broecker_Sample_ID29-1194-0_NODE_3537_length_5995_cov_2.090741	5995	19.6837	19	98	2	12.0267
TH62	Broecker_Sample_ID29-1194-0_NODE_3537_length_5995_cov_2.090741	5995	19.5067	19	75	2	8.30692
TH55	Broecker_Sample_ID29-1194-0_NODE_3875_length_5436_cov_2.047946	5436	19.8165	19	218	3	27.7226
TH74	Broecker_Sample_ID29-1194-0_NODE_3875_length_5436_cov_2.047946	5436	19.7333	19	255	1	28.7528
TH55	Broecker_Sample_ID29-1194-0_NODE_943_length_23011_cov_4.909261	23011	19.7567	19	1015	8	26.0136
TH58	Broecker_Sample_ID29-1194-0_NODE_943_length_23011_cov_4.909261	23011	19.7519	19	899	11	23.4279
TH62	Broecker_Sample_ID29-1194-0_NODE_943_length_23011_cov_4.909261	23011	19.8012	19	669	8	18.8041
TH74	Broecker_Sample_ID29-1194-0_NODE_943_length_23011_cov_4.909261	23011	19.7411	19	1240	14	28.469
TH55	Broecker_Sample_ID29-1194-6_NODE_446_length_12165_cov_1.679769	12165	19.9514	19	576	6	24.217
TH58	Broecker_Sample_ID29-1194-6_NODE_446_length_12165_cov_1.679769	12165	19.875	19	440	8	18.8327
TH62	Broecker_Sample_ID29-1194-6_NODE_446_length_12165_cov_1.679769	12165	20.2601	19	396	4	18.0025
TH74	Broecker_Sample_ID29-1194-6_NODE_446_length_12165_cov_1.679769	12165	19.8345	19	592	10	25.1048
TH58	Chehoud_control_2_NODE_103_length_7131_cov_14.078434	7131	19.2222	19	45	1	5.13252
TH74	Chehoud_control_2_NODE_103_length_7131_cov_14.078434	7131	19.7105	19	38	1	4.16491
TH58	Chehoud_control_2_NODE_13_length_26194_cov_19.574046	26194	19.5208	19	96	3	3.33282
TH74	Chehoud_control_2_NODE_13_length_26194_cov_19.574046	26194	19.5618	19	89	1	2.92815
TH55	Chehoud_control_2_NODE_1_length_48115_cov_27.751977	48115	19.5098	19	102	1	1.98691
TH58	Chehoud_control_2_NODE_1_length_48115_cov_27.751977	48115	19.6417	19	120	1	2.31321
TH62	Chehoud_control_2_NODE_1_length_48115_cov_27.751977	48115	19.4455	19	101	1	1.86844
TH74	Chehoud_control_2_NODE_1_length_48115_cov_27.751977	48115	19.5299	19	134	3	2.48779
TH55	Chehoud_control_2_NODE_25_length_17868_cov_71.012463	17868	19.4747	19	99	3	4.08552
TH62	Chehoud_control_2_NODE_25_length_17868_cov_71.012463	17868	19.76	20	50	2	2.32259
TH74	Chehoud_control_2_NODE_25_length_17868_cov_71.012463	17868	19.7297	19	74	2	3.07813
TH74	Chehoud_control_2_NODE_39_length_13528_cov_48.255400	13528	19.7714	19	35	2	2.21762
TH55	Chehoud_control_2_NODE_5_length_37879_cov_21.391392	37879	19.4096	19	83	2	1.96151
TH58	Chehoud_control_2_NODE_5_length_37879_cov_21.391392	37879	19.5652	19	69	2	1.62623
TH55	Chehoud_control_2_NODE_63_length_10031_cov_24.182037	10031	19.5521	19	96	4	7.2575
TH62	Chehoud_control_2_NODE_63_length_10031_cov_24.182037	10031	19.4667	19	90	3	7.19769
TH74	Chehoud_control_2_NODE_63_length_10031_cov_24.182037	10031	19.43	19	100	3	7.59645
TH62	Chehoud_control_2_NODE_73_length_9189_cov_5.848259	9189	19.5769	19	26	3	2.3724
TH62	Chehoud_control_2_NODE_79_length_8397_cov_5.535363	8397	19.3846	19	13	1	1.39335
TH55	Chehoud_control_2_NODE_7_length_34120_cov_45.113283	34120	19.5916	19	595	4	11.5651
TH58	Chehoud_control_2_NODE_7_length_34120_cov_45.113283	34120	19.6693	19	511	3	9.85639
TH62	Chehoud_control_2_NODE_7_length_34120_cov_45.113283	34120	19.9152	19	460	3	9.45487
TH74	Chehoud_control_2_NODE_7_length_34120_cov_45.113283	34120	19.7177	19	666	5	12.4472
TH55	Chehoud_control_2_NODE_83_length_8257_cov_10.744940	8257	20.8333	19.5	6	1	0.762989
TH58	Chehoud_control_2_NODE_96_length_7364_cov_9.208373	7364	19.6929	19	127	2	11.4476
TH55	Chehoud_control_3_NODE_12_length_23094_cov_14.243153	23094	19.3279	19	61	2	2.4725
TH58	Chehoud_control_3_NODE_12_length_23094_cov_14.243153	23094	19.6667	19	57	1	2.17805
TH62	Chehoud_control_3_NODE_14_length_22485_cov_9.183683	22485	19.6316	19	19	1	0.72048
TH58	Chehoud_donor_NODE_106_length_5855_cov_4070.194483	5855	20.1786	20	28	1	3.55252
TH62	Chehoud_donor_NODE_106_length_5855_cov_4070.194483	5855	20.2917	20	24	1	3.70623
TH55	Chehoud_donor_NODE_109_length_5774_cov_8.922014	5774	19.9561	20	114	2	14.5133
TH58	Chehoud_donor_NODE_109_length_5774_cov_8.922014	5774	19.848	19	125	3	15.1541
TH74	Chehoud_donor_NODE_109_length_5774_cov_8.922014	5774	19.6299	19	154	1	17.4402
TH62	Chehoud_donor_NODE_10_length_34366_cov_37.032089	34366	19.7635	19	148	2	3.40453
TH74	Chehoud_donor_NODE_10_length_34366_cov_37.032089	34366	19.7245	19	196	3	4.49281
TH55	Chehoud_donor_NODE_18_length_24166_cov_10.367343	24166	19.4804	19	102	1	3.72424
TH58	Chehoud_donor_NODE_18_length_24166_cov_10.367343	24166	19.8169	19	71	1	2.67318
TH58	Chehoud_donor_NODE_23_length_19717_cov_29.588089	19717	19.625	19	64	2	2.63732
TH62	Chehoud_donor_NODE_23_length_19717_cov_29.588089	19717	19.4762	19	42	1	1.89177
TH74	Chehoud_donor_NODE_23_length_19717_cov_29.588089	19717	19.7313	19	67	2	2.80976
TH58	Chehoud_donor_NODE_36_length_15232_cov_65.875469	15232	19.4138	19	29	1	1.67411
TH62	Chehoud_donor_NODE_36_length_15232_cov_65.875469	15232	19.2917	19	24	1	1.39837
TH55	Chehoud_donor_NODE_37_length_14694_cov_6.201721	14694	19.38	19	50	1	2.66776
TH62	Chehoud_donor_NODE_39_length_12239_cov_14.796701	12239	19.9355	20	31	1	2.2796
TH62	Chehoud_donor_NODE_46_length_10407_cov_5.036515	10407	19.2644	19	87	2	6.08244
TH74	Chehoud_donor_NODE_46_length_10407_cov_5.036515	10407	19.5455	19	99	1	6.70702
TH55	Chehoud_donor_NODE_4_length_41624_cov_12.198730	41624	19.7802	19	910	6	13.1655
TH58	Chehoud_donor_NODE_4_length_41624_cov_12.198730	41624	19.7536	19	832	7	12.6946
TH62	Chehoud_donor_NODE_4_length_41624_cov_12.198730	41624	19.8304	19	684	6	10.9
TH74	Chehoud_donor_NODE_4_length_41624_cov_12.198730	41624	19.847	19	987	13	15.085
TH55	Chehoud_donor_NODE_50_length_10093_cov_15.899382	10093	19.4625	19	80	2	5.26107
TH62	Chehoud_donor_NODE_50_length_10093_cov_15.899382	10093	19.7414	19	58	1	4.10185
TH74	Chehoud_donor_NODE_50_length_10093_cov_15.899382	10093	19.5625	19	64	1	4.63688
TH55	Chehoud_donor_NODE_59_length_8825_cov_5.425314	8825	19.451	19	102	1	9.74504
TH74	Chehoud_donor_NODE_59_length_8825_cov_5.425314	8825	19.6047	19	86	1	8.20397
TH55	Chehoud_donor_NODE_5_length_40782_cov_41.940654	40782	19.6337	19	202	2	4.21509
TH74	Chehoud_donor_NODE_6_length_40473_cov_156.131303	40473	19.48	19	25	1	0.585576
TH55	Chehoud_donor_NODE_82_length_6837_cov_4.718667	6837	19.6145	19	83	1	8.48325
TH74	Chehoud_donor_NODE_82_length_6837_cov_4.718667	6837	19.4125	19	80	1	8.67339
TH55	Chehoud_donor_NODE_86_length_6708_cov_7.903352	6708	19.4706	19	85	1	9.22779
TH58	Chehoud_donor_NODE_86_length_6708_cov_7.903352	6708	19.6923	19	91	1	9.18306
TH62	Chehoud_donor_NODE_86_length_6708_cov_7.903352	6708	19.9545	19.5	44	1	5.42636
TH62	Chehoud_donor_NODE_96_length_6368_cov_33.117852	6368	19.75	19.5	12	1	1.58606
TH58	Chehoud_patient_1_NODE_13_length_14977_cov_5.522986	14977	19.4634	19	41	1	2.24344
TH55	Chehoud_patient_1_NODE_14_length_14628_cov_22.650587	14628	19.8182	19	22	1	1.44928
TH62	Chehoud_patient_1_NODE_28_length_6027_cov_424.722873	6027	19.7143	20	7	2	0.99552
TH55	Chehoud_patient_1_NODE_39_length_4395_cov_8.019124	4395	19.8814	19	118	2	17.6564
TH62	Chehoud_patient_1_NODE_39_length_4395_cov_8.019124	4395	19.791	19	67	1	12.7645
TH58	Chehoud_patient_1_NODE_3_length_43672_cov_1017.789921	43672	19.596	19	99	1	1.76314
TH74	Chehoud_patient_1_NODE_3_length_43672_cov_1017.789921	43672	19.7815	19	151	3	2.55541
TH55	Chehoud_patient_1_NODE_4_length_42455_cov_24.570825	42455	19.7235	19	405	2	7.18879
TH58	Chehoud_patient_1_NODE_4_length_42455_cov_24.570825	42455	19.8347	19	357	1	6.29608
TH62	Chehoud_patient_1_NODE_4_length_42455_cov_24.570825	42455	19.5481	19	343	2	6.02756
TH74	Chehoud_patient_1_NODE_4_length_42455_cov_24.570825	42455	19.7318	19	384	4	6.66824
TH55	Chehoud_patient_1_NODE_9_length_19233_cov_18.927990	19233	19.4222	19	45	2	2.13175
TH62	Chehoud_patient_2_NODE_13_length_29569_cov_11.363489	29569	19.4737	19	57	1	1.71802
TH55	Chehoud_patient_2_NODE_19_length_19315_cov_52.877259	19315	19.5954	19	173	4	7.27414
TH58	Chehoud_patient_2_NODE_19_length_19315_cov_52.877259	19315	19.5894	19	151	1	6.54931
TH62	Chehoud_patient_2_NODE_19_length_19315_cov_52.877259	19315	19.3909	19	110	1	4.34377
TH55	Chehoud_patient_2_NODE_26_length_16553_cov_13.045581	16553	21.038	19	79	3	3.77575
TH58	Chehoud_patient_2_NODE_26_length_16553_cov_13.045581	16553	19.7097	19	62	2	3.03268
TH62	Chehoud_patient_2_NODE_26_length_16553_cov_13.045581	16553	19.4833	19	60	1	3.21996
TH55	Chehoud_patient_2_NODE_29_length_15626_cov_18.860381	15626	19.8519	19	189	2	6.2972
TH58	Chehoud_patient_2_NODE_29_length_15626_cov_18.860381	15626	19.5907	19	193	2	7.17394
TH55	Chehoud_patient_2_NODE_32_length_15279_cov_649.803731	15279	19.5179	19	56	2	2.40853
TH62	Chehoud_patient_2_NODE_32_length_15279_cov_649.803731	15279	19.7778	19	45	1	2.47398
TH58	Chehoud_patient_2_NODE_3_length_58127_cov_394.798836	58127	20.037	19	54	1	0.818897
TH55	Chehoud_patient_2_NODE_6_length_40366_cov_1166.857136	40366	19.4861	19	72	1	1.46906
TH74	Chehoud_patient_2_NODE_90_length_6149_cov_974.406465	6149	19.7	19	20	1	2.91104
TH55	Chehoud_patient_3_NODE_17_length_36324_cov_34.638589	36324	19.613	19	323	2	6.60445
TH58	Chehoud_patient_3_NODE_17_length_36324_cov_34.638589	36324	19.804	19	301	6	6.07587
TH74	Chehoud_patient_3_NODE_17_length_36324_cov_34.638589	36324	19.6053	19	342	6	6.72833
TH58	Chehoud_patient_3_NODE_45_length_12070_cov_7.039035	12070	19.4167	19	60	1	4.15079
TH55	Chehoud_patient_3_NODE_48_length_11010_cov_5.831310	11010	19.7097	19.5	62	1	4.40509
TH58	Chehoud_patient_3_NODE_70_length_7962_cov_6.603263	7962	19.3	19	20	1	2.1477
TH55	Draper_2018_SRR6914058_NODE_1_length_139957_cov_120.578927	139957	19.6875	19	576	5	3.49965
TH58	Draper_2018_SRR6914058_NODE_1_length_139957_cov_120.578927	139957	19.8946	19	522	5	3.19527
TH62	Draper_2018_SRR6914058_NODE_1_length_139957_cov_120.578927	139957	19.8407	19	383	4	2.30785
TH74	Draper_2018_SRR6914058_NODE_1_length_139957_cov_120.578927	139957	19.769	19	619	7	3.61968
TH55	Draper_2018_SRR6914059_NODE_11_length_40952_cov_71.621977	40952	19.7582	19	182	1	3.15003
TH58	Draper_2018_SRR6914059_NODE_11_length_40952_cov_71.621977	40952	19.6754	19	191	1	3.3991
TH74	Draper_2018_SRR6914059_NODE_11_length_40952_cov_71.621977	40952	19.5962	19	208	2	3.63352
TH55	Draper_2018_SRR6914060_NODE_10_length_59478_cov_40.168756	59478	19.62	19	100	1	1.41229
TH74	Draper_2018_SRR6914060_NODE_10_length_59478_cov_40.168756	59478	19.6486	19	111	1	1.57705
TH62	Draper_2018_SRR6914060_NODE_112_length_5382_cov_6.710344	5382	20.4286	20	21	2	3.45596
TH58	Draper_2018_SRR6914060_NODE_45_length_15361_cov_173.890892	15361	19.5	19	42	1	2.42823
TH58	Draper_2018_SRR6914061_NODE_11_length_40884_cov_66.920057	40884	19.9778	20	45	2	1.03953
TH74	Draper_2018_SRR6914061_NODE_12_length_39362_cov_110.984227	39362	19.5312	19	32	1	0.678319
TH55	Draper_2018_SRR6914061_NODE_26_length_19884_cov_27.936154	19884	20.2326	20	43	1	1.73506
TH62	Draper_2018_SRR6914061_NODE_26_length_19884_cov_27.936154	19884	20.0556	20	36	1	1.46349
TH55	Draper_2018_SRR6914062_NODE_22_length_21766_cov_11.213302	21766	19.6175	19	332	3	9.73537
TH58	Draper_2018_SRR6914062_NODE_22_length_21766_cov_11.213302	21766	19.5513	19	234	2	7.8471
TH74	Draper_2018_SRR6914062_NODE_22_length_21766_cov_11.213302	21766	19.5818	19	318	1	9.40917
TH55	Draper_2018_SRR6914062_NODE_54_length_12007_cov_10.111613	12007	21.25	21.5	8	2	0.70792
TH58	Draper_2018_SRR6914062_NODE_60_length_11736_cov_19.502954	11736	19.8846	19	26	1	2.05351
TH74	Draper_2018_SRR6914062_NODE_75_length_9953_cov_23.552738	9953	19.4167	19	12	1	1.18557
TH55	Draper_2018_SRR6914065_NODE_14_length_37670_cov_21.431716	37670	19.5678	19	236	1	4.82347
TH58	Draper_2018_SRR6914065_NODE_14_length_37670_cov_21.431716	37670	19.6652	19	230	8	4.74914
TH62	Draper_2018_SRR6914065_NODE_14_length_37670_cov_21.431716	37670	19.5873	19	189	2	3.897
TH62	Draper_2018_SRR6914065_NODE_52_length_7320_cov_6.848864	7320	19.5472	19	53	1	4.89071
TH62	Draper_2018_SRR6914067_NODE_1_length_121572_cov_249.822091	121572	19.8158	19	76	1	0.589774
TH74	Draper_2018_SRR6914067_NODE_1_length_121572_cov_249.822091	121572	19.9048	19	105	1	0.843122
TH58	Draper_2018_SRR6914067_NODE_20_length_14345_cov_22.943737	14345	19.55	19	40	2	2.4329
TH58	Draper_2018_SRR6914067_NODE_21_length_13670_cov_42.848990	13670	20.0606	20	33	1	2.22385
TH62	Draper_2018_SRR6914067_NODE_3_length_99308_cov_45.206362	99308	19.7091	19	55	1	0.536714
TH62	Draper_2018_SRR6914067_NODE_6_length_65802_cov_361.031500	65802	19.6	19	30	1	0.375369
TH55	Draper_2018_SRR6914067_NODE_7_length_60889_cov_63.702929	60889	21.5465	19	86	1	1.18576
TH58	Draper_2018_SRR6914067_NODE_7_length_60889_cov_63.702929	60889	19.7561	19	82	1	1.00675
TH62	Draper_2018_SRR6914067_NODE_7_length_60889_cov_63.702929	60889	22.0845	19	71	1	0.982115
TH55	Draper_2018_SRR6914068_NODE_2_length_59685_cov_257.101761	59685	19.7202	19	1226	13	13.2713
TH58	Draper_2018_SRR6914068_NODE_2_length_59685_cov_257.101761	59685	19.6873	19	1036	9	11.5892
TH62	Draper_2018_SRR6914068_NODE_2_length_59685_cov_257.101761	59685	19.7649	19	889	5	10.3912
TH74	Draper_2018_SRR6914068_NODE_2_length_59685_cov_257.101761	59685	19.6864	19	1234	17	13.8628
TH74	Draper_2018_SRR6914068_NODE_36_length_7174_cov_666.326591	7174	19.7	19	10	1	1.37998
TH55	Draper_2018_SRR6914068_NODE_4_length_37075_cov_67.446029	37075	19.7309	19	223	2	4.81726
TH58	Draper_2018_SRR6914068_NODE_4_length_37075_cov_67.446029	37075	20.0102	19	196	1	4.14835
TH62	Draper_2018_SRR6914068_NODE_4_length_37075_cov_67.446029	37075	19.9891	19	183	2	3.87323
TH74	Draper_2018_SRR6914068_NODE_4_length_37075_cov_67.446029	37075	19.5707	19	205	3	4.51247
TH58	Draper_2018_SRR6914068_NODE_6_length_27984_cov_1137.347524	27984	19.413	19	46	1	1.41509
TH58	Draper_2018_SRR6914072_NODE_12_length_17840_cov_15.221647	17840	19.4297	19	128	3	5.70067
TH55	Draper_2018_SRR6914072_NODE_14_length_14424_cov_13.771174	14424	19.6087	19	69	3	3.79922
TH58	Draper_2018_SRR6914072_NODE_15_length_12114_cov_9.772286	12114	20.7541	19	122	1	7.34687
TH55	Draper_2018_SRR6914072_NODE_5_length_40167_cov_84.427927	40167	19.7309	19	249	2	4.99166
TH58	Draper_2018_SRR6914072_NODE_5_length_40167_cov_84.427927	40167	19.6607	19	224	1	4.43648
TH74	Draper_2018_SRR6914072_NODE_5_length_40167_cov_84.427927	40167	19.7395	19	311	3	5.76593
TH55	Draper_2018_SRR6914072_NODE_7_length_39171_cov_311.778479	39171	19.6717	19	198	1	4.20464
TH58	Draper_2018_SRR6914072_NODE_7_length_39171_cov_311.778479	39171	20.3763	19	186	4	3.92127
TH62	Draper_2018_SRR6914072_NODE_7_length_39171_cov_311.778479	39171	19.7143	19	168	6	3.60215
TH55	Draper_2018_SRR6914073_NODE_1_length_134112_cov_64.074737	134112	20.4706	20	68	1	0.527171
TH74	Draper_2018_SRR6914073_NODE_1_length_134112_cov_64.074737	134112	19.4082	19	49	1	0.33554
TH58	Draper_2018_SRR6914073_NODE_27_length_5673_cov_1913.362585	5673	19.8056	19	72	2	7.63265
TH62	Draper_2018_SRR6914073_NODE_27_length_5673_cov_1913.362585	5673	19.7736	19	53	2	6.15195
TH74	Draper_2018_SRR6914073_NODE_8_length_16507_cov_337.696207	16507	19.8333	20	18	1	1.10256
TH55	Draper_2018_SRR6914078_NODE_3_length_57727_cov_12.078478	57727	19.7479	19	119	6	1.54347
TH58	Draper_2018_SRR6914078_NODE_3_length_57727_cov_12.078478	57727	19.6462	19	130	2	1.84836
TH58	Draper_2018_SRR6914079_NODE_32_length_14158_cov_192.995216	14158	20.0526	20	19	1	1.18661
TH55	Draper_2018_SRR6914079_NODE_5_length_53010_cov_62.354603	53010	19.6047	19	86	1	1.57517
TH62	Draper_2018_SRR6914079_NODE_5_length_53010_cov_62.354603	53010	19.4848	19	66	1	1.17902
TH58	Draper_2018_SRR6914079_NODE_8_length_42030_cov_16.711852	42030	19.376	19	125	2	2.48632
TH74	Draper_2018_SRR6914081_NODE_10_length_26192_cov_11.133718	26192	19.6076	19	79	2	2.7413
TH55	Draper_2018_SRR6914081_NODE_11_length_25443_cov_9.052269	25443	19.5315	19	143	1	4.21334
TH62	Draper_2018_SRR6914081_NODE_11_length_25443_cov_9.052269	25443	19.4746	19	118	2	3.80458
TH74	Draper_2018_SRR6914081_NODE_11_length_25443_cov_9.052269	25443	19.6257	19	171	2	4.68105
TH55	Draper_2018_SRR6914081_NODE_2_length_89575_cov_42.398872	89575	19.9113	19	496	3	4.30254
TH58	Draper_2018_SRR6914081_NODE_2_length_89575_cov_42.398872	89575	19.8129	19	497	3	4.30254
TH74	Draper_2018_SRR6914081_NODE_2_length_89575_cov_42.398872	89575	19.8175	19	548	5	4.87859
TH55	Draper_2018_SRR6914082_NODE_9_length_45095_cov_90.000289	45095	19.6974	19	76	1	1.48575
TH74	Draper_2018_SRR6914084_NODE_59_length_5858_cov_78.402206	5858	19.7321	19	56	1	6.75999
TH74	Draper_2018_SRR6914084_NODE_63_length_5385_cov_97.757598	5385	19.3	19	10	1	1.8013
TH62	Draper_2018_SRR6914085_NODE_18_length_6432_cov_7.405990	6432	19.5556	19	9	1	1.25933
TH58	Draper_2018_SRR6914085_NODE_1_length_49175_cov_169.251669	49175	19.8314	19	338	2	5.00864
TH62	Draper_2018_SRR6914085_NODE_1_length_49175_cov_169.251669	49175	19.6341	19	287	1	4.86223
TH74	Draper_2018_SRR6914085_NODE_1_length_49175_cov_169.251669	49175	19.7694	19	399	1	5.8851
TH62	Draper_2018_SRR6914085_NODE_24_length_5633_cov_7.301721	5633	19.6923	19	39	1	5.69856
TH62	Draper_2018_SRR6914085_NODE_2_length_33080_cov_44.302468	33080	19.7317	19	41	2	0.991536
TH55	Draper_2018_SRR6914085_NODE_3_length_31447_cov_9.735665	31447	19.6377	19	69	1	1.97793
TH58	Draper_2018_SRR6914085_NODE_3_length_31447_cov_9.735665	31447	19.8514	19.5	74	2	2.20053
TH62	Draper_2018_SRR6914085_NODE_4_length_14533_cov_12.705277	14533	19.8	19	25	1	1.37618
TH74	Draper_2018_SRR6914085_NODE_6_length_12018_cov_7.598345	12018	19.5217	19	23	1	1.80562
TH58	Draper_2018_SRR6914086_NODE_5_length_35746_cov_30.944720	35746	19.9412	19	17	1	0.453198
TH74	Draper_2018_SRR6914089_NODE_1_length_38794_cov_6399.329719	38794	19.5323	19	62	1	1.42032
TH74	Draper_2018_SRR6914089_NODE_36_length_5499_cov_10.516899	5499	19.619	19	42	2	7.00127
TH58	Draper_2018_SRR6914090_NODE_22_length_6476_cov_6.692571	6476	19.7279	19	136	3	11.4577
TH62	Draper_2018_SRR6914090_NODE_22_length_6476_cov_6.692571	6476	19.9462	19	93	2	8.33848
TH74	Draper_2018_SRR6914090_NODE_22_length_6476_cov_6.692571	6476	19.7518	19	141	1	13.4342
TH62	Draper_2018_SRR6914091_NODE_100_length_4711_cov_6.193943	4711	19.2857	19	21	1	3.39631
TH55	Draper_2018_SRR6914091_NODE_3_length_114044_cov_112.462132	114044	19.627	19	185	6	1.47312
TH58	Draper_2018_SRR6914091_NODE_3_length_114044_cov_112.462132	114044	19.7879	19	165	1	1.32668
TH62	Draper_2018_SRR6914091_NODE_9_length_61572_cov_74.981062	61572	19.2571	19	35	1	0.503476
TH55	Draper_2018_SRR6914093_NODE_11_length_38965_cov_586.791750	38965	19.901	19	101	1	2.20968
TH62	Draper_2018_SRR6914093_NODE_11_length_38965_cov_586.791750	38965	19.5867	19	75	2	1.6502
TH74	Draper_2018_SRR6914093_NODE_11_length_38965_cov_586.791750	38965	19.4867	19	113	2	2.28153
TH55	Draper_2018_SRR6914093_NODE_1_length_114491_cov_121.176142	114491	19.7429	19	70	1	0.548515
TH58	Draper_2018_SRR6914093_NODE_1_length_114491_cov_121.176142	114491	19.8211	19	95	2	0.720581
TH55	Draper_2018_SRR6914093_NODE_7_length_58348_cov_52.504863	58348	19.75	19	28	1	0.383903
TH74	Draper_2018_SRR6914095_NODE_40_length_5525_cov_9.174040	5525	20.8333	19	6	1	1.14027
TH55	Draper_2018_SRR6914095_NODE_41_length_5426_cov_7.596723	5426	21.0092	20	326	3	29.2296
TH58	Draper_2018_SRR6914095_NODE_41_length_5426_cov_7.596723	5426	20.1407	20	263	4	25.5068
TH62	Draper_2018_SRR6914095_NODE_41_length_5426_cov_7.596723	5426	20.0893	19	224	3	21.5813
TH74	Draper_2018_SRR6914095_NODE_41_length_5426_cov_7.596723	5426	19.8541	19	377	1	32.2153
TH55	Draper_2018_SRR6914096_NODE_16_length_13965_cov_147.521783	13965	19.65	19	40	1	2.58503
TH58	Draper_2018_SRR6914096_NODE_1_length_101386_cov_119.228114	101386	19.7931	19	58	1	0.570098
TH55	Draper_2018_SRR6914098_NODE_11_length_35373_cov_50.030438	35373	19.6775	19	276	3	6.07243
TH58	Draper_2018_SRR6914098_NODE_11_length_35373_cov_50.030438	35373	19.6414	19	290	4	6.19399
TH62	Draper_2018_SRR6914098_NODE_11_length_35373_cov_50.030438	35373	19.5421	19	214	4	5.01795
TH74	Draper_2018_SRR6914098_NODE_11_length_35373_cov_50.030438	35373	19.6233	19	300	5	6.10353
TH55	Draper_2018_SRR6914098_NODE_95_length_5325_cov_11.454080	5325	20	20	13	1	2.15962
TH62	Draper_2018_SRR6914098_NODE_95_length_5325_cov_11.454080	5325	20.125	20.5	8	2	1.14554
TH62	Draper_2018_SRR6914100_NODE_8_length_11579_cov_6.206550	11579	19.5902	19	61	2	4.08498
TH74	Draper_2018_SRR6914100_NODE_8_length_11579_cov_6.206550	11579	19.7467	19	75	1	5.25089
TH74	Draper_2018_SRR6914102_NODE_14_length_6550_cov_5.081755	6550	19.6111	19	18	1	2.44275
TH62	Draper_2018_SRR6914104_NODE_11_length_42423_cov_47.087826	42423	20.1398	19	186	2	3.29774
TH74	Draper_2018_SRR6914104_NODE_11_length_42423_cov_47.087826	42423	19.8505	19	281	1	4.25477
TH58	Draper_2018_SRR6914104_NODE_6_length_52796_cov_96.065149	52796	19.7167	19	180	2	2.61005
TH74	Draper_2018_SRR6914104_NODE_6_length_52796_cov_96.065149	52796	19.6649	19	191	2	2.39791
TH55	Draper_2018_SRR6914104_NODE_9_length_46661_cov_61.894391	46661	19.6	19	165	2	2.9725
TH58	Draper_2018_SRR6914104_NODE_9_length_46661_cov_61.894391	46661	19.5556	19	135	2	2.55674
TH74	Draper_2018_SRR6914104_NODE_9_length_46661_cov_61.894391	46661	19.6013	19	153	3	2.87606
TH58	Draper_2018_SRR6914108_NODE_34_length_7523_cov_5.898366	7523	20.2308	19	13	2	1.62169
TH58	Draper_2018_SRR6914108_NODE_60_length_5599_cov_7.092352	5599	19.8182	20	11	2	1.78603
TH74	Draper_2018_SRR6914108_NODE_7_length_34869_cov_21.261734	34869	19.3125	19	16	1	0.395767
TH74	Draper_2018_SRR6914109_NODE_78_length_5159_cov_7.413401	5159	19.2857	19	14	1	2.63617
TH62	Draper_2018_SRR6914110_NODE_17_length_12610_cov_111.296057	12610	19.7143	19	21	1	1.58604
TH74	Draper_2018_SRR6914110_NODE_34_length_5080_cov_9.308657	5080	19.6667	19.5	12	1	2.3622
TH58	Draper_2018_SRR6914112_NODE_5_length_17809_cov_30.519883	17809	19.7586	19	145	2	6.05873
TH74	Draper_2018_SRR6914112_NODE_5_length_17809_cov_30.519883	17809	19.6811	19	185	1	7.27722
TH58	Draper_2018_SRR6914117_NODE_20_length_16055_cov_20.494062	16055	19.6607	19	56	1	2.98349
TH58	Draper_2018_SRR6914117_NODE_21_length_15880_cov_13.546603	15880	19.75	19	28	2	1.51763
TH55	Draper_2018_SRR6914117_NODE_27_length_14307_cov_19.840864	14307	19.6	19	65	1	3.90019
TH74	Draper_2018_SRR6914117_NODE_2_length_44319_cov_76.759601	44319	19.6048	19	124	2	2.5339
TH58	Draper_2018_SRR6914117_NODE_31_length_12309_cov_10.323486	12309	19.3158	19	38	1	2.57535
TH62	Draper_2018_SRR6914117_NODE_31_length_12309_cov_10.323486	12309	19.4528	19	53	1	3.76148
TH55	Draper_2018_SRR6914117_NODE_5_length_33713_cov_552.529324	33713	19.6933	19	150	6	3.13232
TH58	Draper_2018_SRR6914117_NODE_5_length_33713_cov_552.529324	33713	19.9167	19	108	2	2.40857
TH74	Draper_2018_SRR6914117_NODE_5_length_33713_cov_552.529324	33713	19.5649	19	131	2	2.98105
TH58	Draper_2018_SRR6914117_NODE_62_length_5243_cov_4.433308	5243	20.0625	20	16	1	3.12798
TH58	Draper_2018_SRR6914117_NODE_6_length_30660_cov_25.151871	30660	19.8361	19	61	1	1.63731
TH62	Draper_2018_SRR6914117_NODE_6_length_30660_cov_25.151871	30660	19.6512	19	43	1	1.35356
TH55	Draper_2018_SRR6914117_NODE_7_length_30135_cov_296.873537	30135	19.4648	19	142	2	4.10154
TH62	Draper_2018_SRR6914117_NODE_7_length_30135_cov_296.873537	30135	19.7576	19	132	1	3.52746
TH74	Draper_2018_SRR6914117_NODE_7_length_30135_cov_296.873537	30135	19.6846	19	130	4	3.75643
TH55	Draper_2018_SRR6914117_NODE_8_length_28507_cov_17.309363	28507	19.3579	19	95	1	2.77826
TH62	Draper_2018_SRR6914117_NODE_8_length_28507_cov_17.309363	28507	19.9114	19	79	2	2.438
TH62	Fernandes_2019_SRR5747440_NODE_1_length_5011_cov_1173.080307	5011	20.7778	20	9	1	1.27719
TH55	Fernandes_2019_SRR5747443_NODE_1_length_9843_cov_65.848590	9843	19.8758	19	322	5	17.2813
TH58	Fernandes_2019_SRR5747443_NODE_1_length_9843_cov_65.848590	9843	20.0312	19	288	2	16.4686
TH62	Fernandes_2019_SRR5747443_NODE_1_length_9843_cov_65.848590	9843	19.844	19	218	1	13.3699
TH74	Fernandes_2019_SRR5747443_NODE_1_length_9843_cov_65.848590	9843	19.9807	19	362	2	20.7863
TH58	Fernandes_2019_SRR5747448_NODE_9_length_5339_cov_165.471991	5339	20.2857	19.5	14	2	1.64825
TH58	Giloteaux_145306_NODE_1387_length_11632_cov_1.709865	11632	19.4	19	20	1	1.08322
TH74	Giloteaux_145306_NODE_1387_length_11632_cov_1.709865	11632	19.2308	19	26	2	1.45289
TH55	Giloteaux_145306_NODE_1618_length_10101_cov_1.931422	10101	19.7164	19	134	1	8.40511
TH58	Giloteaux_145306_NODE_1618_length_10101_cov_1.931422	10101	19.7394	19	142	1	7.78141
TH62	Giloteaux_145306_NODE_1618_length_10101_cov_1.931422	10101	19.8595	19	121	2	6.88051
TH74	Giloteaux_145306_NODE_1618_length_10101_cov_1.931422	10101	19.7688	19	160	1	8.86051
TH55	Giloteaux_145306_NODE_2480_length_7110_cov_2.817271	7110	20.0833	20	36	1	3.7834
TH62	Giloteaux_145306_NODE_2480_length_7110_cov_2.817271	7110	20.0938	19.5	32	1	3.19269
TH58	Giloteaux_145306_NODE_2506_length_7058_cov_1.564565	7058	19.7101	19	207	3	17.9938
TH62	Giloteaux_145306_NODE_2506_length_7058_cov_1.564565	7058	19.7262	19	168	2	15.1601
TH55	Giloteaux_145306_NODE_311_length_43873_cov_7.191903	43873	19.5904	19	83	1	1.40861
TH74	Giloteaux_145306_NODE_311_length_43873_cov_7.191903	43873	19.4815	19	54	2	0.923119
TH55	Giloteaux_145306_NODE_383_length_37492_cov_3.001311	37492	19.8571	19	63	2	1.57634
TH62	Giloteaux_145306_NODE_383_length_37492_cov_3.001311	37492	19.8824	19	51	1	1.28827
TH74	Giloteaux_145306_NODE_383_length_37492_cov_3.001311	37492	19.4783	19	46	1	1.20292
TH58	Giloteaux_145306_NODE_460_length_32891_cov_7.297003	32891	19.7578	19	128	1	2.99778
TH58	Giloteaux_145306_NODE_517_length_29129_cov_3.049376	29129	19.9574	20	47	2	1.50366
TH74	Giloteaux_145306_NODE_517_length_29129_cov_3.049376	29129	20.0233	20	43	1	1.3938
TH55	Giloteaux_145306_NODE_541_length_28292_cov_2.901118	28292	19.8491	20	53	1	1.7991
TH62	Giloteaux_145306_NODE_541_length_28292_cov_2.901118	28292	19.913	19	46	1	1.41736
TH74	Giloteaux_145306_NODE_541_length_28292_cov_2.901118	28292	19.5435	19	46	1	1.51986
TH55	Giloteaux_145307_NODE_1270_length_8642_cov_4.167587	8642	20.0483	19	621	3	30.7336
TH58	Giloteaux_145307_NODE_1270_length_8642_cov_4.167587	8642	19.9533	19	514	5	28.0838
TH62	Giloteaux_145307_NODE_1270_length_8642_cov_4.167587	8642	19.8333	19	414	7	23.7792
TH74	Giloteaux_145307_NODE_1270_length_8642_cov_4.167587	8642	19.8963	19	791	3	35.0382
TH55	Giloteaux_145307_NODE_1550_length_7244_cov_1.893494	7244	19.7596	19	208	2	15.0055
TH58	Giloteaux_145307_NODE_1550_length_7244_cov_1.893494	7244	20.1796	19	167	2	15.3644
TH62	Giloteaux_145307_NODE_1550_length_7244_cov_1.893494	7244	19.8438	20	128	1	11.5682
TH74	Giloteaux_145307_NODE_1550_length_7244_cov_1.893494	7244	19.8031	19	193	3	15.8614
TH55	Giloteaux_145307_NODE_1763_length_6569_cov_2.085222	6569	19.6771	19	223	3	19.6681
TH58	Giloteaux_145307_NODE_1763_length_6569_cov_2.085222	6569	19.7683	19	164	3	15.8776
TH62	Giloteaux_145307_NODE_1763_length_6569_cov_2.085222	6569	19.7256	19	164	1	14.9338
TH74	Giloteaux_145307_NODE_1763_length_6569_cov_2.085222	6569	19.5726	19	248	1	22.1952
TH55	Giloteaux_145307_NODE_1841_length_6332_cov_2.125222	6332	19.25	19	8	2	1.21605
TH55	Giloteaux_145307_NODE_204_length_55804_cov_4.665858	55804	19.5565	19	230	7	3.37073
TH58	Giloteaux_145307_NODE_204_length_55804_cov_4.665858	55804	19.6473	19	224	2	3.42269
TH62	Giloteaux_145307_NODE_204_length_55804_cov_4.665858	55804	19.6059	19	203	3	3.00695
TH74	Giloteaux_145307_NODE_204_length_55804_cov_4.665858	55804	19.4398	19	266	2	4.01943
TH55	Giloteaux_145307_NODE_30_length_186304_cov_13.525484	186304	19.8625	19	320	2	1.48252
TH58	Giloteaux_145307_NODE_30_length_186304_cov_13.525484	186304	20.0294	19	272	4	1.29197
TH62	Giloteaux_145307_NODE_30_length_186304_cov_13.525484	186304	19.7353	19	238	1	1.14651
TH74	Giloteaux_145307_NODE_30_length_186304_cov_13.525484	186304	19.9822	19	225	5	1.09123
TH62	Han_2018_ERR1398068_NODE_130_length_45330_cov_68.213539	45330	19.6733	19	101	1	1.69645
TH55	Han_2018_ERR1398068_NODE_1321_length_9152_cov_4.804111	9152	26.0505	20	99	2	7.00393
TH62	Han_2018_ERR1398068_NODE_1321_length_9152_cov_4.804111	9152	29.253	22	83	3	5.25568
TH55	Han_2018_ERR1398068_NODE_152_length_42206_cov_209.276292	42206	20.6119	19	536	4	8.27371
TH58	Han_2018_ERR1398068_NODE_152_length_42206_cov_209.276292	42206	20.1242	19	475	4	7.59845
TH62	Han_2018_ERR1398068_NODE_152_length_42206_cov_209.276292	42206	20.0995	19	422	2	6.91134
TH74	Han_2018_ERR1398068_NODE_152_length_42206_cov_209.276292	42206	20.2628	19	647	2	9.6645
TH55	Han_2018_ERR1398068_NODE_174_length_37297_cov_33.071613	37297	19.9145	19	152	2	2.71604
TH58	Han_2018_ERR1398068_NODE_174_length_37297_cov_33.071613	37297	19.7234	20	141	2	2.40502
TH62	Han_2018_ERR1398068_NODE_174_length_37297_cov_33.071613	37297	19.767	19	103	1	1.80175
TH74	Han_2018_ERR1398068_NODE_174_length_37297_cov_33.071613	37297	19.8092	19	152	2	2.78575
TH58	Han_2018_ERR1398068_NODE_17_length_125286_cov_82.909224	125286	19.8824	19	204	1	1.60353
TH62	Han_2018_ERR1398068_NODE_17_length_125286_cov_82.909224	125286	19.7241	19	174	2	1.34812
TH55	Han_2018_ERR1398068_NODE_183_length_36463_cov_243.929054	36463	20.2216	19	352	4	6.37084
TH58	Han_2018_ERR1398068_NODE_183_length_36463_cov_243.929054	36463	19.8399	19	281	1	5.23819
TH62	Han_2018_ERR1398068_NODE_183_length_36463_cov_243.929054	36463	20.1277	19	274	1	5.16688
TH74	Han_2018_ERR1398068_NODE_183_length_36463_cov_243.929054	36463	20.2146	19	438	7	7.87648
TH55	Han_2018_ERR1398068_NODE_1911_length_6922_cov_11.937673	6922	19.5229	19	109	2	11.5862
TH74	Han_2018_ERR1398068_NODE_1911_length_6922_cov_11.937673	6922	20.122	19	82	1	9.91043
TH55	Han_2018_ERR1398068_NODE_20_length_113108_cov_21.946459	113108	19.5786	19	299	2	2.18375
TH58	Han_2018_ERR1398068_NODE_20_length_113108_cov_21.946459	113108	19.5418	19	275	1	2.01842
TH62	Han_2018_ERR1398068_NODE_20_length_113108_cov_21.946459	113108	19.4419	19	215	2	1.65063
TH55	Han_2018_ERR1398068_NODE_23_length_107855_cov_75.080380	107855	19.7191	19	178	2	1.6105
TH74	Han_2018_ERR1398068_NODE_23_length_107855_cov_75.080380	107855	19.824	19	125	1	1.10797
TH55	Han_2018_ERR1398068_NODE_265_length_28285_cov_245.107262	28285	19.6256	19	454	5	11.0553
TH58	Han_2018_ERR1398068_NODE_265_length_28285_cov_245.107262	28285	19.7606	19	401	4	10.2952
TH62	Han_2018_ERR1398068_NODE_265_length_28285_cov_245.107262	28285	19.7635	19	351	2	8.89517
TH74	Han_2018_ERR1398068_NODE_265_length_28285_cov_245.107262	28285	19.7824	19	547	10	12.7205
TH62	Han_2018_ERR1398068_NODE_2919_length_5052_cov_3.343606	5052	19.7931	19	29	1	3.78068
TH58	Han_2018_ERR1398068_NODE_33_length_89578_cov_96.243859	89578	19.5338	19	133	3	1.38204
TH62	Han_2018_ERR1398068_NODE_33_length_89578_cov_96.243859	89578	19.6355	19	107	3	1.13756
TH55	Han_2018_ERR1398068_NODE_41_length_84060_cov_242.628534	84060	20.3774	19	1619	17	12.4851
TH58	Han_2018_ERR1398068_NODE_41_length_84060_cov_242.628534	84060	20.5191	19	1281	16	9.75137
TH62	Han_2018_ERR1398068_NODE_41_length_84060_cov_242.628534	84060	21.3483	19	1117	23	8.89365
TH74	Han_2018_ERR1398068_NODE_41_length_84060_cov_242.628534	84060	20.6951	19	1840	16	13.3547
TH55	Han_2018_ERR1398068_NODE_427_length_20335_cov_131.227613	20335	19.4086	19	93	1	3.53086
TH58	Han_2018_ERR1398068_NODE_545_length_17029_cov_46.311948	17029	19.8571	20	14	1	0.604851
TH74	Han_2018_ERR1398068_NODE_545_length_17029_cov_46.311948	17029	20	20	21	1	1.06877
TH58	Han_2018_ERR1398068_NODE_55_length_74865_cov_81.436466	74865	19.7838	19	74	2	0.979096
TH62	Han_2018_ERR1398068_NODE_55_length_74865_cov_81.436466	74865	19.2642	19	53	1	0.666533
TH58	Han_2018_ERR1398068_NODE_591_length_16048_cov_6.626899	16048	19.55	19	60	1	3.2839
TH55	Han_2018_ERR1398068_NODE_60_length_71452_cov_95.456882	71452	19.5854	19	82	2	1.06365
TH55	Han_2018_ERR1398068_NODE_80_length_58853_cov_70.946886	58853	25.4667	20	75	1	0.903947
TH58	Han_2018_ERR1398068_NODE_80_length_58853_cov_70.946886	58853	23.392	20	125	3	1.69915
TH62	Han_2018_ERR1398068_NODE_80_length_58853_cov_70.946886	58853	25.4643	20	84	1	0.936231
TH55	Han_2018_ERR1398068_NODE_97_length_54332_cov_229.786834	54332	21.9978	19	446	4	5.13694
TH58	Han_2018_ERR1398068_NODE_97_length_54332_cov_229.786834	54332	20.4357	19	381	4	4.87926
TH62	Han_2018_ERR1398068_NODE_97_length_54332_cov_229.786834	54332	23.0872	20	367	2	4.44858
TH74	Han_2018_ERR1398068_NODE_97_length_54332_cov_229.786834	54332	21.4664	19	491	5	5.34676
TH55	Han_2018_ERR1398069_NODE_115_length_33769_cov_24.871507	33769	20.5842	19	202	2	5.18523
TH62	Han_2018_ERR1398069_NODE_115_length_33769_cov_24.871507	33769	21.6216	20	148	2	3.72235
TH74	Han_2018_ERR1398069_NODE_115_length_33769_cov_24.871507	33769	21.1927	20	192	2	4.67292
TH55	Han_2018_ERR1398069_NODE_1402_length_9885_cov_54.330112	9885	20.4215	19	121	4	8.39656
TH58	Han_2018_ERR1398069_NODE_1402_length_9885_cov_54.330112	9885	19.9765	19	85	1	5.61457
TH74	Han_2018_ERR1398069_NODE_1402_length_9885_cov_54.330112	9885	20.4125	19	80	3	6.27213
TH55	Han_2018_ERR1398069_NODE_1505_length_9498_cov_42.695753	9498	21.3019	19	106	3	8.8545
TH58	Han_2018_ERR1398069_NODE_1505_length_9498_cov_42.695753	9498	21.6552	19	87	1	6.66456
TH74	Han_2018_ERR1398069_NODE_1784_length_8462_cov_55.293922	8462	19.592	19	125	1	11.1794
TH55	Han_2018_ERR1398069_NODE_18_length_53631_cov_365.753938	53631	22.5975	19	400	5	5.36071
TH62	Han_2018_ERR1398069_NODE_18_length_53631_cov_365.753938	53631	19.6692	19	266	3	3.45509
TH74	Han_2018_ERR1398069_NODE_18_length_53631_cov_365.753938	53631	20.1667	19	414	4	5.42224
TH55	Han_2018_ERR1398069_NODE_1977_length_7888_cov_3.049917	7888	19.885	20	226	6	17.3174
TH58	Han_2018_ERR1398069_NODE_1977_length_7888_cov_3.049917	7888	19.7217	19	212	5	18.7754
TH62	Han_2018_ERR1398069_NODE_1977_length_7888_cov_3.049917	7888	19.8947	19	209	7	16.3159
TH74	Han_2018_ERR1398069_NODE_1977_length_7888_cov_3.049917	7888	19.7206	19	272	6	18.0781
TH62	Han_2018_ERR1398069_NODE_2244_length_7294_cov_61.724133	7294	21.7606	19	71	2	8.80175
TH74	Han_2018_ERR1398069_NODE_2244_length_7294_cov_61.724133	7294	19.6471	19	102	2	11.1187
TH55	Han_2018_ERR1398069_NODE_22_length_51581_cov_344.089663	51581	20.8702	19	863	8	10.5368
TH58	Han_2018_ERR1398069_NODE_22_length_51581_cov_344.089663	51581	20.8693	19	750	4	8.95485
TH62	Han_2018_ERR1398069_NODE_22_length_51581_cov_344.089663	51581	20.8234	19	691	5	9.01495
TH74	Han_2018_ERR1398069_NODE_22_length_51581_cov_344.089663	51581	20.9712	19	936	9	10.9963
TH55	Han_2018_ERR1398069_NODE_2482_length_6789_cov_3.529700	6789	19.6419	19	310	2	27.9128
TH58	Han_2018_ERR1398069_NODE_2482_length_6789_cov_3.529700	6789	19.8226	19	265	4	24.3629
TH62	Han_2018_ERR1398069_NODE_2482_length_6789_cov_3.529700	6789	19.7189	19	217	5	20.8425
TH74	Han_2018_ERR1398069_NODE_2482_length_6789_cov_3.529700	6789	19.7207	19	333	4	28.1043
TH62	Han_2018_ERR1398069_NODE_2486_length_6780_cov_19.407881	6780	19.3404	19	47	1	5.97345
TH55	Han_2018_ERR1398069_NODE_2524_length_6708_cov_96.435743	6708	27.6984	20	126	2	12.2093
TH58	Han_2018_ERR1398069_NODE_2524_length_6708_cov_96.435743	6708	23.2121	20	132	2	12.9398
TH62	Han_2018_ERR1398069_NODE_2524_length_6708_cov_96.435743	6708	23.6939	20	98	1	11.2254
TH74	Han_2018_ERR1398069_NODE_2524_length_6708_cov_96.435743	6708	21.536	19	125	3	12.7162
TH55	Han_2018_ERR1398069_NODE_2604_length_6546_cov_107.071330	6546	19.68	19	125	1	12.6489
TH58	Han_2018_ERR1398069_NODE_2604_length_6546_cov_107.071330	6546	19.4444	19	54	1	7.10357
TH62	Han_2018_ERR1398069_NODE_2604_length_6546_cov_107.071330	6546	19.6232	19	69	1	8.34097
TH74	Han_2018_ERR1398069_NODE_2604_length_6546_cov_107.071330	6546	19.631	19	84	1	8.53957
TH55	Han_2018_ERR1398069_NODE_333_length_21915_cov_215.815233	21915	19.8143	19	474	2	13.5889
TH58	Han_2018_ERR1398069_NODE_333_length_21915_cov_215.815233	21915	19.6357	19	420	2	12.6352
TH62	Han_2018_ERR1398069_NODE_333_length_21915_cov_215.815233	21915	19.7079	19	356	1	10.8601
TH74	Han_2018_ERR1398069_NODE_333_length_21915_cov_215.815233	21915	19.7155	19	573	6	15.5966
TH62	Han_2018_ERR1398069_NODE_3407_length_5360_cov_561.828464	5360	19.8396	19	106	2	13.8806
TH74	Han_2018_ERR1398069_NODE_3407_length_5360_cov_561.828464	5360	19.7673	19	159	2	16.9216
TH55	Han_2018_ERR1398069_NODE_811_length_13873_cov_156.261109	13873	19.6828	19	227	3	11.9152
TH58	Han_2018_ERR1398069_NODE_811_length_13873_cov_156.261109	13873	19.6103	19	213	1	10.4736
TH62	Han_2018_ERR1398069_NODE_811_length_13873_cov_156.261109	13873	19.7135	19	185	1	9.78159
TH74	Han_2018_ERR1398069_NODE_811_length_13873_cov_156.261109	13873	19.5709	19	254	1	11.1367
TH55	Han_2018_ERR1398069_NODE_90_length_35923_cov_41.536021	35923	20.7523	19	323	2	6.50001
TH58	Han_2018_ERR1398069_NODE_90_length_35923_cov_41.536021	35923	21.4632	20	367	4	6.90366
TH62	Han_2018_ERR1398069_NODE_90_length_35923_cov_41.536021	35923	21.0489	19	266	2	5.47282
TH74	Han_2018_ERR1398069_NODE_90_length_35923_cov_41.536021	35923	20.7442	19	387	4	7.82229
TH74	Han_2018_ERR1398070_NODE_1022_length_9229_cov_542.227055	9229	22.1762	20	193	2	10.1528
TH55	Han_2018_ERR1398070_NODE_1973_length_5529_cov_12.568323	5529	19.875	19	24	2	3.36408
TH62	Han_2018_ERR1398070_NODE_2077_length_5315_cov_11.410837	5315	20.3158	19	76	1	9.40734
TH55	Han_2018_ERR1398070_NODE_27_length_72284_cov_17.250689	72284	19.5303	19	132	4	1.64628
TH58	Han_2018_ERR1398070_NODE_27_length_72284_cov_17.250689	72284	19.6348	19	115	1	1.52178
TH55	Han_2018_ERR1398070_NODE_747_length_11299_cov_8.089648	11299	21.8452	20	239	4	13.3109
TH58	Han_2018_ERR1398070_NODE_747_length_11299_cov_8.089648	11299	22.3429	19.5	210	3	11.2842
TH62	Han_2018_ERR1398070_NODE_747_length_11299_cov_8.089648	11299	21.8303	20	165	1	9.31941
TH74	Han_2018_ERR1398070_NODE_747_length_11299_cov_8.089648	11299	21.3435	19	230	1	12.8861
TH74	Han_2018_ERR1398071_NODE_1098_length_9630_cov_17.665587	9630	19.6788	19	137	1	10.893
TH58	Han_2018_ERR1398071_NODE_2222_length_5880_cov_25.768412	5880	19.5333	19	30	1	4.11565
TH55	Han_2018_ERR1398071_NODE_288_length_21996_cov_12.827492	21996	28.3594	20	679	16	15.0709
TH58	Han_2018_ERR1398071_NODE_288_length_21996_cov_12.827492	21996	27.1329	20	587	10	14.1253
TH62	Han_2018_ERR1398071_NODE_288_length_21996_cov_12.827492	21996	24.6226	20	469	10	11.293
TH74	Han_2018_ERR1398071_NODE_288_length_21996_cov_12.827492	21996	24.596	19	703	4	16.1075
TH55	Han_2018_ERR1398071_NODE_343_length_20086_cov_9.542010	20086	19.8677	19	431	4	13.0389
TH58	Han_2018_ERR1398071_NODE_343_length_20086_cov_9.542010	20086	19.7982	19	337	6	10.4202
TH62	Han_2018_ERR1398071_NODE_343_length_20086_cov_9.542010	20086	19.7166	19	307	2	11.4956
TH55	Han_2018_ERR1398071_NODE_603_length_14318_cov_4.502980	14318	22.2599	19	327	2	11.4821
TH58	Han_2018_ERR1398071_NODE_603_length_14318_cov_4.502980	14318	21.6983	20	242	5	9.74298
TH62	Han_2018_ERR1398071_NODE_603_length_14318_cov_4.502980	14318	22.5066	20	229	4	8.47185
TH74	Han_2018_ERR1398071_NODE_603_length_14318_cov_4.502980	14318	21.6885	20	305	4	10.8535
TH55	Han_2018_ERR1398071_NODE_668_length_13264_cov_141.908850	13264	19.5639	19	360	4	16.4732
TH58	Han_2018_ERR1398071_NODE_668_length_13264_cov_141.908850	13264	19.5763	19	354	2	16.2922
TH62	Han_2018_ERR1398071_NODE_668_length_13264_cov_141.908850	13264	19.9309	19	275	6	12.6508
TH74	Han_2018_ERR1398071_NODE_668_length_13264_cov_141.908850	13264	19.6462	19	424	3	17.2045
TH55	Han_2018_ERR1398072_NODE_1694_length_11555_cov_5.039217	11555	19.4914	19	116	1	8.19559
TH58	Han_2018_ERR1398072_NODE_3041_length_7185_cov_189.096914	7185	20.0833	20	24	1	2.82533
TH55	Han_2018_ERR1398072_NODE_316_length_38819_cov_11.793262	38819	20.6304	19	928	19	14.4594
TH58	Han_2018_ERR1398072_NODE_316_length_38819_cov_11.793262	38819	20.8154	19	872	10	13.4651
TH62	Han_2018_ERR1398072_NODE_316_length_38819_cov_11.793262	38819	21.2079	19	731	15	11.7185
TH74	Han_2018_ERR1398072_NODE_316_length_38819_cov_11.793262	38819	20.533	19	938	13	15.0261
TH55	Han_2018_ERR1398072_NODE_352_length_36708_cov_8.367119	36708	19.737	19	1114	16	18.4347
TH58	Han_2018_ERR1398072_NODE_352_length_36708_cov_8.367119	36708	19.8211	19	950	9	15.9638
TH62	Han_2018_ERR1398072_NODE_352_length_36708_cov_8.367119	36708	19.7066	19	760	8	14.2312
TH74	Han_2018_ERR1398072_NODE_352_length_36708_cov_8.367119	36708	19.6924	19	1190	10	19.5298
TH74	Han_2018_ERR1398072_NODE_3580_length_6216_cov_6.397500	6216	21.3265	19	49	1	6.85328
TH74	Han_2018_ERR1398072_NODE_368_length_35822_cov_13.428691	35822	19.5156	19	225	2	5.21188
TH55	Han_2018_ERR1398072_NODE_3768_length_5978_cov_6.031403	5978	20.4891	19	274	3	24.1051
TH58	Han_2018_ERR1398072_NODE_3768_length_5978_cov_6.031403	5978	20.0383	19	261	2	25.7109
TH62	Han_2018_ERR1398072_NODE_3768_length_5978_cov_6.031403	5978	20.3081	20	185	2	17.4473
TH74	Han_2018_ERR1398072_NODE_3768_length_5978_cov_6.031403	5978	19.8885	19	287	1	22.6664
TH58	Han_2018_ERR1398072_NODE_3909_length_5779_cov_4.630678	5779	19.44	19	25	2	3.77228
TH58	Han_2018_ERR1398072_NODE_4233_length_5383_cov_4.764640	5383	20.0625	20	96	1	14.3972
TH62	Han_2018_ERR1398072_NODE_4233_length_5383_cov_4.764640	5383	19.7182	19	110	1	13.9328
TH55	Han_2018_ERR1398072_NODE_4244_length_5372_cov_4.704721	5372	21.6341	20	41	3	4.16977
TH58	Han_2018_ERR1398072_NODE_4244_length_5372_cov_4.704721	5372	24.1163	23	43	3	4.61653
TH62	Han_2018_ERR1398072_NODE_4244_length_5372_cov_4.704721	5372	22.1212	21	33	2	3.64855
TH74	Han_2018_ERR1398072_NODE_4244_length_5372_cov_4.704721	5372	20.2653	19	49	1	6.8131
TH55	Han_2018_ERR1398072_NODE_4507_length_5096_cov_3.912121	5096	19.6837	19	98	2	13.4223
TH62	Han_2018_ERR1398072_NODE_4507_length_5096_cov_3.912121	5096	19.5088	19	57	1	8.88932
TH62	Han_2018_ERR1398072_NODE_4582_length_5001_cov_3.609786	5001	21.1765	19	17	1	3.45931
TH55	Han_2018_ERR1398072_NODE_529_length_28649_cov_15.147548	28649	19.5799	19	219	1	6.43303
TH58	Han_2018_ERR1398072_NODE_529_length_28649_cov_15.147548	28649	19.4263	19	190	3	5.69653
TH62	Han_2018_ERR1398072_NODE_529_length_28649_cov_15.147548	28649	19.6592	19	179	3	4.86579
TH74	Han_2018_ERR1398072_NODE_529_length_28649_cov_15.147548	28649	19.5388	19	232	2	6.49586
TH55	Han_2018_ERR1398072_NODE_877_length_19744_cov_31.482757	19744	19.6449	19	245	7	8.30126
TH58	Han_2018_ERR1398072_NODE_877_length_19744_cov_31.482757	19744	19.6393	19	183	1	6.61973
TH62	Han_2018_ERR1398072_NODE_877_length_19744_cov_31.482757	19744	19.8155	19	168	3	5.83468
TH74	Han_2018_ERR1398072_NODE_877_length_19744_cov_31.482757	19744	19.5851	19	241	1	7.65802
TH55	Han_2018_ERR1398073_NODE_1527_length_8455_cov_4.783810	8455	19.6786	19	28	1	2.57836
TH58	Han_2018_ERR1398073_NODE_1901_length_6468_cov_33.784344	6468	19.7	19	20	1	2.55102
TH55	Han_2018_ERR1398073_NODE_2319_length_5192_cov_34.890987	5192	29.2289	21	201	13	29.9884
TH62	Han_2018_ERR1398073_NODE_2319_length_5192_cov_34.890987	5192	21.9587	20	121	6	15.1002
TH74	Han_2018_ERR1398073_NODE_2319_length_5192_cov_34.890987	5192	25.2723	20	213	8	25.52
TH55	Han_2018_ERR1398073_NODE_232_length_38887_cov_5.683972	38887	19.9321	19	574	1	8.60956
TH58	Han_2018_ERR1398073_NODE_232_length_38887_cov_5.683972	38887	19.8136	19	456	6	7.19521
TH62	Han_2018_ERR1398073_NODE_232_length_38887_cov_5.683972	38887	19.9196	20	373	1	6.13058
TH74	Han_2018_ERR1398073_NODE_232_length_38887_cov_5.683972	38887	19.758	19	566	7	8.60185
TH74	Han_2018_ERR1398073_NODE_2359_length_5106_cov_5.165314	5106	19.7333	19	15	1	2.46769
TH58	Han_2018_ERR1398073_NODE_2388_length_5025_cov_4.234608	5025	19.6593	19	91	2	11.2836
TH62	Han_2018_ERR1398073_NODE_2388_length_5025_cov_4.234608	5025	20.4658	20	73	2	9.29353
TH58	Han_2018_ERR1398073_NODE_247_length_37543_cov_11.123453	37543	19.4479	19	96	2	2.26673
TH55	Han_2018_ERR1398073_NODE_261_length_36369_cov_29.489040	36369	19.7853	19	382	6	6.85749
TH58	Han_2018_ERR1398073_NODE_261_length_36369_cov_29.489040	36369	19.8518	19	398	2	6.69801
TH62	Han_2018_ERR1398073_NODE_261_length_36369_cov_29.489040	36369	19.739	19	272	4	5.08125
TH74	Han_2018_ERR1398073_NODE_261_length_36369_cov_29.489040	36369	19.736	19	375	4	6.81624
TH55	Han_2018_ERR1398073_NODE_337_length_31552_cov_7.413119	31552	19.7266	19	1112	10	21.1397
TH58	Han_2018_ERR1398073_NODE_337_length_31552_cov_7.413119	31552	19.8203	19	957	12	18.8229
TH62	Han_2018_ERR1398073_NODE_337_length_31552_cov_7.413119	31552	19.814	19	801	8	16.1099
TH74	Han_2018_ERR1398073_NODE_337_length_31552_cov_7.413119	31552	19.7664	19	1143	16	22.699
TH55	Han_2018_ERR1398073_NODE_352_length_30555_cov_66.315934	30555	19.7349	19	83	2	2.29095
TH74	Han_2018_ERR1398073_NODE_352_length_30555_cov_66.315934	30555	19.7013	19	77	1	1.99967
TH62	Han_2018_ERR1398073_NODE_544_length_21976_cov_35.884357	21976	19.6094	19	128	2	4.64143
TH74	Han_2018_ERR1398073_NODE_544_length_21976_cov_35.884357	21976	19.5226	19	155	1	5.60612
TH55	Han_2018_ERR1398074_NODE_1057_length_15243_cov_5.074598	15243	22.8032	20	310	11	10.044
TH58	Han_2018_ERR1398074_NODE_1057_length_15243_cov_5.074598	15243	23	21	263	5	9.39448
TH62	Han_2018_ERR1398074_NODE_1057_length_15243_cov_5.074598	15243	22.6835	20	218	3	8.58755
TH74	Han_2018_ERR1398074_NODE_1057_length_15243_cov_5.074598	15243	21.7844	20	320	3	11.0083
TH55	Han_2018_ERR1398074_NODE_1092_length_14931_cov_46.382428	14931	19.8776	20	49	1	3.02726
TH55	Han_2018_ERR1398074_NODE_1203_length_14044_cov_84.632354	14044	20.4074	19	54	1	3.90202
TH62	Han_2018_ERR1398074_NODE_1203_length_14044_cov_84.632354	14044	20.3061	19	49	1	3.25406
TH55	Han_2018_ERR1398074_NODE_1362_length_13119_cov_11.158298	13119	19.9655	19	145	1	8.98697
TH58	Han_2018_ERR1398074_NODE_1362_length_13119_cov_11.158298	13119	20.0079	19	127	1	7.60729
TH62	Han_2018_ERR1398074_NODE_1362_length_13119_cov_11.158298	13119	19.9126	19	103	1	6.44866
TH74	Han_2018_ERR1398074_NODE_1362_length_13119_cov_11.158298	13119	19.7377	19	122	4	6.95175
TH74	Han_2018_ERR1398074_NODE_1569_length_12139_cov_29.613787	12139	19.3939	19	33	3	2.35604
TH58	Han_2018_ERR1398074_NODE_1700_length_11504_cov_5.462748	11504	19.6038	19	53	2	3.50313
TH74	Han_2018_ERR1398074_NODE_1700_length_11504_cov_5.462748	11504	19.4643	19	56	2	3.6596
TH55	Han_2018_ERR1398074_NODE_173_length_41788_cov_55.917164	41788	19.7861	19	1309	13	19.5247
TH58	Han_2018_ERR1398074_NODE_173_length_41788_cov_55.917164	41788	19.7567	19	1126	9	17.0886
TH62	Han_2018_ERR1398074_NODE_173_length_41788_cov_55.917164	41788	19.7325	19	972	5	15.4662
TH74	Han_2018_ERR1398074_NODE_173_length_41788_cov_55.917164	41788	19.6551	19	1389	10	20.324
TH55	Han_2018_ERR1398074_NODE_180_length_40524_cov_27.731696	40524	19.5596	19	218	1	3.6867
TH58	Han_2018_ERR1398074_NODE_180_length_40524_cov_27.731696	40524	19.9247	19	239	1	3.92113
TH62	Han_2018_ERR1398074_NODE_180_length_40524_cov_27.731696	40524	19.7433	19	187	2	3.50163
TH74	Han_2018_ERR1398074_NODE_180_length_40524_cov_27.731696	40524	19.6445	19	301	2	4.61208
TH55	Han_2018_ERR1398074_NODE_1935_length_10495_cov_105.944349	10495	19.8333	19	72	1	5.32635
TH62	Han_2018_ERR1398074_NODE_1935_length_10495_cov_105.944349	10495	19.7143	19	49	1	3.83992
TH74	Han_2018_ERR1398074_NODE_1935_length_10495_cov_105.944349	10495	19.7941	19	68	1	5.15484
TH55	Han_2018_ERR1398074_NODE_2047_length_10190_cov_54.430390	10190	19.5106	19	47	1	4.46516
TH62	Han_2018_ERR1398074_NODE_22_length_111690_cov_11.873292	111690	19.5	19.5	4	2	0.0196974
TH55	Han_2018_ERR1398074_NODE_2587_length_8778_cov_75.525851	8778	19.8529	19	442	2	25.3475
TH58	Han_2018_ERR1398074_NODE_2587_length_8778_cov_75.525851	8778	19.7362	19	345	5	20.9045
TH62	Han_2018_ERR1398074_NODE_2587_length_8778_cov_75.525851	8778	19.8219	19	292	1	17.9312
TH74	Han_2018_ERR1398074_NODE_2587_length_8778_cov_75.525851	8778	19.7204	19	422	1	23.6272
TH58	Han_2018_ERR1398074_NODE_2841_length_8171_cov_3.963406	8171	19.494	19	83	2	8.73822
TH55	Han_2018_ERR1398074_NODE_2936_length_7974_cov_72.415204	7974	19.6118	19	322	3	21.7206
TH62	Han_2018_ERR1398074_NODE_2936_length_7974_cov_72.415204	7974	19.5307	19	228	1	17.3313
TH74	Han_2018_ERR1398074_NODE_2936_length_7974_cov_72.415204	7974	19.602	19	294	1	21.3067
TH55	Han_2018_ERR1398074_NODE_2981_length_7879_cov_4.798952	7879	19.648	19	125	1	10.5089
TH58	Han_2018_ERR1398074_NODE_2981_length_7879_cov_4.798952	7879	19.7816	19	87	1	8.41477
TH62	Han_2018_ERR1398074_NODE_317_length_30244_cov_20.783365	30244	19.6531	19	49	1	1.47798
TH74	Han_2018_ERR1398074_NODE_317_length_30244_cov_20.783365	30244	19.8235	19	51	2	1.36225
TH55	Han_2018_ERR1398074_NODE_326_length_30044_cov_12.428224	30044	19.8112	19	572	6	11.6529
TH58	Han_2018_ERR1398074_NODE_326_length_30044_cov_12.428224	30044	19.8601	19	486	7	10.1418
TH62	Han_2018_ERR1398074_NODE_326_length_30044_cov_12.428224	30044	19.7057	19	418	2	8.7738
TH74	Han_2018_ERR1398074_NODE_326_length_30044_cov_12.428224	30044	19.7452	19	675	5	13.437
TH58	Han_2018_ERR1398074_NODE_3299_length_7298_cov_5.517327	7298	19.7518	19	137	2	12.9488
TH74	Han_2018_ERR1398074_NODE_3299_length_7298_cov_5.517327	7298	19.6071	19	140	2	13.7298
TH55	Han_2018_ERR1398074_NODE_3579_length_6872_cov_5.647206	6872	19.7857	19	56	1	6.09721
TH74	Han_2018_ERR1398074_NODE_3579_length_6872_cov_5.647206	6872	19.5542	19	83	1	7.62515
TH55	Han_2018_ERR1398074_NODE_3_length_298235_cov_265.721423	298235	20.4632	19	2362	24	5.29884
TH58	Han_2018_ERR1398074_NODE_3_length_298235_cov_265.721423	298235	20.5491	19	2018	29	4.66511
TH62	Han_2018_ERR1398074_NODE_3_length_298235_cov_265.721423	298235	20.5655	19	1694	20	4.02367
TH74	Han_2018_ERR1398074_NODE_3_length_298235_cov_265.721423	298235	20.4396	19	2689	27	6.0164
TH55	Han_2018_ERR1398074_NODE_41_length_87803_cov_310.272359	87803	20.0667	19	240	6	1.98285
TH58	Han_2018_ERR1398074_NODE_41_length_87803_cov_310.272359	87803	19.7281	19	228	3	1.89401
TH62	Han_2018_ERR1398074_NODE_41_length_87803_cov_310.272359	87803	19.9571	19	210	2	1.70951
TH58	Han_2018_ERR1398074_NODE_467_length_24724_cov_14.141068	24724	19.6811	19	185	2	5.45624
TH58	Han_2018_ERR1398074_NODE_5072_length_5234_cov_4.237304	5234	19.5625	19	32	2	4.92931
TH58	Han_2018_ERR1398074_NODE_5248_length_5079_cov_4.222532	5079	20.069	20	58	1	7.1077
TH62	Han_2018_ERR1398074_NODE_5248_length_5079_cov_4.222532	5079	19.8491	19	53	1	6.7533
TH74	Han_2018_ERR1398074_NODE_5248_length_5079_cov_4.222532	5079	19.6098	19	82	1	9.47037
TH55	Han_2018_ERR1398074_NODE_524_length_23328_cov_149.987625	23328	19.5976	19	164	1	5.49983
TH62	Han_2018_ERR1398074_NODE_524_length_23328_cov_149.987625	23328	19.6159	19	138	2	4.86111
TH62	Han_2018_ERR1398074_NODE_5297_length_5045_cov_9.388377	5045	19.9583	20	24	1	4.12289
TH62	Han_2018_ERR1398074_NODE_692_length_20000_cov_61.440261	20000	20.1127	20	71	3	2.97
TH74	Han_2018_ERR1398074_NODE_692_length_20000_cov_61.440261	20000	19.8	19	85	2	3.95
TH55	Han_2018_ERR1398074_NODE_756_length_18948_cov_9.989943	18948	19.5405	19	333	2	12.8773
TH58	Han_2018_ERR1398074_NODE_756_length_18948_cov_9.989943	18948	19.746	19	248	1	10.0644
TH62	Han_2018_ERR1398074_NODE_756_length_18948_cov_9.989943	18948	19.6203	19	237	2	9.71079
TH74	Han_2018_ERR1398074_NODE_756_length_18948_cov_9.989943	18948	19.55	19	300	2	11.8957
TH62	Han_2018_ERR1398074_NODE_771_length_18641_cov_14.683740	18641	19.3103	19	29	1	1.30894
TH58	Han_2018_ERR1398074_NODE_794_length_18338_cov_337.008478	18338	19.6143	19	140	2	5.82397
TH55	Han_2018_ERR1398074_NODE_823_length_17925_cov_15.742977	17925	19.7056	19	822	6	27.4198
TH58	Han_2018_ERR1398074_NODE_823_length_17925_cov_15.742977	17925	19.7664	19	702	9	21.7238
TH62	Han_2018_ERR1398074_NODE_823_length_17925_cov_15.742977	17925	19.6214	19	560	4	19.7434
TH74	Han_2018_ERR1398074_NODE_823_length_17925_cov_15.742977	17925	19.5866	19	820	11	26.6667
TH55	Han_2018_ERR1398074_NODE_860_length_17497_cov_18.493636	17497	19.5	19	30	1	1.5717
TH55	Han_2018_ERR1398074_NODE_874_length_17369_cov_34.004621	17369	19.6028	19	214	1	8.33093
TH62	Han_2018_ERR1398074_NODE_874_length_17369_cov_34.004621	17369	19.6118	19	152	4	6.52887
TH74	Han_2018_ERR1398074_NODE_874_length_17369_cov_34.004621	17369	19.8386	19	223	1	8.67062
TH55	Han_2018_ERR1398074_NODE_924_length_16560_cov_11.247804	16560	20.8291	20	591	1	19.3116
TH58	Han_2018_ERR1398074_NODE_924_length_16560_cov_11.247804	16560	20.1366	19	549	4	18.6171
TH62	Han_2018_ERR1398074_NODE_924_length_16560_cov_11.247804	16560	20.8961	19.5	510	3	19.2089
TH74	Han_2018_ERR1398074_NODE_924_length_16560_cov_11.247804	16560	20.3982	19	653	3	21.5761
TH55	Han_2018_ERR1398074_NODE_92_length_57693_cov_40.476266	57693	19.4462	19	186	5	2.4197
TH74	Han_2018_ERR1398074_NODE_92_length_57693_cov_40.476266	57693	19.4946	19	184	2	2.47344
TH74	Han_2018_ERR1398075_NODE_1167_length_13814_cov_30.330547	13814	19.5536	19	112	2	6.28348
TH55	Han_2018_ERR1398075_NODE_1298_length_12682_cov_11.551675	12682	20.0685	20	146	1	7.44362
TH58	Han_2018_ERR1398075_NODE_1298_length_12682_cov_11.551675	12682	19.697	19	132	1	6.22142
TH62	Han_2018_ERR1398075_NODE_1298_length_12682_cov_11.551675	12682	19.9328	20	119	1	5.78773
TH55	Han_2018_ERR1398075_NODE_1373_length_12052_cov_12.297158	12052	19.785	19	321	4	17.997
TH58	Han_2018_ERR1398075_NODE_1373_length_12052_cov_12.297158	12052	19.654	19	289	1	16.6943
TH62	Han_2018_ERR1398075_NODE_1373_length_12052_cov_12.297158	12052	19.4279	19	208	1	12.9605
TH74	Han_2018_ERR1398075_NODE_1373_length_12052_cov_12.297158	12052	19.7426	19	338	2	17.9306
TH74	Han_2018_ERR1398075_NODE_1521_length_10935_cov_4.880790	10935	19.5615	19	130	1	7.56287
TH55	Han_2018_ERR1398075_NODE_238_length_39366_cov_16.684032	39366	19.7403	19	1217	11	18.709
TH58	Han_2018_ERR1398075_NODE_238_length_39366_cov_16.684032	39366	19.8053	19	976	7	15.4626
TH62	Han_2018_ERR1398075_NODE_238_length_39366_cov_16.684032	39366	19.7907	19	774	5	13.2907
TH74	Han_2018_ERR1398075_NODE_238_length_39366_cov_16.684032	39366	19.7687	19	1340	9	20.284
TH55	Han_2018_ERR1398075_NODE_2816_length_6674_cov_4.606134	6674	19.7523	19	109	2	10.2937
TH62	Han_2018_ERR1398075_NODE_2816_length_6674_cov_4.606134	6674	19.3387	19	62	1	6.59275
TH74	Han_2018_ERR1398075_NODE_2816_length_6674_cov_4.606134	6674	19.5806	19	124	1	11.2526
TH55	Han_2018_ERR1398075_NODE_3037_length_6288_cov_3.759827	6288	19.7463	19	473	1	37.1024
TH58	Han_2018_ERR1398075_NODE_3037_length_6288_cov_3.759827	6288	19.8981	19	422	6	31.4408
TH62	Han_2018_ERR1398075_NODE_3037_length_6288_cov_3.759827	6288	19.8808	19	302	2	27.6081
TH74	Han_2018_ERR1398075_NODE_3037_length_6288_cov_3.759827	6288	19.7852	19	419	6	34.0967
TH55	Han_2018_ERR1398075_NODE_3152_length_6072_cov_2.809041	6072	19.7073	19	287	2	23.419
TH58	Han_2018_ERR1398075_NODE_3152_length_6072_cov_2.809041	6072	19.6245	19	277	2	24.2589
TH62	Han_2018_ERR1398075_NODE_3152_length_6072_cov_2.809041	6072	19.8578	19	225	2	21.8874
TH74	Han_2018_ERR1398075_NODE_3152_length_6072_cov_2.809041	6072	19.8324	19	346	8	30.3689
TH55	Han_2018_ERR1398075_NODE_3520_length_5527_cov_3.684211	5527	23.1506	20	259	5	23.9189
TH58	Han_2018_ERR1398075_NODE_3520_length_5527_cov_3.684211	5527	22.1698	20	212	11	20.427
TH62	Han_2018_ERR1398075_NODE_3520_length_5527_cov_3.684211	5527	21.4384	20	203	2	21.7116
TH74	Han_2018_ERR1398075_NODE_3520_length_5527_cov_3.684211	5527	21.8094	19	278	5	26.8138
TH55	Han_2018_ERR1398075_NODE_383_length_30839_cov_12.602781	30839	19.9961	19	2037	27	31.6936
TH58	Han_2018_ERR1398075_NODE_383_length_30839_cov_12.602781	30839	20.0702	19	1979	18	32.2968
TH62	Han_2018_ERR1398075_NODE_383_length_30839_cov_12.602781	30839	20.204	19	1686	26	29.7416
TH74	Han_2018_ERR1398075_NODE_383_length_30839_cov_12.602781	30839	20.0054	19	2202	22	34.0154
TH55	Han_2018_ERR1398075_NODE_543_length_24882_cov_15.453941	24882	19.8339	19	1084	11	21.4291
TH58	Han_2018_ERR1398075_NODE_543_length_24882_cov_15.453941	24882	19.9049	19	946	15	20.0828
TH62	Han_2018_ERR1398075_NODE_543_length_24882_cov_15.453941	24882	19.7895	19	874	11	19.2107
TH74	Han_2018_ERR1398075_NODE_543_length_24882_cov_15.453941	24882	19.8796	19	1163	15	22.9925
TH55	Han_2018_ERR1398075_NODE_724_length_20352_cov_11.728384	20352	19.7324	19	639	4	19.8899
TH58	Han_2018_ERR1398075_NODE_724_length_20352_cov_11.728384	20352	20.0374	19	615	7	19.6885
TH62	Han_2018_ERR1398075_NODE_724_length_20352_cov_11.728384	20352	19.6876	19	557	5	16.7699
TH74	Han_2018_ERR1398075_NODE_724_length_20352_cov_11.728384	20352	19.8447	19	747	9	21.5998
TH62	Han_2018_ERR1398075_NODE_995_length_15849_cov_8.204635	15849	19.9432	20	88	4	4.41668
TH55	Han_2018_ERR1398076_NODE_166_length_27447_cov_39.115654	27447	19.8225	19	1200	11	21.2373
TH58	Han_2018_ERR1398076_NODE_166_length_27447_cov_39.115654	27447	19.8775	19	1110	4	20.3337
TH62	Han_2018_ERR1398076_NODE_166_length_27447_cov_39.115654	27447	19.7723	19	931	8	18.993
TH74	Han_2018_ERR1398076_NODE_166_length_27447_cov_39.115654	27447	19.8481	19	1429	11	24.6949
TH55	Han_2018_ERR1398076_NODE_1905_length_8177_cov_5.475376	8177	19.6055	19	469	4	31.2584
TH58	Han_2018_ERR1398076_NODE_1905_length_8177_cov_5.475376	8177	19.7688	19	398	5	28.8003
TH74	Han_2018_ERR1398076_NODE_1905_length_8177_cov_5.475376	8177	19.69	19	471	6	31.931
TH55	Han_2018_ERR1398076_NODE_2242_length_7446_cov_10.496956	7446	19.893	19	215	1	18.144
TH62	Han_2018_ERR1398076_NODE_2242_length_7446_cov_10.496956	7446	19.6571	19	140	1	12.5839
TH74	Han_2018_ERR1398076_NODE_2242_length_7446_cov_10.496956	7446	19.787	19	216	1	17.2844
TH55	Han_2018_ERR1398076_NODE_2623_length_6740_cov_5.205834	6740	19.6443	19	343	3	27.4332
TH58	Han_2018_ERR1398076_NODE_2623_length_6740_cov_5.205834	6740	19.8521	19	338	4	27.7151
TH62	Han_2018_ERR1398076_NODE_2623_length_6740_cov_5.205834	6740	19.6009	19	218	1	20.8754
TH74	Han_2018_ERR1398076_NODE_2623_length_6740_cov_5.205834	6740	20.1433	19	342	6	25.1039
TH55	Han_2018_ERR1398076_NODE_2671_length_6612_cov_14.672869	6612	20.3471	19	533	5	34.997
TH58	Han_2018_ERR1398076_NODE_2671_length_6612_cov_14.672869	6612	20.0732	19	410	2	31.9873
TH62	Han_2018_ERR1398076_NODE_2671_length_6612_cov_14.672869	6612	20.1268	19	347	2	28.4785
TH74	Han_2018_ERR1398076_NODE_2671_length_6612_cov_14.672869	6612	19.9202	19	539	6	35.5414
TH55	Han_2018_ERR1398076_NODE_2843_length_6356_cov_5.042692	6356	19.8225	19	400	1	33.3228
TH58	Han_2018_ERR1398076_NODE_2843_length_6356_cov_5.042692	6356	19.727	19	370	4	33.5431
TH62	Han_2018_ERR1398076_NODE_2843_length_6356_cov_5.042692	6356	19.7473	19	277	1	23.9773
TH74	Han_2018_ERR1398076_NODE_2843_length_6356_cov_5.042692	6356	19.7143	19	420	5	37.0044
TH55	Han_2018_ERR1398076_NODE_2910_length_6264_cov_2.799807	6264	19.7778	19	567	9	29.6296
TH58	Han_2018_ERR1398076_NODE_2910_length_6264_cov_2.799807	6264	19.9661	19	442	5	27.7618
TH62	Han_2018_ERR1398076_NODE_2910_length_6264_cov_2.799807	6264	19.892	19	398	5	28.0492
TH74	Han_2018_ERR1398076_NODE_2910_length_6264_cov_2.799807	6264	19.9249	19	626	9	35.0575
TH55	Han_2018_ERR1398076_NODE_3516_length_5501_cov_9.987881	5501	19.6962	19	293	4	27.0678
TH58	Han_2018_ERR1398076_NODE_3516_length_5501_cov_9.987881	5501	19.7962	19	265	9	25.7953
TH62	Han_2018_ERR1398076_NODE_3516_length_5501_cov_9.987881	5501	19.7328	19	232	7	22.0324
TH74	Han_2018_ERR1398076_NODE_3516_length_5501_cov_9.987881	5501	19.6871	19	342	2	31.667
TH55	Han_2018_ERR1398076_NODE_4002_length_5035_cov_6.704418	5035	22.6222	20	405	5	35.5909
TH58	Han_2018_ERR1398076_NODE_4002_length_5035_cov_6.704418	5035	22.2326	20	344	7	32.3337
TH62	Han_2018_ERR1398076_NODE_4002_length_5035_cov_6.704418	5035	22.9653	20	346	3	30.6653
TH74	Han_2018_ERR1398076_NODE_4002_length_5035_cov_6.704418	5035	22.839	20	441	4	37.9742
TH55	Han_2018_ERR1398076_NODE_650_length_14714_cov_11.806945	14714	19.61	19	200	2	9.11377
TH58	Han_2018_ERR1398076_NODE_650_length_14714_cov_11.806945	14714	19.5759	19	158	2	7.14965
TH62	Han_2018_ERR1398076_NODE_650_length_14714_cov_11.806945	14714	19.5931	19	145	2	6.89819
TH55	Han_2018_ERR1398076_NODE_802_length_13142_cov_37.222358	13142	19.6893	19	177	1	8.12662
TH58	Han_2018_ERR1398076_NODE_802_length_13142_cov_37.222358	13142	19.7978	20	178	2	9.20712
TH62	Han_2018_ERR1398076_NODE_802_length_13142_cov_37.222358	13142	19.82	19	150	3	8.10379
TH74	Han_2018_ERR1398076_NODE_802_length_13142_cov_37.222358	13142	19.7653	19	213	1	11.7942
TH55	Han_2018_ERR1398076_NODE_84_length_34792_cov_219.007658	34792	19.7844	19	895	4	15.5754
TH58	Han_2018_ERR1398076_NODE_84_length_34792_cov_219.007658	34792	19.7888	19	658	4	12.7127
TH62	Han_2018_ERR1398076_NODE_84_length_34792_cov_219.007658	34792	19.7706	19	558	3	11.267
TH74	Han_2018_ERR1398076_NODE_84_length_34792_cov_219.007658	34792	19.719	19	822	11	14.785
TH55	Han_2018_ERR1398076_NODE_870_length_12512_cov_45.383640	12512	20.2759	19	290	2	13.9226
TH58	Han_2018_ERR1398076_NODE_870_length_12512_cov_45.383640	12512	20.244	19	250	1	12.1084
TH74	Han_2018_ERR1398076_NODE_870_length_12512_cov_45.383640	12512	20.1867	19	300	1	14.578
TH55	Han_2018_ERR1398076_NODE_994_length_11620_cov_9.141634	11620	19.8142	19	366	1	21.3081
TH58	Han_2018_ERR1398076_NODE_994_length_11620_cov_9.141634	11620	19.764	19	322	5	17.4096
TH62	Han_2018_ERR1398076_NODE_994_length_11620_cov_9.141634	11620	19.8237	19	278	1	17.6764
TH74	Han_2018_ERR1398076_NODE_994_length_11620_cov_9.141634	11620	19.6113	19	355	4	19.2771
TH55	Han_2018_ERR1398077_NODE_1040_length_18631_cov_6.757483	18631	19.8753	19	802	7	25.4629
TH58	Han_2018_ERR1398077_NODE_1040_length_18631_cov_6.757483	18631	19.9664	19	655	7	21.6038
TH62	Han_2018_ERR1398077_NODE_1040_length_18631_cov_6.757483	18631	19.7739	19	575	10	19.4515
TH74	Han_2018_ERR1398077_NODE_1040_length_18631_cov_6.757483	18631	19.8733	19	789	6	23.6488
TH55	Han_2018_ERR1398077_NODE_1754_length_12558_cov_11.713189	12558	19.5647	19	85	1	4.68227
TH58	Han_2018_ERR1398077_NODE_2115_length_10765_cov_6.057423	10765	20.0728	19	206	5	11.3702
TH62	Han_2018_ERR1398077_NODE_2115_length_10765_cov_6.057423	10765	19.9462	19	186	3	10.915
TH74	Han_2018_ERR1398077_NODE_2115_length_10765_cov_6.057423	10765	19.9156	19	225	2	13.4231
TH58	Han_2018_ERR1398077_NODE_2447_length_9416_cov_22.360004	9416	19.6216	19	111	1	8.06075
TH74	Han_2018_ERR1398077_NODE_2447_length_9416_cov_22.360004	9416	19.5512	19	127	3	9.51572
TH58	Han_2018_ERR1398077_NODE_2839_length_8372_cov_8.074546	8372	21.8182	20	44	3	5.23172
TH62	Han_2018_ERR1398077_NODE_2839_length_8372_cov_8.074546	8372	22.4355	20	62	1	6.91591
TH55	Han_2018_ERR1398077_NODE_3827_length_6522_cov_18.506263	6522	19.7143	19	91	1	9.52162
TH58	Han_2018_ERR1398077_NODE_3827_length_6522_cov_18.506263	6522	19.8696	19	92	2	9.41429
TH55	Han_2018_ERR1398077_NODE_452_length_31388_cov_6.960904	31388	19.7583	19	1270	8	23.6524
TH58	Han_2018_ERR1398077_NODE_452_length_31388_cov_6.960904	31388	19.877	19	1081	11	21.1227
TH62	Han_2018_ERR1398077_NODE_452_length_31388_cov_6.960904	31388	19.7218	19	967	3	19.0837
TH74	Han_2018_ERR1398077_NODE_452_length_31388_cov_6.960904	31388	19.7675	19	1342	8	24.6018
TH55	Han_2018_ERR1398077_NODE_4837_length_5311_cov_21.262367	5311	28.0896	20	212	2	20.7494
TH58	Han_2018_ERR1398077_NODE_4837_length_5311_cov_21.262367	5311	29.0164	21	183	2	19.2243
TH74	Han_2018_ERR1398077_NODE_4837_length_5311_cov_21.262367	5311	26.3	20	180	4	17.9062
TH55	Han_2018_ERR1398078_NODE_1047_length_14168_cov_9.000850	14168	19.6392	19	413	1	19.17
TH58	Han_2018_ERR1398078_NODE_1047_length_14168_cov_9.000850	14168	19.7301	19	326	3	16.2126
TH62	Han_2018_ERR1398078_NODE_1047_length_14168_cov_9.000850	14168	19.9405	19	269	1	13.3823
TH74	Han_2018_ERR1398078_NODE_1047_length_14168_cov_9.000850	14168	19.6513	19	456	5	21.238
TH55	Han_2018_ERR1398078_NODE_1227_length_12660_cov_178.503372	12660	21.0345	19	58	1	4.00474
TH55	Han_2018_ERR1398078_NODE_1297_length_12205_cov_12.947654	12205	20.0876	19	468	9	21.0733
TH58	Han_2018_ERR1398078_NODE_1297_length_12205_cov_12.947654	12205	20.0779	19	462	9	20.467
TH62	Han_2018_ERR1398078_NODE_1297_length_12205_cov_12.947654	12205	20.0398	19	402	2	18.3204
TH74	Han_2018_ERR1398078_NODE_1297_length_12205_cov_12.947654	12205	19.8462	19	468	3	20.4424
TH74	Han_2018_ERR1398078_NODE_1413_length_11463_cov_19.258065	11463	19.7216	19	97	5	5.88851
TH58	Han_2018_ERR1398078_NODE_1508_length_10909_cov_7.963700	10909	19.9058	19	138	4	8.16757
TH74	Han_2018_ERR1398078_NODE_1508_length_10909_cov_7.963700	10909	19.5106	19	235	3	13.6126
TH74	Han_2018_ERR1398078_NODE_1678_length_10145_cov_3.638751	10145	19.7419	19	62	1	4.76097
TH55	Han_2018_ERR1398078_NODE_186_length_39210_cov_94.788533	39210	19.7892	19	1841	20	24.5295
TH58	Han_2018_ERR1398078_NODE_186_length_39210_cov_94.788533	39210	19.8251	19	1635	13	22.8947
TH62	Han_2018_ERR1398078_NODE_186_length_39210_cov_94.788533	39210	19.8764	19	1400	16	19.9311
TH74	Han_2018_ERR1398078_NODE_186_length_39210_cov_94.788533	39210	19.8049	19	1989	27	25.5292
TH55	Han_2018_ERR1398078_NODE_2269_length_8226_cov_7.710929	8226	19.5669	19	127	2	11.2327
TH74	Han_2018_ERR1398078_NODE_2269_length_8226_cov_7.710929	8226	19.6293	19	116	4	10.5398
TH55	Han_2018_ERR1398078_NODE_2337_length_8070_cov_9.388397	8070	19.7831	19	295	2	20.223
TH58	Han_2018_ERR1398078_NODE_2337_length_8070_cov_9.388397	8070	20.121	19	248	6	16.1462
TH62	Han_2018_ERR1398078_NODE_2337_length_8070_cov_9.388397	8070	19.9293	19	198	2	15.1797
TH74	Han_2018_ERR1398078_NODE_2337_length_8070_cov_9.388397	8070	19.7329	19	277	6	18.5626
TH55	Han_2018_ERR1398078_NODE_2350_length_8041_cov_7.086276	8041	19.6019	19	103	1	9.84952
TH62	Han_2018_ERR1398078_NODE_2350_length_8041_cov_7.086276	8041	19.5455	19	77	2	8.08357
TH62	Han_2018_ERR1398078_NODE_2607_length_7426_cov_63.331570	7426	19.1667	19	24	1	2.62591
TH55	Han_2018_ERR1398078_NODE_2648_length_7349_cov_7.132163	7349	19.655	19	200	1	16.6145
TH58	Han_2018_ERR1398078_NODE_2648_length_7349_cov_7.132163	7349	19.8112	19	143	1	13.444
TH62	Han_2018_ERR1398078_NODE_2648_length_7349_cov_7.132163	7349	19.5248	19	141	3	12.9678
TH74	Han_2018_ERR1398078_NODE_2648_length_7349_cov_7.132163	7349	19.9872	19	234	3	20.6287
TH58	Han_2018_ERR1398078_NODE_2841_length_7032_cov_6.836893	7032	19.6023	19	88	1	9.2719
TH55	Han_2018_ERR1398078_NODE_3057_length_6688_cov_8.411428	6688	19.6824	19	85	1	9.4049
TH74	Han_2018_ERR1398078_NODE_3057_length_6688_cov_8.411428	6688	19.618	19	89	2	9.21053
TH58	Han_2018_ERR1398078_NODE_3137_length_6558_cov_7.065047	6558	19.4487	19	78	3	8.9204
TH62	Han_2018_ERR1398078_NODE_3137_length_6558_cov_7.065047	6558	19.4304	19	79	1	9.46935
TH74	Han_2018_ERR1398078_NODE_3137_length_6558_cov_7.065047	6558	19.5326	19	92	3	9.56084
TH58	Han_2018_ERR1398078_NODE_3191_length_6487_cov_7.300684	6487	19.86	19	100	2	10.3283
TH74	Han_2018_ERR1398078_NODE_3191_length_6487_cov_7.300684	6487	19.6691	19	139	1	15.2767
TH58	Han_2018_ERR1398078_NODE_328_length_28137_cov_13.335945	28137	19.6538	19	156	5	4.21154
TH74	Han_2018_ERR1398078_NODE_328_length_28137_cov_13.335945	28137	19.7216	19	176	1	4.6629
TH55	Han_2018_ERR1398078_NODE_4039_length_5439_cov_2.956909	5439	19.8793	19	323	8	32.6898
TH58	Han_2018_ERR1398078_NODE_4039_length_5439_cov_2.956909	5439	19.7048	19	271	1	28.1486
TH62	Han_2018_ERR1398078_NODE_4039_length_5439_cov_2.956909	5439	19.6652	19	221	3	26.1813
TH74	Han_2018_ERR1398078_NODE_4039_length_5439_cov_2.956909	5439	19.6307	19	371	4	40.4302
TH62	Han_2018_ERR1398078_NODE_4292_length_5190_cov_411.832522	5190	19.575	19	40	2	5.54913
TH58	Han_2018_ERR1398078_NODE_4374_length_5116_cov_6.292432	5116	19.5965	19	57	1	9.14777
TH55	Han_2018_ERR1398078_NODE_4398_length_5082_cov_2.284862	5082	19.8824	19	323	4	35.3404
TH58	Han_2018_ERR1398078_NODE_4398_length_5082_cov_2.284862	5082	20.0276	19	290	4	28.7485
TH62	Han_2018_ERR1398078_NODE_4398_length_5082_cov_2.284862	5082	20.0607	19	214	3	23.6128
TH74	Han_2018_ERR1398078_NODE_4398_length_5082_cov_2.284862	5082	19.6645	19	310	8	30.7163
TH55	Han_2018_ERR1398078_NODE_838_length_16241_cov_10.504757	16241	19.6718	19	387	3	16.4276
TH58	Han_2018_ERR1398078_NODE_838_length_16241_cov_10.504757	16241	19.7409	19	359	2	15.0545
TH62	Han_2018_ERR1398078_NODE_838_length_16241_cov_10.504757	16241	19.8154	19	260	5	11.5756
TH74	Han_2018_ERR1398078_NODE_838_length_16241_cov_10.504757	16241	19.6282	19	425	3	17.6836
TH55	Han_2018_ERR1398078_NODE_863_length_15964_cov_3.942108	15964	19.7861	19	1384	15	37.9228
TH58	Han_2018_ERR1398078_NODE_863_length_15964_cov_3.942108	15964	19.7556	19	1207	16	34.5653
TH62	Han_2018_ERR1398078_NODE_863_length_15964_cov_3.942108	15964	19.7519	19	939	9	29.98
TH74	Han_2018_ERR1398078_NODE_863_length_15964_cov_3.942108	15964	19.7958	19	1445	15	38.5743
TH55	Han_2018_ERR1398078_NODE_91_length_52365_cov_99.816421	52365	19.6596	19	799	5	10.2702
TH58	Han_2018_ERR1398078_NODE_91_length_52365_cov_99.816421	52365	19.8307	19	774	8	10.4154
TH62	Han_2018_ERR1398078_NODE_91_length_52365_cov_99.816421	52365	19.7644	19	662	6	9.31156
TH74	Han_2018_ERR1398078_NODE_91_length_52365_cov_99.816421	52365	19.7865	19	876	6	11.3148
TH55	Han_2018_ERR1398079_NODE_112_length_40926_cov_15.028676	40926	19.6957	19	930	10	15.01
TH58	Han_2018_ERR1398079_NODE_112_length_40926_cov_15.028676	40926	19.7542	19	834	11	13.9398
TH62	Han_2018_ERR1398079_NODE_112_length_40926_cov_15.028676	40926	19.7398	19	757	3	12.4786
TH74	Han_2018_ERR1398079_NODE_112_length_40926_cov_15.028676	40926	19.7229	19	1014	7	15.2739
TH58	Han_2018_ERR1398079_NODE_1149_length_9350_cov_127.492953	9350	19.5122	19	82	2	6.34225
TH62	Han_2018_ERR1398079_NODE_1149_length_9350_cov_127.492953	9350	19.6442	19	104	1	8.27807
TH58	Han_2018_ERR1398079_NODE_1189_length_9156_cov_8.093836	9156	19.6476	19	105	4	8.44255
TH62	Han_2018_ERR1398079_NODE_1189_length_9156_cov_8.093836	9156	19.5155	19	97	1	8.20227
TH74	Han_2018_ERR1398079_NODE_1189_length_9156_cov_8.093836	9156	19.5163	19	153	3	11.2276
TH55	Han_2018_ERR1398079_NODE_1315_length_8489_cov_231.379061	8489	19.8913	19	46	2	5.01826
TH58	Han_2018_ERR1398079_NODE_1324_length_8448_cov_48.135947	8448	19.5789	20	19	1	1.6572
TH58	Han_2018_ERR1398079_NODE_1335_length_8403_cov_4.452444	8403	19.8095	20	42	1	3.86767
TH74	Han_2018_ERR1398079_NODE_1335_length_8403_cov_4.452444	8403	19.7241	20	29	1	2.85612
TH55	Han_2018_ERR1398079_NODE_1451_length_7880_cov_9.609329	7880	19.3881	19	67	1	5.50761
TH58	Han_2018_ERR1398079_NODE_1451_length_7880_cov_9.609329	7880	19.6452	19	62	3	5.2665
TH55	Han_2018_ERR1398079_NODE_1520_length_7615_cov_47.291667	7615	19.6351	19	74	1	6.68418
TH74	Han_2018_ERR1398079_NODE_1520_length_7615_cov_47.291667	7615	19.7015	19	67	2	6.84176
TH55	Han_2018_ERR1398079_NODE_18_length_104860_cov_174.350747	104860	19.5315	19	111	1	1.01373
TH58	Han_2018_ERR1398079_NODE_18_length_104860_cov_174.350747	104860	20.9912	19	113	3	1.07286
TH55	Han_2018_ERR1398079_NODE_1917_length_6448_cov_9.844048	6448	19.8191	19	282	1	24.3797
TH58	Han_2018_ERR1398079_NODE_1917_length_6448_cov_9.844048	6448	20.0155	19	258	6	23.0304
TH74	Han_2018_ERR1398079_NODE_1917_length_6448_cov_9.844048	6448	19.6154	19	247	1	21.0608
TH55	Han_2018_ERR1398079_NODE_2284_length_5764_cov_5.639166	5764	19.9875	19	80	2	10.7391
TH74	Han_2018_ERR1398079_NODE_2482_length_5428_cov_25.753397	5428	19.5	19.5	12	1	1.56595
TH55	Han_2018_ERR1398079_NODE_2623_length_5235_cov_4.122780	5235	21.4854	20	103	1	11.1175
TH58	Han_2018_ERR1398079_NODE_2623_length_5235_cov_4.122780	5235	21.2	20	115	3	13.1423
TH55	Han_2018_ERR1398079_NODE_2686_length_5137_cov_2.862062	5137	21.084	19	250	1	30.3095
TH58	Han_2018_ERR1398079_NODE_2686_length_5137_cov_2.862062	5137	20.9904	20	209	3	24.8589
TH62	Han_2018_ERR1398079_NODE_2686_length_5137_cov_2.862062	5137	20.7062	20	194	1	24.197
TH74	Han_2018_ERR1398079_NODE_2686_length_5137_cov_2.862062	5137	20.5775	20	258	5	28.8301
TH55	Han_2018_ERR1398079_NODE_613_length_15146_cov_272.522563	15146	19.6813	19	386	3	16.4862
TH58	Han_2018_ERR1398079_NODE_613_length_15146_cov_272.522563	15146	19.8694	19	337	1	15.278
TH62	Han_2018_ERR1398079_NODE_613_length_15146_cov_272.522563	15146	19.8286	19	245	3	12.0296
TH55	Han_2018_ERR1398079_NODE_69_length_51764_cov_31.864511	51764	19.7607	19	1722	14	20.3307
TH58	Han_2018_ERR1398079_NODE_69_length_51764_cov_31.864511	51764	19.7848	19	1501	10	17.3518
TH62	Han_2018_ERR1398079_NODE_69_length_51764_cov_31.864511	51764	19.6507	19	1251	4	15.8662
TH74	Han_2018_ERR1398079_NODE_69_length_51764_cov_31.864511	51764	19.6854	19	1888	14	21.2097
TH55	Han_2018_ERR1398079_NODE_828_length_12085_cov_60.503491	12085	19.6607	19	112	1	8.02648
TH74	Han_2018_ERR1398079_NODE_828_length_12085_cov_60.503491	12085	19.5267	19	131	1	8.84568
TH55	Han_2018_ERR1398079_NODE_88_length_45894_cov_31.910884	45894	19.7271	19	1015	11	14.4812
TH58	Han_2018_ERR1398079_NODE_88_length_45894_cov_31.910884	45894	19.6987	19	896	5	12.932
TH62	Han_2018_ERR1398079_NODE_88_length_45894_cov_31.910884	45894	19.7638	19	745	3	11.6486
TH74	Han_2018_ERR1398079_NODE_88_length_45894_cov_31.910884	45894	19.7043	19	1133	14	16.6601
TH55	Han_2018_ERR1398079_NODE_966_length_10663_cov_5.251697	10663	19.7949	19	395	2	20.1069
TH58	Han_2018_ERR1398079_NODE_966_length_10663_cov_5.251697	10663	19.9025	19	359	2	20.1257
TH62	Han_2018_ERR1398079_NODE_966_length_10663_cov_5.251697	10663	19.7751	19	329	2	18.3719
TH74	Han_2018_ERR1398079_NODE_966_length_10663_cov_5.251697	10663	19.792	19	375	5	19.4223
TH62	Han_2018_ERR1398080_NODE_1061_length_22793_cov_13.429721	22793	19.7273	19	88	2	3.5274
TH74	Han_2018_ERR1398080_NODE_1061_length_22793_cov_13.429721	22793	19.5351	19	114	2	4.3215
TH55	Han_2018_ERR1398080_NODE_1340_length_19193_cov_4.135019	19193	19.8567	19	684	5	21.0024
TH58	Han_2018_ERR1398080_NODE_1340_length_19193_cov_4.135019	19193	19.9304	19	517	1	15.4171
TH62	Han_2018_ERR1398080_NODE_1340_length_19193_cov_4.135019	19193	19.8568	19	475	3	16.5738
TH74	Han_2018_ERR1398080_NODE_1340_length_19193_cov_4.135019	19193	19.83	19	706	6	22.305
TH55	Han_2018_ERR1398080_NODE_139_length_80000_cov_7.033298	80000	19.9358	19	1215	4	10.5075
TH58	Han_2018_ERR1398080_NODE_139_length_80000_cov_7.033298	80000	19.9225	19	1084	14	9.26375
TH62	Han_2018_ERR1398080_NODE_139_length_80000_cov_7.033298	80000	19.9978	19	898	7	8.2825
TH74	Han_2018_ERR1398080_NODE_139_length_80000_cov_7.033298	80000	19.8809	19	1251	14	10.9537
TH55	Han_2018_ERR1398080_NODE_163_length_71346_cov_11.149879	71346	19.6656	19	320	4	3.10038
TH58	Han_2018_ERR1398080_NODE_163_length_71346_cov_11.149879	71346	19.6618	19	275	1	2.90836
TH62	Han_2018_ERR1398080_NODE_163_length_71346_cov_11.149879	71346	19.6142	19	254	1	2.71634
TH74	Han_2018_ERR1398080_NODE_163_length_71346_cov_11.149879	71346	19.6	19	355	1	3.65823
TH58	Han_2018_ERR1398080_NODE_1800_length_15092_cov_10.854625	15092	19.5312	19	32	2	2.04744
TH55	Han_2018_ERR1398080_NODE_203_length_62896_cov_35.639010	62896	19.7577	19	1011	8	11.3362
TH58	Han_2018_ERR1398080_NODE_203_length_62896_cov_35.639010	62896	19.8709	19	891	6	9.97361
TH62	Han_2018_ERR1398080_NODE_203_length_62896_cov_35.639010	62896	19.7066	19	784	11	9.02442
TH74	Han_2018_ERR1398080_NODE_203_length_62896_cov_35.639010	62896	19.635	19	1033	4	11.5524
TH55	Han_2018_ERR1398080_NODE_2199_length_12749_cov_4.411060	12749	19.6364	19	132	1	7.58491
TH58	Han_2018_ERR1398080_NODE_2199_length_12749_cov_4.411060	12749	19.5385	19	104	2	6.55738
TH74	Han_2018_ERR1398080_NODE_2199_length_12749_cov_4.411060	12749	19.671	19	155	4	8.88697
TH74	Han_2018_ERR1398080_NODE_2263_length_12479_cov_7.132083	12479	19.8512	19	121	1	7.42047
TH58	Han_2018_ERR1398080_NODE_2371_length_11994_cov_3.324315	11994	19.7857	19	56	1	3.81858
TH55	Han_2018_ERR1398080_NODE_241_length_57275_cov_6.017931	57275	20.4759	19	311	5	3.94413
TH58	Han_2018_ERR1398080_NODE_241_length_57275_cov_6.017931	57275	20.9551	20	245	4	3.09734
TH62	Han_2018_ERR1398080_NODE_241_length_57275_cov_6.017931	57275	21.2332	19	223	6	3.0275
TH74	Han_2018_ERR1398080_NODE_241_length_57275_cov_6.017931	57275	20.3131	19	297	4	3.87254
TH58	Han_2018_ERR1398080_NODE_2473_length_11617_cov_3.033731	11617	19.5362	19	69	1	4.74305
TH58	Han_2018_ERR1398080_NODE_2794_length_10600_cov_3.823423	10600	19.6527	19	167	3	10.6509
TH74	Han_2018_ERR1398080_NODE_2794_length_10600_cov_3.823423	10600	19.6872	19	179	1	11.3491
TH55	Han_2018_ERR1398080_NODE_2980_length_10105_cov_3.949652	10105	20.1594	19	276	1	16.0811
TH58	Han_2018_ERR1398080_NODE_2980_length_10105_cov_3.949652	10105	20.4979	20	241	2	16.002
TH62	Han_2018_ERR1398080_NODE_2980_length_10105_cov_3.949652	10105	20.1209	19	215	1	13.8644
TH74	Han_2018_ERR1398080_NODE_2980_length_10105_cov_3.949652	10105	20.6048	19	372	3	21.3756
TH55	Han_2018_ERR1398080_NODE_3124_length_9761_cov_8.213476	9761	19.7582	19	91	2	7.69388
TH62	Han_2018_ERR1398080_NODE_3124_length_9761_cov_8.213476	9761	19.6667	19	54	1	4.55896
TH55	Han_2018_ERR1398080_NODE_317_length_50157_cov_7.894675	50157	19.7238	19	981	5	13.0769
TH58	Han_2018_ERR1398080_NODE_317_length_50157_cov_7.894675	50157	19.7906	19	826	8	11.5258
TH62	Han_2018_ERR1398080_NODE_317_length_50157_cov_7.894675	50157	19.836	19	683	3	9.32273
TH74	Han_2018_ERR1398080_NODE_317_length_50157_cov_7.894675	50157	19.6838	19	974	4	13.0789
TH58	Han_2018_ERR1398080_NODE_3356_length_9268_cov_5.766851	9268	19.3333	19	27	3	2.30902
TH58	Han_2018_ERR1398080_NODE_3728_length_8580_cov_2.986862	8580	20.2273	20	88	2	7.2028
TH55	Han_2018_ERR1398080_NODE_3751_length_8555_cov_3.295529	8555	19.25	19	8	2	0.900058
TH62	Han_2018_ERR1398080_NODE_3912_length_8258_cov_52.100573	8258	29.485	21	501	27	31.5694
TH74	Han_2018_ERR1398080_NODE_3912_length_8258_cov_52.100573	8258	28.0757	21	740	6	42.6738
TH58	Han_2018_ERR1398080_NODE_4050_length_8040_cov_4.751158	8040	19.875	19.5	16	1	1.74129
TH55	Han_2018_ERR1398080_NODE_4113_length_7926_cov_3.323593	7926	19.9737	19	38	1	4.64295
TH55	Han_2018_ERR1398080_NODE_4173_length_7818_cov_2.924127	7818	19.6154	19	13	2	1.2791
TH74	Han_2018_ERR1398080_NODE_4312_length_7634_cov_3.376435	7634	19.4444	19	27	1	3.35342
TH55	Han_2018_ERR1398080_NODE_4473_length_7397_cov_3.452329	7397	19.5385	19	13	2	1.33838
TH62	Han_2018_ERR1398080_NODE_4473_length_7397_cov_3.452329	7397	20.7619	19	21	2	2.56861
TH74	Han_2018_ERR1398080_NODE_4473_length_7397_cov_3.452329	7397	22.1304	19	23	2	2.52805
TH55	Han_2018_ERR1398080_NODE_4698_length_7120_cov_3.572541	7120	19.8198	20	111	2	10.8146
TH58	Han_2018_ERR1398080_NODE_4698_length_7120_cov_3.572541	7120	19.4167	19	96	1	10.1545
TH74	Han_2018_ERR1398080_NODE_4698_length_7120_cov_3.572541	7120	19.5238	19	105	1	10.618
TH55	Han_2018_ERR1398080_NODE_4783_length_7016_cov_4.311019	7016	21.4784	20	255	2	19.7263
TH58	Han_2018_ERR1398080_NODE_4783_length_7016_cov_4.311019	7016	21.2252	20	222	3	18.016
TH74	Han_2018_ERR1398080_NODE_4783_length_7016_cov_4.311019	7016	21.2784	20	273	6	21.2229
TH58	Han_2018_ERR1398080_NODE_4892_length_6904_cov_2.667251	6904	19.45	19	20	1	2.38992
TH74	Han_2018_ERR1398080_NODE_4894_length_6899_cov_9.602572	6899	20.15	20	20	1	2.63806
TH58	Han_2018_ERR1398080_NODE_5027_length_6754_cov_2.872817	6754	19.7524	19	105	1	11.5931
TH62	Han_2018_ERR1398080_NODE_5027_length_6754_cov_2.872817	6754	19.5857	19	70	2	7.77317
TH74	Han_2018_ERR1398080_NODE_5027_length_6754_cov_2.872817	6754	19.8759	19	137	2	12.9553
TH74	Han_2018_ERR1398080_NODE_5061_length_6729_cov_3.204825	6729	19.963	19	54	1	5.32026
TH55	Han_2018_ERR1398080_NODE_5164_length_6628_cov_3.806785	6628	24.1948	22	77	1	6.92517
TH55	Han_2018_ERR1398080_NODE_5281_length_6519_cov_4.860767	6519	22	20	16	1	2.65378
TH58	Han_2018_ERR1398080_NODE_5281_length_6519_cov_4.860767	6519	22.6667	19	21	3	3.57417
TH62	Han_2018_ERR1398080_NODE_5281_length_6519_cov_4.860767	6519	21.3	19	20	1	3.32873
TH55	Han_2018_ERR1398080_NODE_564_length_34784_cov_16.296467	34784	19.9655	19	116	1	3.00713
TH74	Han_2018_ERR1398080_NODE_564_length_34784_cov_16.296467	34784	19.3889	19	108	1	2.76851
TH74	Han_2018_ERR1398080_NODE_5672_length_6209_cov_3.573611	6209	19.6667	19	6	2	0.950234
TH55	Han_2018_ERR1398080_NODE_6017_length_5937_cov_3.219653	5937	19.5517	19	58	2	8.18595
TH58	Han_2018_ERR1398080_NODE_6017_length_5937_cov_3.219653	5937	19.6667	19	33	1	5.03621
TH74	Han_2018_ERR1398080_NODE_6142_length_5833_cov_3.372101	5833	19.72	19	25	1	3.61735
TH55	Han_2018_ERR1398080_NODE_6548_length_5536_cov_8.385514	5536	19.4627	19	67	2	9.55564
TH58	Han_2018_ERR1398080_NODE_6548_length_5536_cov_8.385514	5536	19.5682	19	44	1	6.37645
TH58	Han_2018_ERR1398080_NODE_6800_length_5372_cov_4.614820	5372	20.3077	19	39	1	5.30529
TH62	Han_2018_ERR1398080_NODE_6800_length_5372_cov_4.614820	5372	20.1818	19.5	22	1	3.51824
TH58	Han_2018_ERR1398080_NODE_6805_length_5368_cov_5.673254	5368	20.0526	20	19	1	3.05514
TH58	Han_2018_ERR1398080_NODE_764_length_28817_cov_6.518253	28817	19.452	19	177	1	5.6078
TH62	Han_2018_ERR1398080_NODE_764_length_28817_cov_6.518253	28817	19.5157	19	159	1	4.73332
TH74	Han_2018_ERR1398080_NODE_764_length_28817_cov_6.518253	28817	19.6455	19	189	3	5.62168
TH58	Han_2018_ERR1398080_NODE_942_length_24624_cov_5.989133	24624	19.7987	19	154	3	5.47433
TH62	Han_2018_ERR1398080_NODE_942_length_24624_cov_5.989133	24624	20.0992	19	131	1	4.65806
TH74	Han_2018_ERR1398080_NODE_942_length_24624_cov_5.989133	24624	19.9505	19	202	2	6.74951
TH55	Han_2018_ERR1398080_NODE_95_length_93282_cov_13.656591	93282	19.8154	19	260	1	2.2909
TH58	Han_2018_ERR1398080_NODE_95_length_93282_cov_13.656591	93282	19.5385	19	182	1	1.57265
TH62	Han_2018_ERR1398080_NODE_95_length_93282_cov_13.656591	93282	19.4211	19	190	2	1.7624
TH74	Han_2018_ERR1398080_NODE_95_length_93282_cov_13.656591	93282	19.7171	19	205	2	1.82029
TH62	Han_2018_ERR1398081_NODE_1007_length_15526_cov_11.831297	15526	20.1111	19	81	1	3.69702
TH55	Han_2018_ERR1398081_NODE_1666_length_10563_cov_4.298630	10563	19.6471	19	34	1	2.85904
TH62	Han_2018_ERR1398081_NODE_1666_length_10563_cov_4.298630	10563	20.8333	19	12	1	1.0319
TH74	Han_2018_ERR1398081_NODE_1666_length_10563_cov_4.298630	10563	19.68	19	25	2	2.09221
TH55	Han_2018_ERR1398081_NODE_178_length_44198_cov_38.655098	44198	19.6617	19	399	5	5.9686
TH62	Han_2018_ERR1398081_NODE_178_length_44198_cov_38.655098	44198	19.6406	19	256	1	4.16761
TH74	Han_2018_ERR1398081_NODE_178_length_44198_cov_38.655098	44198	19.8479	19	447	4	6.6994
TH55	Han_2018_ERR1398081_NODE_17_length_101939_cov_6.824261	101939	19.8554	19	242	2	2.02474
TH55	Han_2018_ERR1398081_NODE_2093_length_8766_cov_10.657904	8766	19.6111	19	18	1	1.79101
TH55	Han_2018_ERR1398081_NODE_2102_length_8741_cov_3.405825	8741	20.3867	20	75	2	7.79087
TH58	Han_2018_ERR1398081_NODE_2102_length_8741_cov_3.405825	8741	19.7255	20	51	1	4.75918
TH58	Han_2018_ERR1398081_NODE_2162_length_8557_cov_6.177488	8557	19.7941	19	68	2	6.52098
TH55	Han_2018_ERR1398081_NODE_21_length_98819_cov_35.489075	98819	20.3066	19	548	6	3.9881
TH58	Han_2018_ERR1398081_NODE_21_length_98819_cov_35.489075	98819	20.885	19	452	5	3.472
TH62	Han_2018_ERR1398081_NODE_21_length_98819_cov_35.489075	98819	20.3886	19	368	3	2.87799
TH74	Han_2018_ERR1398081_NODE_21_length_98819_cov_35.489075	98819	20.4101	19	556	4	4.11864
TH55	Han_2018_ERR1398081_NODE_243_length_37780_cov_165.540570	37780	20.223	19	296	6	6.02435
TH58	Han_2018_ERR1398081_NODE_243_length_37780_cov_165.540570	37780	19.7941	19	238	5	4.73796
TH62	Han_2018_ERR1398081_NODE_243_length_37780_cov_165.540570	37780	21.5677	19	229	2	4.57914
TH74	Han_2018_ERR1398081_NODE_243_length_37780_cov_165.540570	37780	19.9205	19	327	3	6.05082
TH74	Han_2018_ERR1398081_NODE_2536_length_7524_cov_8.696077	7524	20.0741	19	27	1	3.4689
TH55	Han_2018_ERR1398081_NODE_264_length_36088_cov_7.502234	36088	19.9847	19	457	6	8.74252
TH58	Han_2018_ERR1398081_NODE_264_length_36088_cov_7.502234	36088	19.8536	19	362	4	7.33208
TH62	Han_2018_ERR1398081_NODE_264_length_36088_cov_7.502234	36088	19.8576	19	288	14	5.81634
TH74	Han_2018_ERR1398081_NODE_264_length_36088_cov_7.502234	36088	20.119	19	479	6	9.16648
TH58	Han_2018_ERR1398081_NODE_2656_length_7192_cov_4.636542	7192	19.7143	19	98	1	10.4978
TH55	Han_2018_ERR1398081_NODE_2825_length_6848_cov_12.824231	6848	20	20	63	3	6.20619
TH62	Han_2018_ERR1398081_NODE_2825_length_6848_cov_12.824231	6848	19.9048	19.5	42	1	4.35164
TH74	Han_2018_ERR1398081_NODE_2825_length_6848_cov_12.824231	6848	19.6667	19	84	1	8.99533
TH74	Han_2018_ERR1398081_NODE_283_length_34717_cov_31.837719	34717	19.4359	19	39	2	0.881413
TH58	Han_2018_ERR1398081_NODE_3151_length_6255_cov_4.432581	6255	20.1875	20	48	2	5.03597
TH55	Han_2018_ERR1398081_NODE_320_length_32510_cov_29.927222	32510	19.6124	19	307	5	7.51461
TH58	Han_2018_ERR1398081_NODE_320_length_32510_cov_29.927222	32510	19.7384	19	237	1	5.92741
TH74	Han_2018_ERR1398081_NODE_320_length_32510_cov_29.927222	32510	19.7203	19	354	3	7.90526
TH55	Han_2018_ERR1398081_NODE_3240_length_6119_cov_30.505772	6119	25.6181	21	288	7	27.9294
TH58	Han_2018_ERR1398081_NODE_3240_length_6119_cov_30.505772	6119	25.2969	20	229	7	23.3698
TH62	Han_2018_ERR1398081_NODE_3240_length_6119_cov_30.505772	6119	22.3693	20	176	5	19.2842
TH74	Han_2018_ERR1398081_NODE_3240_length_6119_cov_30.505772	6119	23.8972	20	282	5	25.8702
TH55	Han_2018_ERR1398081_NODE_333_length_31712_cov_12.849070	31712	19.8406	19	138	2	3.43403
TH58	Han_2018_ERR1398081_NODE_333_length_31712_cov_12.849070	31712	19.5172	19	116	2	2.88219
TH62	Han_2018_ERR1398081_NODE_333_length_31712_cov_12.849070	31712	19.5426	19	94	1	2.66776
TH58	Han_2018_ERR1398081_NODE_3406_length_5838_cov_4.361231	5838	19.8182	19	11	2	1.42172
TH55	Han_2018_ERR1398081_NODE_347_length_31048_cov_44.833930	31048	19.6721	19	247	2	5.64288
TH62	Han_2018_ERR1398081_NODE_347_length_31048_cov_44.833930	31048	19.5275	19	182	3	4.33522
TH74	Han_2018_ERR1398081_NODE_347_length_31048_cov_44.833930	31048	19.5324	19	293	3	6.8378
TH55	Han_2018_ERR1398081_NODE_361_length_29933_cov_5.589665	29933	19.739	19	502	1	11.8364
TH58	Han_2018_ERR1398081_NODE_361_length_29933_cov_5.589665	29933	20.0252	19	436	3	10.0157
TH62	Han_2018_ERR1398081_NODE_361_length_29933_cov_5.589665	29933	19.602	19	392	3	9.03017
TH74	Han_2018_ERR1398081_NODE_361_length_29933_cov_5.589665	29933	19.626	19	516	2	11.362
TH62	Han_2018_ERR1398081_NODE_378_length_29257_cov_16.245086	29257	19.9524	19	105	2	2.50538
TH74	Han_2018_ERR1398081_NODE_378_length_29257_cov_16.245086	29257	19.7473	19	182	2	3.71535
TH74	Han_2018_ERR1398081_NODE_401_length_28118_cov_5.550298	28118	19.6341	19	41	1	1.2981
TH58	Han_2018_ERR1398081_NODE_432_length_26733_cov_41.180748	26733	19.7319	19	276	1	8.92156
TH62	Han_2018_ERR1398081_NODE_432_length_26733_cov_41.180748	26733	19.4852	19	237	1	6.6547
TH74	Han_2018_ERR1398081_NODE_432_length_26733_cov_41.180748	26733	19.6535	19	430	4	11.6597
TH58	Han_2018_ERR1398081_NODE_45_length_77938_cov_35.008192	77938	19.8083	19	579	7	5.7071
TH62	Han_2018_ERR1398081_NODE_45_length_77938_cov_35.008192	77938	19.9139	19	453	5	4.65498
TH74	Han_2018_ERR1398081_NODE_45_length_77938_cov_35.008192	77938	19.6813	19	615	5	6.09074
TH62	Han_2018_ERR1398081_NODE_460_length_25808_cov_40.262261	25808	19.8116	19	69	1	2.04588
TH62	Han_2018_ERR1398081_NODE_519_length_23941_cov_6.458511	23941	19.3059	19	85	1	3.17865
TH74	Han_2018_ERR1398081_NODE_519_length_23941_cov_6.458511	23941	19.4381	19	105	1	3.84696
TH55	Han_2018_ERR1398081_NODE_51_length_76839_cov_6.978199	76839	19.6972	19	426	4	4.62135
TH58	Han_2018_ERR1398081_NODE_51_length_76839_cov_6.978199	76839	19.7713	19	328	4	3.50213
TH62	Han_2018_ERR1398081_NODE_51_length_76839_cov_6.978199	76839	19.5795	19	302	2	3.15595
TH74	Han_2018_ERR1398081_NODE_51_length_76839_cov_6.978199	76839	19.5364	19	412	6	4.42744
TH58	Han_2018_ERR1398081_NODE_59_length_71067_cov_41.740945	71067	19.6783	19	115	1	1.32832
TH55	Han_2018_ERR1398081_NODE_621_length_21542_cov_15.867269	21542	19.7174	19	322	5	10.0037
TH58	Han_2018_ERR1398081_NODE_621_length_21542_cov_15.867269	21542	19.893	19	271	1	8.16544
TH62	Han_2018_ERR1398081_NODE_621_length_21542_cov_15.867269	21542	19.8968	20	252	2	8.25364
TH74	Han_2018_ERR1398081_NODE_621_length_21542_cov_15.867269	21542	19.8382	19	340	3	10.6815
TH55	Han_2018_ERR1398081_NODE_656_length_20681_cov_5.960972	20681	19.5246	19	61	2	2.64978
TH62	Han_2018_ERR1398081_NODE_656_length_20681_cov_5.960972	20681	19.7708	19	48	2	2.11305
TH55	Han_2018_ERR1398081_NODE_663_length_20455_cov_11.745588	20455	19.8005	19	441	2	14.8472
TH58	Han_2018_ERR1398081_NODE_663_length_20455_cov_11.745588	20455	19.777	19	408	5	13.7717
TH62	Han_2018_ERR1398081_NODE_663_length_20455_cov_11.745588	20455	19.6997	19	323	2	11.1513
TH62	Han_2018_ERR1398081_NODE_667_length_20398_cov_12.206115	20398	19.6078	19	51	1	2.08354
TH55	Han_2018_ERR1398081_NODE_68_length_67011_cov_39.003077	67011	19.6124	19	841	10	9.06418
TH58	Han_2018_ERR1398081_NODE_68_length_67011_cov_39.003077	67011	19.6361	19	709	14	7.88378
TH62	Han_2018_ERR1398081_NODE_68_length_67011_cov_39.003077	67011	19.624	19	601	4	6.69592
TH74	Han_2018_ERR1398081_NODE_68_length_67011_cov_39.003077	67011	19.5934	19	1055	6	10.7087
TH55	Han_2018_ERR1398081_NODE_766_length_18660_cov_5.406074	18660	19.6293	19	232	1	9.15327
TH62	Han_2018_ERR1398081_NODE_766_length_18660_cov_5.406074	18660	19.5116	19	172	1	6.91854
TH74	Han_2018_ERR1398081_NODE_766_length_18660_cov_5.406074	18660	19.9198	19	237	4	9.79636
TH55	Han_2018_ERR1398081_NODE_98_length_57215_cov_21.732295	57215	20.802	19	1566	17	12.8515
TH58	Han_2018_ERR1398081_NODE_98_length_57215_cov_21.732295	57215	20.9193	19	1375	23	11.5389
TH62	Han_2018_ERR1398081_NODE_98_length_57215_cov_21.732295	57215	20.9259	20	1161	17	10.3032
TH74	Han_2018_ERR1398081_NODE_98_length_57215_cov_21.732295	57215	20.5872	19	1698	7	13.9841
TH55	Han_2018_ERR1398081_NODE_99_length_56932_cov_37.716968	56932	20.5028	19	708	3	9.01953
TH58	Han_2018_ERR1398081_NODE_99_length_56932_cov_37.716968	56932	19.8563	19	647	8	7.90944
TH62	Han_2018_ERR1398081_NODE_99_length_56932_cov_37.716968	56932	20.6014	19	567	5	7.15415
TH74	Han_2018_ERR1398081_NODE_99_length_56932_cov_37.716968	56932	20.4566	19	749	4	9.1864
TH55	Han_2018_ERR1398082_NODE_10_length_111069_cov_59.182572	111069	20.2909	19	1337	8	7.36119
TH58	Han_2018_ERR1398082_NODE_10_length_111069_cov_59.182572	111069	20.09	19	1144	9	6.72375
TH62	Han_2018_ERR1398082_NODE_10_length_111069_cov_59.182572	111069	20.471	19	1017	5	6.0602
TH74	Han_2018_ERR1398082_NODE_10_length_111069_cov_59.182572	111069	20.2507	19	1340	13	7.70782
TH62	Han_2018_ERR1398082_NODE_1117_length_12860_cov_4.260211	12860	19.3429	19	35	1	2.0451
TH74	Han_2018_ERR1398082_NODE_1117_length_12860_cov_4.260211	12860	19.4667	19	75	2	4.05132
TH55	Han_2018_ERR1398082_NODE_1276_length_11901_cov_6.487844	11901	19.5747	19	87	2	5.99109
TH58	Han_2018_ERR1398082_NODE_1276_length_11901_cov_6.487844	11901	19.5769	19	52	2	3.57953
TH74	Han_2018_ERR1398082_NODE_1276_length_11901_cov_6.487844	11901	19.5488	19	82	1	5.55416
TH58	Han_2018_ERR1398082_NODE_1365_length_11431_cov_12.514856	11431	19.9615	19	52	2	3.43802
TH55	Han_2018_ERR1398082_NODE_2397_length_7879_cov_5.385097	7879	19.8831	19	77	1	7.78018
TH58	Han_2018_ERR1398082_NODE_3354_length_6204_cov_18.108148	6204	20.1429	19	28	1	4.54545
TH74	Han_2018_ERR1398082_NODE_3354_length_6204_cov_18.108148	6204	21.6774	19	31	2	4.30368
TH55	Han_2018_ERR1398082_NODE_3429_length_6073_cov_6.262047	6073	20.2118	20	85	1	7.8709
TH58	Han_2018_ERR1398082_NODE_3429_length_6073_cov_6.262047	6073	20.2674	19	86	2	8.49662
TH62	Han_2018_ERR1398082_NODE_3429_length_6073_cov_6.262047	6073	20.3521	20	71	1	7.88737
TH62	Han_2018_ERR1398082_NODE_3585_length_5859_cov_5.905755	5859	20.1111	19	27	1	3.85731
TH55	Han_2018_ERR1398082_NODE_3727_length_5669_cov_16.574635	5669	19.3056	19	36	2	4.28647
TH62	Han_2018_ERR1398082_NODE_3727_length_5669_cov_16.574635	5669	19.2	19	25	1	3.06932
TH55	Han_2018_ERR1398082_NODE_380_length_23063_cov_15.626174	23063	19.7459	19	244	4	8.1169
TH58	Han_2018_ERR1398082_NODE_380_length_23063_cov_15.626174	23063	19.6468	19	235	2	7.37545
TH62	Han_2018_ERR1398082_NODE_380_length_23063_cov_15.626174	23063	19.6037	19	164	2	5.68877
TH74	Han_2018_ERR1398082_NODE_380_length_23063_cov_15.626174	23063	19.9121	19	239	4	7.84373
TH58	Han_2018_ERR1398082_NODE_4162_length_5224_cov_4.426388	5224	19.7273	19	22	1	3.61792
TH62	Han_2018_ERR1398082_NODE_4162_length_5224_cov_4.426388	5224	19.8261	19	23	1	3.67534
TH58	Han_2018_ERR1398082_NODE_4268_length_5144_cov_9.778935	5144	19.7143	19.5	14	1	2.72162
TH62	Han_2018_ERR1398082_NODE_4268_length_5144_cov_9.778935	5144	19.5	19	12	2	2.27449
TH55	Han_2018_ERR1398082_NODE_4313_length_5113_cov_8.522143	5113	20	19	24	1	4.45922
TH58	Han_2018_ERR1398082_NODE_4313_length_5113_cov_8.522143	5113	20.069	20	29	2	4.45922
TH55	Han_2018_ERR1398082_NODE_4356_length_5074_cov_5.631002	5074	19.536	19	125	1	14.9586
TH58	Han_2018_ERR1398082_NODE_4356_length_5074_cov_5.631002	5074	19.8936	20	141	4	14.525
TH62	Han_2018_ERR1398082_NODE_4356_length_5074_cov_5.631002	5074	19.8921	19	139	2	17.1659
TH74	Han_2018_ERR1398082_NODE_4356_length_5074_cov_5.631002	5074	19.6389	19	180	4	18.3682
TH62	Han_2018_ERR1398082_NODE_4367_length_5064_cov_3.691156	5064	19.7778	19	63	1	9.26145
TH55	Han_2018_ERR1398082_NODE_70_length_49672_cov_15.863918	49672	19.6595	19	608	4	8.94065
TH58	Han_2018_ERR1398082_NODE_70_length_49672_cov_15.863918	49672	19.6185	19	595	7	8.99501
TH62	Han_2018_ERR1398082_NODE_70_length_49672_cov_15.863918	49672	19.6887	19	485	4	7.31801
TH74	Han_2018_ERR1398082_NODE_70_length_49672_cov_15.863918	49672	19.6031	19	703	1	10.1687
TH58	Han_2018_ERR1398082_NODE_76_length_48259_cov_124.471060	48259	19.4762	19	189	1	2.93002
TH74	Han_2018_ERR1398082_NODE_76_length_48259_cov_124.471060	48259	19.8881	19	286	10	3.87492
TH55	Han_2018_ERR1398083_NODE_1555_length_10566_cov_30.077157	10566	19.6243	19	173	1	11.272
TH62	Han_2018_ERR1398083_NODE_1555_length_10566_cov_30.077157	10566	19.6953	19	128	2	9.05735
TH74	Han_2018_ERR1398083_NODE_1555_length_10566_cov_30.077157	10566	19.7424	19	198	1	12.3604
TH58	Han_2018_ERR1398083_NODE_2060_length_8406_cov_19.676446	8406	19.6667	20	21	4	1.78444
TH55	Han_2018_ERR1398083_NODE_3077_length_6138_cov_7.845800	6138	19.7143	19	28	1	3.04659
TH55	Han_2018_ERR1398083_NODE_316_length_31271_cov_125.400724	31271	20.1429	19	119	1	2.43356
TH62	Han_2018_ERR1398083_NODE_316_length_31271_cov_125.400724	31271	19.5873	19	63	1	1.20879
TH55	Han_2018_ERR1398083_NODE_3474_length_5532_cov_36.024101	5532	19.5157	19	159	1	18.149
TH58	Han_2018_ERR1398083_NODE_3474_length_5532_cov_36.024101	5532	19.8017	19	121	5	14.0275
TH74	Han_2018_ERR1398083_NODE_3474_length_5532_cov_36.024101	5532	19.6301	19	146	1	16.1786
TH62	Han_2018_ERR1398083_NODE_3754_length_5202_cov_4.353993	5202	19.8333	20	12	2	2.28758
TH58	Han_2018_ERR1398083_NODE_3889_length_5042_cov_11.523962	5042	19.5833	19	24	1	3.45101
TH62	Han_2018_ERR1398083_NODE_3922_length_5012_cov_9.541457	5012	20.7	20	20	3	2.65363
TH55	Han_2018_ERR1398083_NODE_65_length_67365_cov_33.068608	67365	22.7591	20	1395	20	11.8058
TH58	Han_2018_ERR1398083_NODE_65_length_67365_cov_33.068608	67365	22.8024	20	1336	16	11.1571
TH62	Han_2018_ERR1398083_NODE_65_length_67365_cov_33.068608	67365	23.0345	20	1103	11	10.0779
TH74	Han_2018_ERR1398083_NODE_65_length_67365_cov_33.068608	67365	22.0666	20	1501	19	12.5822
TH55	Han_2018_ERR1398084_NODE_163_length_38835_cov_119.133136	38835	20.4174	19	587	7	8.83481
TH58	Han_2018_ERR1398084_NODE_163_length_38835_cov_119.133136	38835	21.4721	20	466	5	7.69152
TH62	Han_2018_ERR1398084_NODE_163_length_38835_cov_119.133136	38835	20.6456	19	443	3	7.34132
TH74	Han_2018_ERR1398084_NODE_163_length_38835_cov_119.133136	38835	20.665	19	609	11	9.13094
TH55	Han_2018_ERR1398084_NODE_1675_length_9275_cov_11.355098	9275	19.5873	19	63	1	5.39084
TH58	Han_2018_ERR1398084_NODE_2046_length_7963_cov_53.129363	7963	19.3684	19	38	1	3.71719
TH55	Han_2018_ERR1398084_NODE_2618_length_6542_cov_84.153846	6542	19.6481	19	54	1	5.76276
TH58	Han_2018_ERR1398084_NODE_2618_length_6542_cov_84.153846	6542	19.72	19	50	3	6.32834
TH62	Han_2018_ERR1398084_NODE_2618_length_6542_cov_84.153846	6542	20.1739	20	46	3	3.79089
TH74	Han_2018_ERR1398084_NODE_2618_length_6542_cov_84.153846	6542	20.0444	19	45	1	4.15775
TH55	Han_2018_ERR1398084_NODE_3256_length_5441_cov_3.880431	5441	19.3947	19	38	1	5.31152
TH62	Han_2018_ERR1398084_NODE_3256_length_5441_cov_3.880431	5441	19.6071	19	28	1	4.41095
TH58	Han_2018_ERR1398084_NODE_3550_length_5061_cov_47.380144	5061	19.6364	19	11	2	1.95614
TH74	Han_2018_ERR1398084_NODE_3550_length_5061_cov_47.380144	5061	19.9524	19	21	2	3.27998
TH58	Han_2018_ERR1398084_NODE_751_length_16523_cov_28.386446	16523	19.5306	19	98	1	4.7328
TH62	Han_2018_ERR1398084_NODE_751_length_16523_cov_28.386446	16523	19.6122	19	98	2	4.09127
TH74	Han_2018_ERR1398084_NODE_751_length_16523_cov_28.386446	16523	19.4673	19	107	1	5.54984
TH58	Han_2018_ERR1398084_NODE_860_length_15108_cov_10.110211	15108	25.8095	21	21	1	1.50913
TH62	Han_2018_ERR1398085_NODE_1065_length_21887_cov_4.648772	21887	19.5161	19	62	1	2.60885
TH55	Han_2018_ERR1398085_NODE_115_length_99370_cov_8.907305	99370	20.1403	19	677	5	5.03774
TH58	Han_2018_ERR1398085_NODE_115_length_99370_cov_8.907305	99370	20.2874	19	609	3	4.15518
TH62	Han_2018_ERR1398085_NODE_115_length_99370_cov_8.907305	99370	19.939	19	525	6	3.77478
TH74	Han_2018_ERR1398085_NODE_115_length_99370_cov_8.907305	99370	19.9157	19	617	7	4.1904
TH55	Han_2018_ERR1398085_NODE_1320_length_17895_cov_8.876850	17895	19.7692	19	39	2	1.92791
TH74	Han_2018_ERR1398085_NODE_1320_length_17895_cov_8.876850	17895	20.2075	20	53	1	2.68231
TH55	Han_2018_ERR1398085_NODE_1513_length_15516_cov_5.249725	15516	25.4545	20	176	3	9.08095
TH58	Han_2018_ERR1398085_NODE_1513_length_15516_cov_5.249725	15516	24.9665	21	179	6	9.95102
TH62	Han_2018_ERR1398085_NODE_1513_length_15516_cov_5.249725	15516	25.5094	20	159	2	6.79299
TH74	Han_2018_ERR1398085_NODE_1513_length_15516_cov_5.249725	15516	24.6985	20	136	2	7.03145
TH55	Han_2018_ERR1398085_NODE_176_length_81324_cov_91.457382	81324	20.6127	19	1611	16	11.3017
TH58	Han_2018_ERR1398085_NODE_176_length_81324_cov_91.457382	81324	20.7916	19	1305	22	9.41665
TH62	Han_2018_ERR1398085_NODE_176_length_81324_cov_91.457382	81324	20.8022	20	1168	12	8.77724
TH74	Han_2018_ERR1398085_NODE_176_length_81324_cov_91.457382	81324	20.2837	19	1720	16	11.785
TH62	Han_2018_ERR1398085_NODE_1851_length_12820_cov_4.091735	12820	19.5443	19	79	2	4.18097
TH74	Han_2018_ERR1398085_NODE_1851_length_12820_cov_4.091735	12820	19.697	19	99	2	4.74259
TH55	Han_2018_ERR1398085_NODE_1854_length_12806_cov_8.038036	12806	24.7206	20	68	4	4.77901
TH58	Han_2018_ERR1398085_NODE_1854_length_12806_cov_8.038036	12806	21.1923	19.5	52	1	3.87318
TH58	Han_2018_ERR1398085_NODE_1998_length_11772_cov_4.700009	11772	19.4375	19	80	1	5.18179
TH74	Han_2018_ERR1398085_NODE_1998_length_11772_cov_4.700009	11772	19.734	19	94	1	6.26911
TH58	Han_2018_ERR1398085_NODE_2051_length_11470_cov_3.310731	11470	20.1176	20	17	1	1.43854
TH55	Han_2018_ERR1398085_NODE_2067_length_11408_cov_4.304237	11408	27.3793	22	29	6	2.56837
TH58	Han_2018_ERR1398085_NODE_2067_length_11408_cov_4.304237	11408	21.8667	20	30	2	1.82328
TH74	Han_2018_ERR1398085_NODE_2067_length_11408_cov_4.304237	11408	22.6667	20	21	1	1.96353
TH58	Han_2018_ERR1398085_NODE_2398_length_9897_cov_3.850945	9897	19.4375	19	16	3	1.57624
TH74	Han_2018_ERR1398085_NODE_2398_length_9897_cov_3.850945	9897	19.8182	19	22	2	2.21279
TH55	Han_2018_ERR1398085_NODE_2568_length_9292_cov_3.404027	9292	20.2292	19	96	1	7.89927
TH62	Han_2018_ERR1398085_NODE_2568_length_9292_cov_3.404027	9292	19.8472	19	72	1	5.69307
TH74	Han_2018_ERR1398085_NODE_2568_length_9292_cov_3.404027	9292	19.6154	19	117	2	8.88937
TH58	Han_2018_ERR1398085_NODE_2583_length_9232_cov_3.583851	9232	19.7761	19	67	1	5.49177
TH74	Han_2018_ERR1398085_NODE_2583_length_9232_cov_3.583851	9232	19.5385	19	65	1	5.40511
TH55	Han_2018_ERR1398085_NODE_2639_length_9065_cov_5.309212	9065	27.3438	20	128	9	11.8588
TH62	Han_2018_ERR1398085_NODE_2639_length_9065_cov_5.309212	9065	23	20	66	1	6.53061
TH55	Han_2018_ERR1398085_NODE_2715_length_8835_cov_4.763098	8835	26.5618	20	89	7	9.1794
TH58	Han_2018_ERR1398085_NODE_2715_length_8835_cov_4.763098	8835	24.3158	21	57	3	5.5348
TH58	Han_2018_ERR1398085_NODE_274_length_63676_cov_5.985917	63676	22.0372	20	296	3	2.88021
TH62	Han_2018_ERR1398085_NODE_274_length_63676_cov_5.985917	63676	20.8207	20	251	3	2.88806
TH62	Han_2018_ERR1398085_NODE_2896_length_8276_cov_11.831529	8276	25.087	20	23	2	2.98453
TH74	Han_2018_ERR1398085_NODE_2896_length_8276_cov_11.831529	8276	21.2069	20	29	1	3.26245
TH58	Han_2018_ERR1398085_NODE_3031_length_7904_cov_4.639190	7904	19.9556	20	45	1	3.8335
TH74	Han_2018_ERR1398085_NODE_3161_length_7583_cov_4.274044	7583	19.875	20	8	1	1.05499
TH62	Han_2018_ERR1398085_NODE_3342_length_7172_cov_3.677252	7172	19.2941	19	17	1	2.17513
TH55	Han_2018_ERR1398085_NODE_3348_length_7161_cov_3.954827	7161	29.3403	21	144	1	13.0289
TH58	Han_2018_ERR1398085_NODE_3348_length_7161_cov_3.954827	7161	26.3471	20	121	4	13.3222
TH74	Han_2018_ERR1398085_NODE_3348_length_7161_cov_3.954827	7161	27.2857	21	133	1	11.3951
TH74	Han_2018_ERR1398085_NODE_3594_length_6631_cov_3.313717	6631	20	19.5	66	1	6.75615
TH58	Han_2018_ERR1398085_NODE_3721_length_6439_cov_6.793390	6439	23.0667	20	15	3	2.28296
TH62	Han_2018_ERR1398085_NODE_3721_length_6439_cov_6.793390	6439	21.7143	19.5	14	1	2.59357
TH58	Han_2018_ERR1398085_NODE_3834_length_6247_cov_3.165375	6247	20.1818	20	22	2	2.99344
TH74	Han_2018_ERR1398085_NODE_3957_length_6046_cov_4.451511	6046	19.4286	19	42	2	5.39199
TH58	Han_2018_ERR1398085_NODE_4032_length_5945_cov_5.255857	5945	19.5	19	14	1	2.0185
TH74	Han_2018_ERR1398085_NODE_4032_length_5945_cov_5.255857	5945	19.375	19	16	2	2.57359
TH58	Han_2018_ERR1398085_NODE_4239_length_5688_cov_3.938044	5688	19.3529	19	17	1	2.12729
TH55	Han_2018_ERR1398085_NODE_4648_length_5201_cov_5.267392	5201	27.8333	19.5	24	5	4.6145
TH58	Han_2018_ERR1398085_NODE_4654_length_5192_cov_4.322756	5192	19.7143	19	21	1	3.83282
TH62	Han_2018_ERR1398085_NODE_4663_length_5186_cov_6.010134	5186	19.9167	20	24	1	4.0108
TH55	Han_2018_ERR1398085_NODE_4761_length_5084_cov_6.267846	5084	19.45	19	40	2	6.47128
TH58	Han_2018_ERR1398085_NODE_4761_length_5084_cov_6.267846	5084	19.625	19	48	1	6.45161
TH74	Han_2018_ERR1398085_NODE_4761_length_5084_cov_6.267846	5084	20.0189	20	53	1	8.51692
TH55	Han_2018_ERR1398085_NODE_547_length_39804_cov_7.743163	39804	19.4898	19	49	1	1.18581
TH55	Han_2018_ERR1398085_NODE_608_length_36497_cov_10.531475	36497	19.8532	19	109	2	2.71529
TH58	Han_2018_ERR1398085_NODE_608_length_36497_cov_10.531475	36497	20.12	19	75	1	2.0577
TH55	Han_2018_ERR1398085_NODE_669_length_33970_cov_8.817603	33970	20.1705	19	176	2	4.45687
TH58	Han_2018_ERR1398085_NODE_669_length_33970_cov_8.817603	33970	20.6474	19	156	1	4.10656
TH62	Han_2018_ERR1398085_NODE_669_length_33970_cov_8.817603	33970	21.3665	20	161	2	4.33912
TH55	Han_2018_ERR1398085_NODE_746_length_30609_cov_18.865386	30609	23.4943	19	87	4	2.29671
TH58	Han_2018_ERR1398085_NODE_746_length_30609_cov_18.865386	30609	21.9111	19	45	1	1.47996
TH62	Han_2018_ERR1398085_NODE_746_length_30609_cov_18.865386	30609	24.2903	19	62	3	2.02555
TH74	Han_2018_ERR1398085_NODE_746_length_30609_cov_18.865386	30609	27.8182	20	44	8	1.248
TH55	Han_2018_ERR1398085_NODE_775_length_29316_cov_5.209220	29316	19.6424	19	288	6	7.39869
TH58	Han_2018_ERR1398085_NODE_775_length_29316_cov_5.209220	29316	19.7409	19	301	1	8.18324
TH62	Han_2018_ERR1398085_NODE_775_length_29316_cov_5.209220	29316	19.7687	19	281	1	7.28271
TH74	Han_2018_ERR1398085_NODE_775_length_29316_cov_5.209220	29316	19.5371	19	337	2	8.845
TH55	Han_2018_ERR1398085_NODE_865_length_26423_cov_5.038532	26423	19.5612	19	196	2	5.93422
TH58	Han_2018_ERR1398085_NODE_865_length_26423_cov_5.038532	26423	19.8734	19	158	1	4.96916
TH74	Han_2018_ERR1398085_NODE_865_length_26423_cov_5.038532	26423	19.525	19	200	4	6.06668
TH58	Han_2018_ERR1398085_NODE_902_length_25445_cov_14.358330	25445	24.3288	20	73	5	2.50344
TH58	Han_2018_ERR1398085_NODE_907_length_25287_cov_6.681238	25287	19.9578	19	474	16	10.7842
TH62	Han_2018_ERR1398085_NODE_907_length_25287_cov_6.681238	25287	19.6521	19	411	5	9.77577
TH74	Han_2018_ERR1398085_NODE_907_length_25287_cov_6.681238	25287	19.8212	19	565	3	12.9553
TH58	Han_2018_ERR1398086_NODE_1242_length_14895_cov_47.458693	14895	19.6415	19	53	1	2.10138
TH55	Han_2018_ERR1398086_NODE_1465_length_13441_cov_8.794860	13441	20.0353	20	170	1	7.93096
TH58	Han_2018_ERR1398086_NODE_1465_length_13441_cov_8.794860	13441	19.9085	19	142	1	6.50249
TH62	Han_2018_ERR1398086_NODE_1465_length_13441_cov_8.794860	13441	19.953	20	149	3	6.45785
TH74	Han_2018_ERR1398086_NODE_1465_length_13441_cov_8.794860	13441	19.8724	19	196	1	8.95767
TH55	Han_2018_ERR1398086_NODE_1502_length_13166_cov_293.986500	13166	19.5357	19	56	1	3.64575
TH74	Han_2018_ERR1398086_NODE_1502_length_13166_cov_293.986500	13166	19.3636	19	55	3	3.47866
TH55	Han_2018_ERR1398086_NODE_1847_length_11651_cov_3.835374	11651	19.7273	19	242	2	11.8445
TH58	Han_2018_ERR1398086_NODE_1847_length_11651_cov_3.835374	11651	19.5932	19	177	6	9.64724
TH62	Han_2018_ERR1398086_NODE_1847_length_11651_cov_3.835374	11651	19.6524	19	164	2	8.80611
TH55	Han_2018_ERR1398086_NODE_184_length_40557_cov_19.374599	40557	19.8443	19	623	8	10.3188
TH58	Han_2018_ERR1398086_NODE_184_length_40557_cov_19.374599	40557	20.1269	19	528	4	8.26491
TH62	Han_2018_ERR1398086_NODE_184_length_40557_cov_19.374599	40557	20.0735	19	476	6	8.72599
TH74	Han_2018_ERR1398086_NODE_184_length_40557_cov_19.374599	40557	19.8146	19	712	7	10.8341
TH55	Han_2018_ERR1398086_NODE_1996_length_11105_cov_75.264434	11105	19.7879	19	33	1	2.09815
TH74	Han_2018_ERR1398086_NODE_1996_length_11105_cov_75.264434	11105	19.7778	19	36	1	2.42233
TH58	Han_2018_ERR1398086_NODE_2024_length_10998_cov_9.972128	10998	19.6887	19	106	2	7.54683
TH62	Han_2018_ERR1398086_NODE_2024_length_10998_cov_9.972128	10998	19.9221	19	77	2	5.55556
TH58	Han_2018_ERR1398086_NODE_244_length_35709_cov_52.687076	35709	20.0466	19	193	5	3.3969
TH62	Han_2018_ERR1398086_NODE_244_length_35709_cov_52.687076	35709	19.8493	19	146	1	2.47557
TH74	Han_2018_ERR1398086_NODE_244_length_35709_cov_52.687076	35709	19.7195	19	221	2	3.92058
TH55	Han_2018_ERR1398086_NODE_2973_length_8473_cov_5.459967	8473	19.697	19	330	2	21.9167
TH58	Han_2018_ERR1398086_NODE_2973_length_8473_cov_5.459967	8473	19.6181	19	254	4	17.5263
TH62	Han_2018_ERR1398086_NODE_2973_length_8473_cov_5.459967	8473	19.8448	19	232	2	16.6057
TH74	Han_2018_ERR1398086_NODE_2973_length_8473_cov_5.459967	8473	19.6802	19	344	5	22.2235
TH58	Han_2018_ERR1398086_NODE_3235_length_8020_cov_12.486001	8020	19.8493	19	73	1	7.01995
TH74	Han_2018_ERR1398086_NODE_3235_length_8020_cov_12.486001	8020	19.7364	19.5	110	2	10.3741
TH55	Han_2018_ERR1398086_NODE_3499_length_7642_cov_4.380124	7642	19.8013	19	312	2	24.4962
TH58	Han_2018_ERR1398086_NODE_3499_length_7642_cov_4.380124	7642	19.911	19	236	3	18.5554
TH74	Han_2018_ERR1398086_NODE_3499_length_7642_cov_4.380124	7642	19.9498	19	279	2	20.4528
TH55	Han_2018_ERR1398086_NODE_4180_length_6791_cov_146.283848	6791	19.7692	19	26	2	3.63717
TH58	Han_2018_ERR1398086_NODE_4538_length_6404_cov_4.694283	6404	19.7579	19	95	1	10.8526
TH62	Han_2018_ERR1398086_NODE_4538_length_6404_cov_4.694283	6404	19.5362	19	69	1	6.62086
TH62	Han_2018_ERR1398086_NODE_5346_length_5709_cov_39.724620	5709	19.4779	19	113	1	13.2948
TH74	Han_2018_ERR1398086_NODE_5346_length_5709_cov_39.724620	5709	19.5691	19	123	1	14.8713
TH55	Han_2018_ERR1398086_NODE_5367_length_5696_cov_3.842404	5696	19.9487	19	156	2	17.1173
TH58	Han_2018_ERR1398086_NODE_5367_length_5696_cov_3.842404	5696	20.3852	20	135	1	15.2037
TH62	Han_2018_ERR1398086_NODE_5367_length_5696_cov_3.842404	5696	19.6378	19	127	1	13.4831
TH74	Han_2018_ERR1398086_NODE_5367_length_5696_cov_3.842404	5696	19.5686	19	153	1	16.4501
TH58	Han_2018_ERR1398086_NODE_5661_length_5488_cov_5.307749	5488	20.8421	19	19	1	4.04519
TH55	Han_2018_ERR1398086_NODE_5675_length_5480_cov_6.430046	5480	19.9615	19	52	1	7.15328
TH58	Han_2018_ERR1398086_NODE_5675_length_5480_cov_6.430046	5480	19.5574	19	61	1	7.84672
TH74	Han_2018_ERR1398086_NODE_5675_length_5480_cov_6.430046	5480	19.4909	19	55	1	7.5
TH55	Han_2018_ERR1398086_NODE_567_length_23283_cov_89.311305	23283	19.5649	19	131	2	4.32504
TH74	Han_2018_ERR1398086_NODE_567_length_23283_cov_89.311305	23283	19.5893	19	168	1	5.74239
TH58	Han_2018_ERR1398086_NODE_5686_length_5474_cov_3.788522	5474	19.4524	19	42	1	6.28425
TH62	Han_2018_ERR1398086_NODE_5686_length_5474_cov_3.788522	5474	19.4848	19	33	2	5.33431
TH55	Han_2018_ERR1398086_NODE_5799_length_5403_cov_3.234293	5403	19.77	19	287	4	30.2239
TH62	Han_2018_ERR1398086_NODE_5799_length_5403_cov_3.234293	5403	19.888	19	241	6	22.7836
TH74	Han_2018_ERR1398086_NODE_5799_length_5403_cov_3.234293	5403	19.888	19	357	5	35.0916
TH55	Han_2018_ERR1398086_NODE_6165_length_5166_cov_24.070241	5166	21.274	20	73	3	10.2207
TH74	Han_2018_ERR1398086_NODE_6165_length_5166_cov_24.070241	5166	21.1042	20	48	2	6.52342
TH62	Han_2018_ERR1398086_NODE_6194_length_5150_cov_6.587831	5150	20.7857	19	28	1	4.93204
TH58	Han_2018_ERR1398086_NODE_724_length_20245_cov_45.880386	20245	19.7107	19	121	2	3.60089
TH62	Han_2018_ERR1398086_NODE_764_length_19745_cov_18.113611	19745	19.7885	19	104	1	4.25424
TH55	Han_2018_ERR1398086_NODE_905_length_17890_cov_23.798598	17890	19.6726	19	449	1	17.3002
TH58	Han_2018_ERR1398086_NODE_905_length_17890_cov_23.798598	17890	19.9108	19	370	5	14.8742
TH62	Han_2018_ERR1398086_NODE_905_length_17890_cov_23.798598	17890	19.7672	19	335	4	13.2029
TH55	Han_2018_ERR1398086_NODE_964_length_17327_cov_21.683997	17327	19.6916	19	107	1	5.15381
TH58	Han_2018_ERR1398086_NODE_964_length_17327_cov_21.683997	17327	19.4882	19	127	2	6.00796
TH74	Han_2018_ERR1398086_NODE_964_length_17327_cov_21.683997	17327	19.5463	19	108	1	5.29809
TH55	Han_2018_ERR1398087_NODE_1053_length_10565_cov_66.763368	10565	19.4412	19	34	1	2.99101
TH58	Han_2018_ERR1398087_NODE_1053_length_10565_cov_66.763368	10565	19.5	19	38	2	3.06673
TH62	Han_2018_ERR1398087_NODE_1053_length_10565_cov_66.763368	10565	19.7273	19.5	22	2	1.94037
TH74	Han_2018_ERR1398087_NODE_1053_length_10565_cov_66.763368	10565	19.7	19	30	1	2.4231
TH55	Han_2018_ERR1398087_NODE_1091_length_10295_cov_105.525098	10295	21.4737	19	95	5	6.80913
TH58	Han_2018_ERR1398087_NODE_1091_length_10295_cov_105.525098	10295	19.6623	19	77	1	5.76008
TH74	Han_2018_ERR1398087_NODE_1091_length_10295_cov_105.525098	10295	19.7722	19	79	1	5.64352
TH58	Han_2018_ERR1398087_NODE_129_length_31502_cov_137.567654	31502	19.5902	19	61	1	1.53958
TH62	Han_2018_ERR1398087_NODE_129_length_31502_cov_137.567654	31502	19.6364	19	88	3	2.37445
TH55	Han_2018_ERR1398087_NODE_1690_length_7886_cov_28.689312	7886	20.0182	19	55	1	6.02333
TH74	Han_2018_ERR1398087_NODE_1690_length_7886_cov_28.689312	7886	19.5373	19	67	1	6.65737
TH74	Han_2018_ERR1398087_NODE_1827_length_7511_cov_10.821352	7511	20	20	27	2	2.80921
TH74	Han_2018_ERR1398087_NODE_2110_length_6895_cov_79.215789	6895	20.5263	19	38	1	4.77157
TH74	Han_2018_ERR1398087_NODE_2298_length_6469_cov_26.718740	6469	20	20	4	1	0.633792
TH74	Han_2018_ERR1398087_NODE_2771_length_5731_cov_5.600951	5731	19.5	19.5	6	1	1.02949
TH55	Han_2018_ERR1398087_NODE_2999_length_5432_cov_13.141157	5432	20.9916	19.5	238	3	25.1289
TH62	Han_2018_ERR1398087_NODE_2999_length_5432_cov_13.141157	5432	21.4689	20	209	4	21.852
TH74	Han_2018_ERR1398087_NODE_2999_length_5432_cov_13.141157	5432	21.4037	20	322	3	29.7496
TH62	Han_2018_ERR1398087_NODE_310_length_21017_cov_9.235951	21017	20.0847	19	59	1	2.47419
TH58	Han_2018_ERR1398087_NODE_326_length_20352_cov_16.243484	20352	22.3194	19	72	2	3.09552
TH62	Han_2018_ERR1398087_NODE_326_length_20352_cov_16.243484	20352	22.6364	20	44	1	2.0342
TH74	Han_2018_ERR1398087_NODE_326_length_20352_cov_16.243484	20352	22.7766	19	94	3	4.29933
TH55	Han_2018_ERR1398087_NODE_385_length_18648_cov_4.887592	18648	20.56	19	875	7	27.6115
TH58	Han_2018_ERR1398087_NODE_385_length_18648_cov_4.887592	18648	20.122	19	631	8	21.0854
TH62	Han_2018_ERR1398087_NODE_385_length_18648_cov_4.887592	18648	20.0172	19	522	4	19.2353
TH74	Han_2018_ERR1398087_NODE_385_length_18648_cov_4.887592	18648	19.8386	19	855	6	27.204
TH55	Han_2018_ERR1398087_NODE_44_length_47084_cov_142.122775	47084	19.9595	19	173	4	2.92456
TH74	Han_2018_ERR1398087_NODE_44_length_47084_cov_142.122775	47084	19.6319	19	163	2	2.91394
TH55	Han_2018_ERR1398087_NODE_630_length_14246_cov_6.868226	14246	20.1795	19	39	1	2.78675
TH55	Han_2018_ERR1398087_NODE_91_length_37018_cov_11.934773	37018	19.9006	19	3792	27	44.997
TH58	Han_2018_ERR1398087_NODE_91_length_37018_cov_11.934773	37018	19.848	19	3105	32	40.4074
TH62	Han_2018_ERR1398087_NODE_91_length_37018_cov_11.934773	37018	19.8147	19	2784	29	37.1171
TH74	Han_2018_ERR1398087_NODE_91_length_37018_cov_11.934773	37018	19.8489	19	4294	35	49.1085
TH55	Han_2018_ERR1398088_NODE_1927_length_6946_cov_3.116819	6946	19.8062	19	325	2	25.4535
TH62	Han_2018_ERR1398088_NODE_1927_length_6946_cov_3.116819	6946	19.8811	19	227	5	19.2197
TH74	Han_2018_ERR1398088_NODE_1927_length_6946_cov_3.116819	6946	19.8629	19	372	2	25.9574
TH55	Han_2018_ERR1398088_NODE_2212_length_6277_cov_2.888942	6277	19.8799	19	308	4	25.0757
TH58	Han_2018_ERR1398088_NODE_2212_length_6277_cov_2.888942	6277	19.9156	19	225	4	19.3086
TH62	Han_2018_ERR1398088_NODE_2212_length_6277_cov_2.888942	6277	19.7327	19	202	2	17.3331
TH74	Han_2018_ERR1398088_NODE_2212_length_6277_cov_2.888942	6277	19.774	19	292	3	23.3392
TH55	Han_2018_ERR1398088_NODE_2281_length_6116_cov_5.206237	6116	19.6738	19	279	1	24.8855
TH58	Han_2018_ERR1398088_NODE_2281_length_6116_cov_5.206237	6116	19.694	19	268	3	25.4742
TH62	Han_2018_ERR1398088_NODE_2281_length_6116_cov_5.206237	6116	19.9256	19	215	4	21.3211
TH74	Han_2018_ERR1398088_NODE_2281_length_6116_cov_5.206237	6116	19.8163	19	381	4	32.2433
TH55	Han_2018_ERR1398088_NODE_2327_length_6035_cov_3.204181	6035	19.8621	19	232	3	22.9992
TH58	Han_2018_ERR1398088_NODE_2327_length_6035_cov_3.204181	6035	19.9086	19	175	4	17.8956
TH62	Han_2018_ERR1398088_NODE_2327_length_6035_cov_3.204181	6035	20.2	19	175	6	17.9122
TH74	Han_2018_ERR1398088_NODE_2327_length_6035_cov_3.204181	6035	20.2713	19	247	4	25.5344
TH74	Han_2018_ERR1398088_NODE_264_length_24297_cov_97.193342	24297	19.8	20	10	2	0.407458
TH55	Han_2018_ERR1398088_NODE_2919_length_5139_cov_4.891621	5139	19.5251	19	179	1	20.2179
TH58	Han_2018_ERR1398088_NODE_2919_length_5139_cov_4.891621	5139	19.774	19	146	1	18.7196
TH74	Han_2018_ERR1398088_NODE_2919_length_5139_cov_4.891621	5139	19.3825	19	183	2	21.6579
TH62	Han_2018_ERR1398088_NODE_420_length_18385_cov_372.731533	18385	19.4853	19	68	2	3.25809
TH74	Han_2018_ERR1398088_NODE_420_length_18385_cov_372.731533	18385	19.8171	19	82	1	3.82921
TH55	Han_2018_ERR1398088_NODE_57_length_44993_cov_28.151987	44993	20	19	20	2	0.444514
TH55	Han_2018_ERR1398089_NODE_1289_length_11710_cov_13.299614	11710	23.1	20	20	1	2.10077
TH74	Han_2018_ERR1398089_NODE_1289_length_11710_cov_13.299614	11710	20.7222	19.5	18	1	1.30658
TH58	Han_2018_ERR1398089_NODE_1847_length_8700_cov_10.480625	8700	19.6233	19	146	1	10.7931
TH74	Han_2018_ERR1398089_NODE_1847_length_8700_cov_10.480625	8700	19.6574	19	216	1	15.8851
TH55	Han_2018_ERR1398089_NODE_1_length_368996_cov_10.990096	368996	19.5048	19	832	3	1.9778
TH58	Han_2018_ERR1398089_NODE_1_length_368996_cov_10.990096	368996	19.6663	19	821	8	1.94907
TH62	Han_2018_ERR1398089_NODE_1_length_368996_cov_10.990096	368996	19.6726	19	678	6	1.66723
TH74	Han_2018_ERR1398089_NODE_1_length_368996_cov_10.990096	368996	19.6146	19	794	10	1.94528
TH55	Han_2018_ERR1398089_NODE_2681_length_6328_cov_2.706201	6328	19.8964	19	309	2	21.713
TH58	Han_2018_ERR1398089_NODE_2681_length_6328_cov_2.706201	6328	19.7752	19	307	1	24.2889
TH62	Han_2018_ERR1398089_NODE_2681_length_6328_cov_2.706201	6328	19.7179	19	280	3	20.6858
TH74	Han_2018_ERR1398089_NODE_2681_length_6328_cov_2.706201	6328	19.8213	19	414	8	26.8331
TH58	Han_2018_ERR1398089_NODE_2817_length_6100_cov_24.561290	6100	19.6909	19	55	1	6.60656
TH74	Han_2018_ERR1398089_NODE_2825_length_6084_cov_12.937801	6084	22.2102	20	157	4	15.9599
TH55	Han_2018_ERR1398089_NODE_3520_length_5103_cov_12.767631	5103	19.5741	19	108	1	13.8546
TH58	Han_2018_ERR1398089_NODE_3520_length_5103_cov_12.767631	5103	19.4561	19	57	2	8.36763
TH74	Han_2018_ERR1398089_NODE_3520_length_5103_cov_12.767631	5103	19.9277	19	83	1	11.7382
TH74	Han_2018_ERR1398089_NODE_355_length_28723_cov_14.600635	28723	19.5536	19	112	2	3.20301
TH55	Han_2018_ERR1398089_NODE_688_length_18488_cov_5.426301	18488	19.6712	19	885	3	26.8823
TH58	Han_2018_ERR1398089_NODE_688_length_18488_cov_5.426301	18488	19.8526	19	814	6	22.9122
TH62	Han_2018_ERR1398089_NODE_688_length_18488_cov_5.426301	18488	19.611	19	653	6	21.9386
TH74	Han_2018_ERR1398089_NODE_688_length_18488_cov_5.426301	18488	19.7528	19	995	13	27.9857
TH55	Han_2018_ERR1398089_NODE_819_length_16241_cov_33.162115	16241	19.675	19	240	3	9.32824
TH58	Han_2018_ERR1398089_NODE_819_length_16241_cov_33.162115	16241	19.8289	19	187	2	7.22246
TH62	Han_2018_ERR1398089_NODE_819_length_16241_cov_33.162115	16241	19.6615	19	195	2	7.65347
TH74	Han_2018_ERR1398089_NODE_819_length_16241_cov_33.162115	16241	19.7658	19	269	2	10.7875
TH58	Han_2018_ERR1398090_NODE_164_length_46357_cov_5.784869	46357	19.6695	19	351	2	6.12421
TH62	Han_2018_ERR1398090_NODE_164_length_46357_cov_5.784869	46357	19.6335	19	251	2	4.39632
TH74	Han_2018_ERR1398090_NODE_164_length_46357_cov_5.784869	46357	19.5417	19	360	1	6.10048
TH55	Han_2018_ERR1398090_NODE_1777_length_7842_cov_4.629639	7842	19.6	19	15	3	1.747
TH55	Han_2018_ERR1398090_NODE_1783_length_7814_cov_12.924733	7814	19.1515	19	33	1	3.73688
TH58	Han_2018_ERR1398090_NODE_1783_length_7814_cov_12.924733	7814	19.5	19	20	2	2.39314
TH74	Han_2018_ERR1398090_NODE_1965_length_7227_cov_3.166760	7227	19.5294	19	51	2	5.31341
TH74	Han_2018_ERR1398090_NODE_2003_length_7118_cov_2.794422	7118	19.2857	19	21	1	2.72548
TH62	Han_2018_ERR1398090_NODE_221_length_38523_cov_295.884475	38523	19.4595	19	37	1	0.765776
TH55	Han_2018_ERR1398090_NODE_226_length_38280_cov_8.912937	38280	19.8462	19	65	1	1.63009
TH55	Han_2018_ERR1398090_NODE_548_length_19148_cov_4.544912	19148	19.6809	19	47	1	1.95843
TH62	Han_2018_ERR1398090_NODE_548_length_19148_cov_4.544912	19148	19.2683	19	41	1	1.77042
TH58	Han_2018_ERR1398090_NODE_784_length_14547_cov_4.510834	14547	21.7719	20	57	2	3.43026
TH55	Han_2018_ERR1398090_NODE_789_length_14425_cov_4.985386	14425	26.453	21	117	3	6.17678
TH58	Han_2018_ERR1398090_NODE_789_length_14425_cov_4.985386	14425	24.881	20	84	2	4.88042
TH62	Han_2018_ERR1398090_NODE_789_length_14425_cov_4.985386	14425	25.7576	20	99	1	6.17678
TH74	Han_2018_ERR1398090_NODE_789_length_14425_cov_4.985386	14425	23.8252	20	103	1	6.23224
TH55	Han_2018_ERR1398090_NODE_928_length_12706_cov_4.381788	12706	19.7442	19	43	1	2.88053
TH62	Han_2018_ERR1398091_NODE_193_length_31166_cov_108.927003	31166	21.3333	19	69	2	1.96368
TH74	Han_2018_ERR1398091_NODE_193_length_31166_cov_108.927003	31166	19.7558	19	86	1	2.52519
TH62	Han_2018_ERR1398091_NODE_1961_length_8027_cov_12.665078	8027	19.5263	19	19	1	1.78149
TH55	Han_2018_ERR1398091_NODE_1977_length_7967_cov_2.816355	7967	19.8615	19	585	7	38.3582
TH58	Han_2018_ERR1398091_NODE_1977_length_7967_cov_2.816355	7967	20.0039	19	509	4	32.8857
TH62	Han_2018_ERR1398091_NODE_1977_length_7967_cov_2.816355	7967	19.8057	19	489	6	34.2538
TH74	Han_2018_ERR1398091_NODE_1977_length_7967_cov_2.816355	7967	19.902	19	602	4	36.9022
TH55	Han_2018_ERR1398091_NODE_2074_length_7709_cov_348.368565	7709	19.6279	19	43	1	3.29485
TH55	Han_2018_ERR1398091_NODE_2201_length_7395_cov_6.619482	7395	19.6857	19	140	1	12.1839
TH58	Han_2018_ERR1398091_NODE_2201_length_7395_cov_6.619482	7395	19.7807	19	114	2	9.87153
TH62	Han_2018_ERR1398091_NODE_2201_length_7395_cov_6.619482	7395	19.843	19	121	1	11.8053
TH55	Han_2018_ERR1398091_NODE_2233_length_7285_cov_4.078838	7285	19.7935	19	247	1	20.7824
TH58	Han_2018_ERR1398091_NODE_2233_length_7285_cov_4.078838	7285	20.0917	19	240	2	19.7117
TH62	Han_2018_ERR1398091_NODE_2233_length_7285_cov_4.078838	7285	19.7326	19	172	3	15.1956
TH74	Han_2018_ERR1398091_NODE_2233_length_7285_cov_4.078838	7285	19.7406	19	266	1	20.6863
TH74	Han_2018_ERR1398091_NODE_2365_length_7038_cov_175.036660	7038	19.5513	19	78	1	8.7667
TH55	Han_2018_ERR1398091_NODE_2585_length_6624_cov_28.058761	6624	20.8947	21	19	1	2.58152
TH58	Han_2018_ERR1398091_NODE_3001_length_5995_cov_146.427946	5995	21.1957	20	46	3	5.07089
TH74	Han_2018_ERR1398091_NODE_3001_length_5995_cov_146.427946	5995	20.3333	20	42	1	5.43786
TH55	Han_2018_ERR1398091_NODE_3229_length_5710_cov_3.969054	5710	19.6091	19	197	1	19.9475
TH58	Han_2018_ERR1398091_NODE_3229_length_5710_cov_3.969054	5710	19.5529	19	170	5	18.6515
TH74	Han_2018_ERR1398091_NODE_3229_length_5710_cov_3.969054	5710	19.6062	19	226	2	22.9947
TH55	Han_2018_ERR1398091_NODE_3783_length_5106_cov_35.796872	5106	19.5278	19	36	1	5.58167
TH55	Han_2018_ERR1398091_NODE_459_length_20533_cov_27.507960	20533	19.6721	19	183	1	6.23874
TH58	Han_2018_ERR1398091_NODE_459_length_20533_cov_27.507960	20533	19.622	19	164	4	6.20952
TH74	Han_2018_ERR1398091_NODE_459_length_20533_cov_27.507960	20533	19.5482	19	228	1	7.71441
TH55	Han_2018_ERR1398091_NODE_782_length_15003_cov_188.542681	15003	19.8288	19	222	3	9.25148
TH58	Han_2018_ERR1398091_NODE_782_length_15003_cov_188.542681	15003	19.9821	19	168	6	7.11858
TH74	Han_2018_ERR1398091_NODE_996_length_12792_cov_30.646934	12792	19.4677	19	62	1	4.01814
TH55	Han_2018_ERR1398092_NODE_24_length_67762_cov_377.602641	67762	20.4601	19	163	1	2.13394
TH62	Han_2018_ERR1398092_NODE_24_length_67762_cov_377.602641	67762	19.8467	19	137	2	1.63218
TH74	Han_2018_ERR1398092_NODE_24_length_67762_cov_377.602641	67762	19.9538	19	130	1	1.7709
TH55	Han_2018_ERR1398092_NODE_45_length_45021_cov_687.433683	45021	19.7671	19	73	1	1.24164
TH58	Han_2018_ERR1398092_NODE_45_length_45021_cov_687.433683	45021	19.5167	19	60	1	1.1217
TH74	Han_2018_ERR1398092_NODE_45_length_45021_cov_687.433683	45021	19.6957	19	46	1	0.752982
TH62	Han_2018_ERR1398093_NODE_118_length_30889_cov_101.276189	30889	20	19	55	2	1.49568
TH74	Han_2018_ERR1398093_NODE_118_length_30889_cov_101.276189	30889	19.5982	19	112	1	2.74855
TH55	Han_2018_ERR1398093_NODE_1399_length_8599_cov_11.215473	8599	19.6636	19	107	3	9.3383
TH74	Han_2018_ERR1398093_NODE_1399_length_8599_cov_11.215473	8599	19.6899	19	129	5	10.35
TH58	Han_2018_ERR1398093_NODE_1440_length_8440_cov_35.843649	8440	19.32	19	25	1	2.19194
TH58	Han_2018_ERR1398093_NODE_1474_length_8346_cov_27.857556	8346	19.6591	19	88	1	7.54853
TH74	Han_2018_ERR1398093_NODE_153_length_28229_cov_46.657841	28229	20.0455	20	22	2	0.60576
TH55	Han_2018_ERR1398093_NODE_1665_length_7714_cov_4.028724	7714	22.0333	20	571	3	36.7125
TH58	Han_2018_ERR1398093_NODE_1665_length_7714_cov_4.028724	7714	22.2267	20	494	4	32.279
TH62	Han_2018_ERR1398093_NODE_1665_length_7714_cov_4.028724	7714	22.9037	20	374	4	25.8621
TH74	Han_2018_ERR1398093_NODE_1665_length_7714_cov_4.028724	7714	21.3391	20	634	7	40.1996
TH62	Han_2018_ERR1398093_NODE_1883_length_7043_cov_40.795650	7043	19.9216	19	51	1	4.48672
TH55	Han_2018_ERR1398093_NODE_2264_length_6231_cov_13.972312	6231	19.7333	19	60	1	6.78864
TH74	Han_2018_ERR1398093_NODE_228_length_23863_cov_78.909694	23863	19.5111	19	90	2	3.40695
TH55	Han_2018_ERR1398093_NODE_25_length_49773_cov_40.050505	49773	19.6414	19	145	2	2.37277
TH62	Han_2018_ERR1398093_NODE_25_length_49773_cov_40.050505	49773	19.5263	19	114	2	1.90465
TH74	Han_2018_ERR1398093_NODE_25_length_49773_cov_40.050505	49773	19.8679	19	159	2	2.32857
TH58	Han_2018_ERR1398093_NODE_2624_length_5597_cov_4.043667	5597	19.5902	19	61	1	7.84349
TH74	Han_2018_ERR1398093_NODE_2624_length_5597_cov_4.043667	5597	19.4932	19	73	1	9.68376
TH55	Han_2018_ERR1398093_NODE_2641_length_5570_cov_5.853490	5570	19.3088	19	68	1	8.6535
TH74	Han_2018_ERR1398093_NODE_2641_length_5570_cov_5.853490	5570	19.7191	19	89	2	10.5027
TH58	Han_2018_ERR1398093_NODE_2702_length_5454_cov_24.922949	5454	19.8507	19	67	3	6.9857
TH62	Han_2018_ERR1398093_NODE_2702_length_5454_cov_24.922949	5454	19.8776	20	49	1	5.66557
TH74	Han_2018_ERR1398093_NODE_2702_length_5454_cov_24.922949	5454	19.6667	19	90	1	10.8544
TH58	Han_2018_ERR1398093_NODE_301_length_20926_cov_39.437593	20926	19.6667	19	69	6	2.26035
TH62	Han_2018_ERR1398093_NODE_301_length_20926_cov_39.437593	20926	19.8507	19	67	2	2.47061
TH74	Han_2018_ERR1398093_NODE_301_length_20926_cov_39.437593	20926	19.6543	19	81	3	3.14919
TH55	Han_2018_ERR1398093_NODE_319_length_20417_cov_8.540026	20417	19.8022	19	369	3	11.9704
TH58	Han_2018_ERR1398093_NODE_319_length_20417_cov_8.540026	20417	19.8399	19	331	4	10.8096
TH62	Han_2018_ERR1398093_NODE_319_length_20417_cov_8.540026	20417	19.6702	19	285	1	10.4962
TH74	Han_2018_ERR1398093_NODE_319_length_20417_cov_8.540026	20417	19.7739	19	398	1	13.3957
TH55	Han_2018_ERR1398093_NODE_466_length_16504_cov_13.288224	16504	19.7124	19	890	6	27.0904
TH58	Han_2018_ERR1398093_NODE_466_length_16504_cov_13.288224	16504	19.7762	19	755	7	23.3277
TH62	Han_2018_ERR1398093_NODE_466_length_16504_cov_13.288224	16504	19.5941	19	611	1	21.3948
TH74	Han_2018_ERR1398093_NODE_466_length_16504_cov_13.288224	16504	19.7113	19	1015	4	29.2475
TH62	Han_2018_ERR1398093_NODE_473_length_16354_cov_14.461010	16354	19.8496	19	133	3	5.92516
TH74	Han_2018_ERR1398093_NODE_473_length_16354_cov_14.461010	16354	19.4906	19	212	2	8.78684
TH58	Han_2018_ERR1398093_NODE_49_length_41958_cov_142.112808	41958	19.7914	19	187	2	2.9315
TH74	Han_2018_ERR1398093_NODE_49_length_41958_cov_142.112808	41958	19.64	19	175	3	3.15077
TH55	Han_2018_ERR1398093_NODE_546_length_15193_cov_5.730215	15193	19.67	19	297	3	13.0784
TH58	Han_2018_ERR1398093_NODE_546_length_15193_cov_5.730215	15193	19.696	19	273	1	12.328
TH62	Han_2018_ERR1398093_NODE_546_length_15193_cov_5.730215	15193	19.8153	19	222	1	10.3995
TH74	Han_2018_ERR1398093_NODE_546_length_15193_cov_5.730215	15193	19.6905	19	378	6	15.2307
TH55	Han_2018_ERR1398093_NODE_71_length_36601_cov_97.541728	36601	19.6303	19	495	2	9.5134
TH58	Han_2018_ERR1398093_NODE_71_length_36601_cov_97.541728	36601	19.6768	19	492	3	10.1117
TH62	Han_2018_ERR1398093_NODE_71_length_36601_cov_97.541728	36601	19.7032	19	401	1	8.30305
TH74	Han_2018_ERR1398093_NODE_71_length_36601_cov_97.541728	36601	19.6454	19	595	4	11.8221
TH58	Han_2018_ERR1398093_NODE_724_length_12907_cov_64.620370	12907	27.1	22.5	60	2	5.01278
TH74	Han_2018_ERR1398093_NODE_724_length_12907_cov_64.620370	12907	27.2581	23	62	3	4.9508
TH62	Han_2018_ERR1398093_NODE_813_length_12139_cov_16.745862	12139	19.6212	19	132	1	7.66126
TH74	Han_2018_ERR1398093_NODE_813_length_12139_cov_16.745862	12139	19.7212	19	165	2	10.1985
TH55	Han_2018_ERR1398093_NODE_880_length_11612_cov_4.330103	11612	19.5527	19	275	1	14.4506
TH58	Han_2018_ERR1398093_NODE_880_length_11612_cov_4.330103	11612	19.6273	19	220	6	11.3417
TH74	Han_2018_ERR1398093_NODE_880_length_11612_cov_4.330103	11612	19.72	19	275	6	13.8305
TH74	Han_2018_ERR1398094_NODE_1143_length_7867_cov_5.842422	7867	19.9174	20	230	2	17.1603
TH55	Han_2018_ERR1398094_NODE_1301_length_7257_cov_55.224660	7257	19.8192	19	343	2	23.9631
TH58	Han_2018_ERR1398094_NODE_1301_length_7257_cov_55.224660	7257	20.1135	19	326	9	23.9355
TH62	Han_2018_ERR1398094_NODE_1301_length_7257_cov_55.224660	7257	19.6879	19	346	2	26.223
TH74	Han_2018_ERR1398094_NODE_1301_length_7257_cov_55.224660	7257	19.9632	19	462	5	28.7447
TH55	Han_2018_ERR1398094_NODE_1812_length_5785_cov_3.971553	5785	19.6098	19	41	1	5.75627
TH55	Han_2018_ERR1398094_NODE_1855_length_5699_cov_6.119064	5699	19.4138	19	29	1	4.26391
TH74	Han_2018_ERR1398094_NODE_1855_length_5699_cov_6.119064	5699	19.4231	19	26	1	3.79014
TH55	Han_2018_ERR1398094_NODE_19_length_94538_cov_60.214197	94538	22.248	20	3427	46	18.6771
TH58	Han_2018_ERR1398094_NODE_19_length_94538_cov_60.214197	94538	22.8973	20	2903	44	16.1438
TH62	Han_2018_ERR1398094_NODE_19_length_94538_cov_60.214197	94538	22.9804	20	2553	27	14.9548
TH74	Han_2018_ERR1398094_NODE_19_length_94538_cov_60.214197	94538	22.2395	20	3549	39	19.3721
TH55	Han_2018_ERR1398094_NODE_375_length_16875_cov_5.401605	16875	19.6702	19	476	3	16.9541
TH58	Han_2018_ERR1398094_NODE_375_length_16875_cov_5.401605	16875	19.7084	19	391	6	15.0578
TH62	Han_2018_ERR1398094_NODE_375_length_16875_cov_5.401605	16875	19.7236	19	351	3	13.1852
TH74	Han_2018_ERR1398094_NODE_375_length_16875_cov_5.401605	16875	19.6572	19	458	2	16.6222
TH62	Han_2018_ERR1398095_NODE_1085_length_11814_cov_7.651586	11814	19.8152	19	92	1	5.92517
TH74	Han_2018_ERR1398095_NODE_1085_length_11814_cov_7.651586	11814	19.8348	19	115	2	8.10902
TH55	Han_2018_ERR1398095_NODE_1117_length_11587_cov_3.488727	11587	19.9134	19	127	2	8.15569
TH58	Han_2018_ERR1398095_NODE_1117_length_11587_cov_3.488727	11587	19.8271	19	133	1	7.71554
TH74	Han_2018_ERR1398095_NODE_1117_length_11587_cov_3.488727	11587	19.8561	19	139	3	8.66488
TH55	Han_2018_ERR1398095_NODE_1677_length_8423_cov_99.263862	8423	19.7568	19	185	1	15.5883
TH74	Han_2018_ERR1398095_NODE_1677_length_8423_cov_99.263862	8423	19.6685	19	184	3	12.8458
TH58	Han_2018_ERR1398095_NODE_1712_length_8291_cov_12.638417	8291	19.7229	19	83	2	7.32119
TH62	Han_2018_ERR1398095_NODE_1712_length_8291_cov_12.638417	8291	19.8132	19	91	1	8.62381
TH55	Han_2018_ERR1398095_NODE_1775_length_8080_cov_5.796760	8080	19.6682	19	211	4	15.396
TH58	Han_2018_ERR1398095_NODE_1775_length_8080_cov_5.796760	8080	19.6409	19	181	2	15.1361
TH62	Han_2018_ERR1398095_NODE_1775_length_8080_cov_5.796760	8080	20.0533	19	150	3	12.3267
TH74	Han_2018_ERR1398095_NODE_1775_length_8080_cov_5.796760	8080	19.7532	19	235	4	16.1757
TH55	Han_2018_ERR1398095_NODE_185_length_36810_cov_89.002149	36810	19.7605	19	547	7	10.1005
TH58	Han_2018_ERR1398095_NODE_185_length_36810_cov_89.002149	36810	19.7346	19	456	7	8.30209
TH62	Han_2018_ERR1398095_NODE_185_length_36810_cov_89.002149	36810	19.7571	19	420	3	8.02228
TH74	Han_2018_ERR1398095_NODE_185_length_36810_cov_89.002149	36810	19.696	19	625	5	11.2714
TH74	Han_2018_ERR1398095_NODE_2007_length_7342_cov_6.044051	7342	19.6631	19	187	5	16.9164
TH55	Han_2018_ERR1398095_NODE_249_length_30635_cov_68.473806	30635	19.5481	19	239	4	5.63081
TH58	Han_2018_ERR1398095_NODE_249_length_30635_cov_68.473806	30635	19.9885	19	174	3	4.20434
TH62	Han_2018_ERR1398095_NODE_249_length_30635_cov_68.473806	30635	19.5625	19	176	1	4.14559
TH55	Han_2018_ERR1398095_NODE_2730_length_5803_cov_10.415971	5803	24.4464	19	56	1	9.44339
TH62	Han_2018_ERR1398095_NODE_2730_length_5803_cov_10.415971	5803	22.5	19	26	1	4.39428
TH74	Han_2018_ERR1398095_NODE_2730_length_5803_cov_10.415971	5803	24.5556	20	45	1	8.47837
TH55	Han_2018_ERR1398095_NODE_2911_length_5497_cov_15.727857	5497	19.7662	19	154	2	18.7557
TH58	Han_2018_ERR1398095_NODE_2911_length_5497_cov_15.727857	5497	19.5732	19	82	1	11.2425
TH74	Han_2018_ERR1398095_NODE_2911_length_5497_cov_15.727857	5497	19.815	19	173	1	17.3549
TH58	Han_2018_ERR1398095_NODE_3014_length_5352_cov_12.847650	5352	19.5128	19	78	2	10.1831
TH74	Han_2018_ERR1398095_NODE_328_length_25605_cov_345.401018	25605	20.1053	19	19	1	0.726421
TH55	Han_2018_ERR1398095_NODE_390_length_23032_cov_12.531880	23032	19.6429	19	322	2	10.5288
TH58	Han_2018_ERR1398095_NODE_390_length_23032_cov_12.531880	23032	19.5869	19	305	5	9.97742
TH62	Han_2018_ERR1398095_NODE_390_length_23032_cov_12.531880	23032	19.6653	19	242	4	8.35359
TH74	Han_2018_ERR1398095_NODE_390_length_23032_cov_12.531880	23032	19.5753	19	332	1	11.3407
TH55	Han_2018_ERR1398095_NODE_651_length_17166_cov_5.437204	17166	19.7582	19	517	5	17.9133
TH58	Han_2018_ERR1398095_NODE_651_length_17166_cov_5.437204	17166	19.6872	19	454	5	16.6201
TH62	Han_2018_ERR1398095_NODE_651_length_17166_cov_5.437204	17166	19.5989	19	359	5	13.352
TH74	Han_2018_ERR1398095_NODE_651_length_17166_cov_5.437204	17166	19.6205	19	556	6	19.2998
TH62	Han_2018_ERR1398096_NODE_1296_length_9987_cov_66.803866	9987	19.5714	19	91	1	5.92771
TH74	Han_2018_ERR1398096_NODE_1296_length_9987_cov_66.803866	9987	20.0348	19	115	1	8.09052
TH55	Han_2018_ERR1398096_NODE_166_length_34462_cov_79.151975	34462	19.815	19	1200	7	21.0232
TH58	Han_2018_ERR1398096_NODE_166_length_34462_cov_79.151975	34462	19.805	19	1041	12	18.2172
TH62	Han_2018_ERR1398096_NODE_166_length_34462_cov_79.151975	34462	19.8723	19	940	9	16.1105
TH74	Han_2018_ERR1398096_NODE_166_length_34462_cov_79.151975	34462	19.8376	19	1256	18	21.1044
TH62	Han_2018_ERR1398096_NODE_1847_length_7865_cov_38.644558	7865	20.0588	19	17	2	1.69104
TH55	Han_2018_ERR1398096_NODE_196_length_32162_cov_29.158346	32162	19.4895	19	427	3	9.63249
TH58	Han_2018_ERR1398096_NODE_196_length_32162_cov_29.158346	32162	19.5626	19	439	5	10.0367
TH62	Han_2018_ERR1398096_NODE_196_length_32162_cov_29.158346	32162	19.6687	19	320	4	7.50264
TH74	Han_2018_ERR1398096_NODE_196_length_32162_cov_29.158346	32162	19.59	19	478	2	10.5901
TH55	Han_2018_ERR1398096_NODE_215_length_30828_cov_9.672603	30828	19.8439	19	583	1	11.8042
TH58	Han_2018_ERR1398096_NODE_215_length_30828_cov_9.672603	30828	19.9472	19	549	4	10.9835
TH62	Han_2018_ERR1398096_NODE_215_length_30828_cov_9.672603	30828	19.9212	19	406	4	9.23511
TH74	Han_2018_ERR1398096_NODE_215_length_30828_cov_9.672603	30828	19.8545	19	605	4	12.7838
TH55	Han_2018_ERR1398096_NODE_2832_length_5791_cov_6.385983	5791	20.2747	19	364	4	34.8126
TH58	Han_2018_ERR1398096_NODE_2832_length_5791_cov_6.385983	5791	20.808	19	323	3	32.0152
TH62	Han_2018_ERR1398096_NODE_2832_length_5791_cov_6.385983	5791	20.0562	19	249	1	26.0231
TH74	Han_2018_ERR1398096_NODE_2832_length_5791_cov_6.385983	5791	20.4076	19	368	3	32.8095
TH74	Han_2018_ERR1398096_NODE_3281_length_5167_cov_11.674491	5167	19.6	19	45	1	6.77376
TH55	Han_2018_ERR1398096_NODE_699_length_15123_cov_4.920494	15123	19.8261	19	805	9	27.6532
TH58	Han_2018_ERR1398096_NODE_699_length_15123_cov_4.920494	15123	19.8909	19	761	10	24.4528
TH62	Han_2018_ERR1398096_NODE_699_length_15123_cov_4.920494	15123	19.7606	19	589	6	21.7153
TH74	Han_2018_ERR1398096_NODE_699_length_15123_cov_4.920494	15123	19.7777	19	931	4	30.2784
TH55	Han_2018_ERR1398096_NODE_952_length_12291_cov_13.367730	12291	19.8333	19	276	1	15.1168
TH58	Han_2018_ERR1398096_NODE_952_length_12291_cov_13.367730	12291	19.7649	19	251	7	13.0177
TH74	Han_2018_ERR1398096_NODE_952_length_12291_cov_13.367730	12291	19.894	19	368	1	17.2972
TH55	Han_2018_ERR1398097_NODE_1039_length_8190_cov_75.003196	8190	19.7826	20	46	1	3.84615
TH62	Han_2018_ERR1398097_NODE_1189_length_7580_cov_25.091163	7580	20.7	21	10	1	1.10818
TH55	Han_2018_ERR1398097_NODE_1562_length_6571_cov_16.063382	6571	19.7647	20	17	2	2.38929
TH58	Han_2018_ERR1398097_NODE_1663_length_6334_cov_76.405956	6334	19.7143	20	35	1	5.16261
TH58	Han_2018_ERR1398097_NODE_185_length_18465_cov_90.797936	18465	19.6111	19	198	3	7.38695
TH62	Han_2018_ERR1398097_NODE_185_length_18465_cov_90.797936	18465	19.472	19	214	1	8.57298
TH74	Han_2018_ERR1398097_NODE_185_length_18465_cov_90.797936	18465	19.5401	19	287	2	10.4522
TH55	Han_2018_ERR1398097_NODE_1890_length_5868_cov_20.428006	5868	19.7581	19	62	1	6.91888
TH62	Han_2018_ERR1398097_NODE_1890_length_5868_cov_20.428006	5868	19.4348	19	46	2	5.94751
TH74	Han_2018_ERR1398097_NODE_1890_length_5868_cov_20.428006	5868	20.0455	19	66	2	8.52079
TH55	Han_2018_ERR1398097_NODE_1959_length_5758_cov_5.084517	5758	19.6154	19	169	2	19.1386
TH62	Han_2018_ERR1398097_NODE_1959_length_5758_cov_5.084517	5758	19.5169	19	89	4	10.6287
TH55	Han_2018_ERR1398097_NODE_1967_length_5752_cov_32.896612	5752	22.6344	20	93	2	9.82267
TH58	Han_2018_ERR1398097_NODE_1967_length_5752_cov_32.896612	5752	22.3457	20	81	2	8.10153
TH74	Han_2018_ERR1398097_NODE_1967_length_5752_cov_32.896612	5752	23.2396	20	96	4	9.9096
TH62	Han_2018_ERR1398097_NODE_2019_length_5655_cov_212.493571	5655	20.7429	19	35	2	5.74713
TH74	Han_2018_ERR1398097_NODE_2019_length_5655_cov_212.493571	5655	20.2286	20	70	1	9.77896
TH55	Han_2018_ERR1398097_NODE_204_length_17928_cov_134.050020	17928	19.7324	19	142	3	6.33646
TH58	Han_2018_ERR1398097_NODE_204_length_17928_cov_134.050020	17928	19.6339	19	112	1	5.26551
TH62	Han_2018_ERR1398097_NODE_204_length_17928_cov_134.050020	17928	19.6809	19	94	5	3.81526
TH74	Han_2018_ERR1398097_NODE_204_length_17928_cov_134.050020	17928	19.6748	19	123	2	5.48304
TH55	Han_2018_ERR1398097_NODE_207_length_17734_cov_26.096103	17734	19.7231	19	325	2	12.507
TH58	Han_2018_ERR1398097_NODE_207_length_17734_cov_26.096103	17734	19.9638	19	304	4	10.8379
TH62	Han_2018_ERR1398097_NODE_207_length_17734_cov_26.096103	17734	19.6797	19	231	3	9.95827
TH74	Han_2018_ERR1398097_NODE_207_length_17734_cov_26.096103	17734	19.6667	19	330	5	11.9375
TH55	Han_2018_ERR1398097_NODE_2158_length_5408_cov_25.615916	5408	20.0702	19	57	2	8.35799
TH55	Han_2018_ERR1398097_NODE_216_length_17202_cov_9.423339	17202	19.7843	19	992	6	32.9322
TH58	Han_2018_ERR1398097_NODE_216_length_17202_cov_9.423339	17202	19.892	19	824	4	26.9794
TH62	Han_2018_ERR1398097_NODE_216_length_17202_cov_9.423339	17202	19.8904	19	757	10	26.4388
TH74	Han_2018_ERR1398097_NODE_216_length_17202_cov_9.423339	17202	19.8766	19	1126	9	33.1647
TH58	Han_2018_ERR1398097_NODE_2264_length_5242_cov_169.284365	5242	20.0204	20	49	4	6.48607
TH62	Han_2018_ERR1398097_NODE_2264_length_5242_cov_169.284365	5242	19.76	19	50	1	6.96299
TH55	Han_2018_ERR1398097_NODE_2265_length_5240_cov_187.329797	5240	19.5957	19	47	1	5.66794
TH55	Han_2018_ERR1398097_NODE_2269_length_5235_cov_7.619498	5235	20.7415	19	530	1	38.6437
TH58	Han_2018_ERR1398097_NODE_2269_length_5235_cov_7.619498	5235	21.4567	20	381	5	30.8118
TH62	Han_2018_ERR1398097_NODE_2269_length_5235_cov_7.619498	5235	21.3702	20	362	2	31.5186
TH74	Han_2018_ERR1398097_NODE_2269_length_5235_cov_7.619498	5235	21.0488	19	553	3	41.5282
TH55	Han_2018_ERR1398097_NODE_2348_length_5118_cov_3.524788	5118	20.0243	19	247	2	30.2267
TH58	Han_2018_ERR1398097_NODE_2348_length_5118_cov_3.524788	5118	20.8273	19	249	5	25.9672
TH62	Han_2018_ERR1398097_NODE_2348_length_5118_cov_3.524788	5118	20.3416	19.5	202	1	23.7007
TH55	Han_2018_ERR1398097_NODE_2423_length_5015_cov_297.024395	5015	19.8679	19	53	1	8.67398
TH55	Han_2018_ERR1398097_NODE_254_length_16329_cov_5.318238	16329	19.8059	19	1777	9	45.6733
TH58	Han_2018_ERR1398097_NODE_254_length_16329_cov_5.318238	16329	19.8966	19	1577	18	45.2569
TH62	Han_2018_ERR1398097_NODE_254_length_16329_cov_5.318238	16329	19.8507	19	1306	13	39.2124
TH74	Han_2018_ERR1398097_NODE_254_length_16329_cov_5.318238	16329	19.7726	19	2098	23	50.3583
TH55	Han_2018_ERR1398097_NODE_592_length_10892_cov_7.196918	10892	19.7199	19	332	2	18.0132
TH58	Han_2018_ERR1398097_NODE_592_length_10892_cov_7.196918	10892	19.7232	19	271	2	16.5075
TH62	Han_2018_ERR1398097_NODE_592_length_10892_cov_7.196918	10892	19.8696	19	230	5	14.0746
TH74	Han_2018_ERR1398097_NODE_592_length_10892_cov_7.196918	10892	19.6021	19	377	2	21.1256
TH55	Han_2018_ERR1398097_NODE_765_length_9538_cov_5.952547	9538	19.797	19	473	5	27.6788
TH58	Han_2018_ERR1398097_NODE_765_length_9538_cov_5.952547	9538	19.8642	19	427	4	25.7496
TH62	Han_2018_ERR1398097_NODE_765_length_9538_cov_5.952547	9538	19.7813	19	343	1	22.8874
TH74	Han_2018_ERR1398097_NODE_765_length_9538_cov_5.952547	9538	19.85	19	420	5	26.0117
TH58	Han_2018_ERR1398097_NODE_838_length_9172_cov_54.492816	9172	19.6098	19	41	2	3.22721
TH55	Han_2018_ERR1398098_NODE_1066_length_21735_cov_9.773893	21735	19.7742	19	217	2	7.69266
TH58	Han_2018_ERR1398098_NODE_1066_length_21735_cov_9.773893	21735	19.6629	19	178	3	6.26639
TH74	Han_2018_ERR1398098_NODE_1066_length_21735_cov_9.773893	21735	19.6802	19	197	2	7.06694
TH55	Han_2018_ERR1398098_NODE_1496_length_15187_cov_3.529408	15187	19.7295	19	329	3	12.142
TH58	Han_2018_ERR1398098_NODE_1496_length_15187_cov_3.529408	15187	19.7857	19	280	1	10.4102
TH62	Han_2018_ERR1398098_NODE_1496_length_15187_cov_3.529408	15187	19.8713	19	272	5	10.4826
TH74	Han_2018_ERR1398098_NODE_1496_length_15187_cov_3.529408	15187	19.6175	19	332	1	12.5173
TH58	Han_2018_ERR1398098_NODE_1631_length_13789_cov_9.541430	13789	20.3243	19	74	2	4.60512
TH74	Han_2018_ERR1398098_NODE_1631_length_13789_cov_9.541430	13789	20.6327	19	49	2	3.20545
TH55	Han_2018_ERR1398098_NODE_1776_length_12514_cov_3.248977	12514	19.8587	19	453	8	21.5918
TH58	Han_2018_ERR1398098_NODE_1776_length_12514_cov_3.248977	12514	20.433	19	418	7	19.2185
TH62	Han_2018_ERR1398098_NODE_1776_length_12514_cov_3.248977	12514	19.9358	19	374	4	18.4913
TH74	Han_2018_ERR1398098_NODE_1776_length_12514_cov_3.248977	12514	19.737	19	521	7	24.5565
TH55	Han_2018_ERR1398098_NODE_1883_length_11761_cov_13.134546	11761	20.7111	19	45	1	3.8007
TH55	Han_2018_ERR1398098_NODE_2574_length_8257_cov_3.607535	8257	24.8409	20	660	11	33.947
TH58	Han_2018_ERR1398098_NODE_2574_length_8257_cov_3.607535	8257	25.2742	20	620	17	30.2531
TH62	Han_2018_ERR1398098_NODE_2574_length_8257_cov_3.607535	8257	26.5501	20	509	15	30.2531
TH74	Han_2018_ERR1398098_NODE_2574_length_8257_cov_3.607535	8257	23.1404	19	748	15	37.4107
TH55	Han_2018_ERR1398098_NODE_2623_length_8039_cov_5.224950	8039	19.9565	20	69	1	6.23212
TH74	Han_2018_ERR1398098_NODE_2682_length_7804_cov_7.338237	7804	19.3913	19	46	1	4.51051
TH55	Han_2018_ERR1398098_NODE_3254_length_6268_cov_10.998873	6268	19.7381	19	42	2	6.34971
TH58	Han_2018_ERR1398098_NODE_3254_length_6268_cov_10.998873	6268	19.5161	19	62	1	7.59413
TH62	Han_2018_ERR1398098_NODE_3254_length_6268_cov_10.998873	6268	19.2619	19	42	1	4.49904
TH74	Han_2018_ERR1398098_NODE_3254_length_6268_cov_10.998873	6268	19.5106	19	47	1	5.36056
TH55	Han_2018_ERR1398098_NODE_3542_length_5680_cov_5.031289	5680	19.2727	19	11	1	1.70775
TH55	Han_2018_ERR1398098_NODE_3629_length_5522_cov_6.415950	5522	19.6897	19	29	1	4.69033
TH74	Han_2018_ERR1398098_NODE_430_length_44748_cov_17.589645	44748	20.1765	19	51	1	0.88719
TH55	Han_2018_ERR1398098_NODE_446_length_43950_cov_45.846201	43950	19.84	19	1525	13	19.9044
TH58	Han_2018_ERR1398098_NODE_446_length_43950_cov_45.846201	43950	19.7889	19	1284	15	17.1399
TH62	Han_2018_ERR1398098_NODE_446_length_43950_cov_45.846201	43950	19.8	19	1045	14	14.6871
TH74	Han_2018_ERR1398098_NODE_446_length_43950_cov_45.846201	43950	19.6731	19	1609	10	20.81
TH55	Han_2018_ERR1398098_NODE_737_length_29675_cov_8.695611	29675	19.7309	19	223	4	4.91323
TH62	Han_2018_ERR1398098_NODE_737_length_29675_cov_8.695611	29675	20.2022	20	178	4	3.80792
TH74	Han_2018_ERR1398098_NODE_827_length_27334_cov_7.212031	27334	19.5622	19	201	1	5.38158
TH55	Han_2018_ERR1398098_NODE_984_length_23358_cov_15.031412	23358	19.7041	19	703	7	17.9596
TH58	Han_2018_ERR1398098_NODE_984_length_23358_cov_15.031412	23358	19.8604	19	652	10	15.6948
TH62	Han_2018_ERR1398098_NODE_984_length_23358_cov_15.031412	23358	19.7467	19	525	4	13.4215
TH74	Han_2018_ERR1398098_NODE_984_length_23358_cov_15.031412	23358	19.6929	19	801	3	19.2739
TH55	Han_2018_ERR1398099_NODE_1041_length_8904_cov_7.769013	8904	19.7253	19	273	4	18.1716
TH62	Han_2018_ERR1398099_NODE_1041_length_8904_cov_7.769013	8904	19.7616	19	172	2	11.8486
TH74	Han_2018_ERR1398099_NODE_1041_length_8904_cov_7.769013	8904	19.5836	19	281	4	17.3068
TH58	Han_2018_ERR1398099_NODE_1084_length_8701_cov_22.642725	8701	19.6723	19	177	4	13.2973
TH62	Han_2018_ERR1398099_NODE_1084_length_8701_cov_22.642725	8701	20.088	20	125	2	10.1712
TH55	Han_2018_ERR1398099_NODE_1295_length_7862_cov_34.390035	7862	23.9217	20	562	10	33.8209
TH58	Han_2018_ERR1398099_NODE_1295_length_7862_cov_34.390035	7862	24.256	20	457	8	28.9621
TH62	Han_2018_ERR1398099_NODE_1295_length_7862_cov_34.390035	7862	22.5905	20	359	11	27.0287
TH74	Han_2018_ERR1398099_NODE_1295_length_7862_cov_34.390035	7862	22.4861	20	576	9	34.317
TH55	Han_2018_ERR1398099_NODE_1413_length_7448_cov_11.492628	7448	19.8271	19	133	3	11.0097
TH58	Han_2018_ERR1398099_NODE_1413_length_7448_cov_11.492628	7448	19.7863	19	117	1	10.674
TH74	Han_2018_ERR1398099_NODE_1413_length_7448_cov_11.492628	7448	19.589	19	146	1	12.1106
TH58	Han_2018_ERR1398099_NODE_1607_length_6956_cov_35.758441	6956	20.1228	19	57	2	7.0299
TH62	Han_2018_ERR1398099_NODE_1649_length_6839_cov_8.398585	6839	22.1724	19	29	4	4.28425
TH55	Han_2018_ERR1398099_NODE_1792_length_6524_cov_7.643994	6524	19.6111	19	342	5	29.2918
TH58	Han_2018_ERR1398099_NODE_1792_length_6524_cov_7.643994	6524	20.0077	19	259	3	23.5898
TH74	Han_2018_ERR1398099_NODE_1792_length_6524_cov_7.643994	6524	19.6501	19	363	3	30.5028
TH58	Han_2018_ERR1398099_NODE_1904_length_6284_cov_19.977685	6284	24.5306	20	49	1	5.64927
TH55	Han_2018_ERR1398099_NODE_2229_length_5702_cov_3.552329	5702	19.8853	19	436	5	38.3374
TH58	Han_2018_ERR1398099_NODE_2229_length_5702_cov_3.552329	5702	19.8355	19	310	6	30.1824
TH62	Han_2018_ERR1398099_NODE_2229_length_5702_cov_3.552329	5702	20.0177	19	283	7	28.3234
TH74	Han_2018_ERR1398099_NODE_2229_length_5702_cov_3.552329	5702	19.9601	19	451	3	38.5128
TH55	Han_2018_ERR1398099_NODE_224_length_18255_cov_33.630989	18255	20.0014	19	718	8	22.7664
TH58	Han_2018_ERR1398099_NODE_224_length_18255_cov_33.630989	18255	19.9014	19	629	3	19.9014
TH62	Han_2018_ERR1398099_NODE_224_length_18255_cov_33.630989	18255	20.2428	19	519	3	18.1101
TH74	Han_2018_ERR1398099_NODE_224_length_18255_cov_33.630989	18255	19.8763	19	792	10	24.711
TH62	Han_2018_ERR1398099_NODE_2413_length_5439_cov_31.723440	5439	20.1045	19	134	2	15.9037
TH74	Han_2018_ERR1398099_NODE_2413_length_5439_cov_31.723440	5439	19.8109	19	238	1	22.2835
TH55	Han_2018_ERR1398099_NODE_2609_length_5246_cov_18.544211	5246	19.513	19	154	2	20.9684
TH74	Han_2018_ERR1398099_NODE_2609_length_5246_cov_18.544211	5246	19.5753	19	146	1	20.3584
TH55	Han_2018_ERR1398099_NODE_382_length_14743_cov_5.656590	14743	19.6375	19	502	3	20.5318
TH58	Han_2018_ERR1398099_NODE_382_length_14743_cov_5.656590	14743	19.8344	19	465	11	19.555
TH74	Han_2018_ERR1398099_NODE_382_length_14743_cov_5.656590	14743	19.7586	19	667	2	26.0395
TH55	Han_2018_ERR1398099_NODE_642_length_11427_cov_44.837408	11427	19.9138	19	708	9	27.05
TH58	Han_2018_ERR1398099_NODE_642_length_11427_cov_44.837408	11427	19.7783	19	469	8	20.3115
TH62	Han_2018_ERR1398099_NODE_642_length_11427_cov_44.837408	11427	19.8436	19	454	7	21.0029
TH74	Han_2018_ERR1398099_NODE_642_length_11427_cov_44.837408	11427	19.758	19	748	10	29.1765
TH55	Han_2018_ERR1398099_NODE_796_length_10266_cov_41.158946	10266	20.9785	19	558	5	27.518
TH58	Han_2018_ERR1398099_NODE_796_length_10266_cov_41.158946	10266	20.4527	19	455	5	23.6898
TH62	Han_2018_ERR1398099_NODE_796_length_10266_cov_41.158946	10266	21.1882	20	356	5	19.7545
TH74	Han_2018_ERR1398099_NODE_796_length_10266_cov_41.158946	10266	21.2909	19	629	17	27.3427
TH55	Han_2018_ERR1398100_NODE_1013_length_13560_cov_4.069900	13560	20.1791	19	793	11	32.0575
TH58	Han_2018_ERR1398100_NODE_1013_length_13560_cov_4.069900	13560	20.2409	19	685	2	27.9572
TH62	Han_2018_ERR1398100_NODE_1013_length_13560_cov_4.069900	13560	20.2751	19	578	13	24.6386
TH74	Han_2018_ERR1398100_NODE_1013_length_13560_cov_4.069900	13560	20.1572	19	827	11	31.4454
TH55	Han_2018_ERR1398100_NODE_1132_length_12099_cov_3.960478	12099	19.7183	19	536	5	25.1922
TH58	Han_2018_ERR1398100_NODE_1132_length_12099_cov_3.960478	12099	19.7941	19	471	3	21.944
TH62	Han_2018_ERR1398100_NODE_1132_length_12099_cov_3.960478	12099	19.7266	19	417	11	20.7538
TH74	Han_2018_ERR1398100_NODE_1132_length_12099_cov_3.960478	12099	19.7419	19	554	3	25.25
TH55	Han_2018_ERR1398100_NODE_1282_length_10733_cov_6.656677	10733	19.3429	19	35	1	2.91624
TH74	Han_2018_ERR1398100_NODE_1282_length_10733_cov_6.656677	10733	19.4211	19	38	1	3.00009
TH55	Han_2018_ERR1398100_NODE_1990_length_6923_cov_3.006552	6923	19.789	19	327	1	25.4369
TH58	Han_2018_ERR1398100_NODE_1990_length_6923_cov_3.006552	6923	19.9905	19	315	5	24.1369
TH62	Han_2018_ERR1398100_NODE_1990_length_6923_cov_3.006552	6923	19.6492	19	248	2	22.158
TH74	Han_2018_ERR1398100_NODE_1990_length_6923_cov_3.006552	6923	19.7553	19	380	3	28.7159
TH55	Han_2018_ERR1398100_NODE_2052_length_6755_cov_10.689104	6755	19.5714	19	35	2	4.26351
TH55	Han_2018_ERR1398100_NODE_2341_length_5943_cov_4.423404	5943	19.2778	19	18	2	2.62494
TH74	Han_2018_ERR1398100_NODE_2433_length_5718_cov_4.473247	5718	19.5882	19	17	1	2.78069
TH55	Han_2018_ERR1398100_NODE_2587_length_5351_cov_5.202606	5351	19.6212	19	132	1	16.7632
TH58	Han_2018_ERR1398100_NODE_2587_length_5351_cov_5.202606	5351	19.7958	19	142	1	18.7442
TH62	Han_2018_ERR1398100_NODE_2587_length_5351_cov_5.202606	5351	19.8705	19	139	1	17.5107
TH62	Han_2018_ERR1398100_NODE_2767_length_5004_cov_3.823803	5004	19.4667	19	15	1	2.63789
TH55	Han_2018_ERR1398100_NODE_39_length_132878_cov_102.545312	132878	21.0737	19	5669	54	22.4469
TH58	Han_2018_ERR1398100_NODE_39_length_132878_cov_102.545312	132878	20.9761	19	4898	72	20.1027
TH62	Han_2018_ERR1398100_NODE_39_length_132878_cov_102.545312	132878	21.1244	19	4348	74	18.6705
TH74	Han_2018_ERR1398100_NODE_39_length_132878_cov_102.545312	132878	20.9244	19	5963	53	23.6345
TH55	Han_2018_ERR1398100_NODE_417_length_33358_cov_76.170045	33358	19.7569	19	802	7	13.3102
TH58	Han_2018_ERR1398100_NODE_417_length_33358_cov_76.170045	33358	19.8234	19	668	4	12.135
TH62	Han_2018_ERR1398100_NODE_417_length_33358_cov_76.170045	33358	19.8571	19	560	6	10.4023
TH74	Han_2018_ERR1398100_NODE_417_length_33358_cov_76.170045	33358	19.791	19	818	7	13.6669
TH55	Han_2018_ERR1398100_NODE_501_length_29406_cov_270.369493	29406	19.6801	19	547	8	10.0762
TH58	Han_2018_ERR1398100_NODE_501_length_29406_cov_270.369493	29406	19.7389	19	406	2	8.60029
TH62	Han_2018_ERR1398100_NODE_501_length_29406_cov_270.369493	29406	19.5335	19	358	2	7.32844
TH74	Han_2018_ERR1398100_NODE_501_length_29406_cov_270.369493	29406	19.6092	19	586	2	11.0114
TH55	Han_2018_ERR1398100_NODE_660_length_21414_cov_7.928274	21414	19.6048	19	124	2	4.80994
TH58	Han_2018_ERR1398100_NODE_660_length_21414_cov_7.928274	21414	19.7087	19	127	3	5.16952
TH62	Han_2018_ERR1398100_NODE_660_length_21414_cov_7.928274	21414	19.2857	19	98	3	3.918
TH74	Han_2018_ERR1398100_NODE_771_length_17991_cov_6.163414	17991	19.85	19	20	1	1.0005
TH55	Han_2018_ERR1398100_NODE_84_length_93519_cov_227.241077	93519	20.0453	19	3844	32	23.1557
TH58	Han_2018_ERR1398100_NODE_84_length_93519_cov_227.241077	93519	20.0534	19	3446	49	21.0866
TH62	Han_2018_ERR1398100_NODE_84_length_93519_cov_227.241077	93519	19.9638	19	2898	25	18.4904
TH74	Han_2018_ERR1398100_NODE_84_length_93519_cov_227.241077	93519	19.931	19	4435	46	25.2879
TH55	Han_2018_ERR1398101_NODE_1053_length_9924_cov_8.428108	9924	19.4762	19	21	1	1.98509
TH74	Han_2018_ERR1398101_NODE_1247_length_8943_cov_39.471535	8943	19.0769	19	13	1	1.09583
TH62	Han_2018_ERR1398101_NODE_1320_length_8633_cov_9.585568	8633	19.9149	19	47	1	4.03104
TH74	Han_2018_ERR1398101_NODE_1320_length_8633_cov_9.585568	8633	19.7391	19	69	1	6.18557
TH55	Han_2018_ERR1398101_NODE_1650_length_7411_cov_4.898314	7411	19.9404	19	302	1	19.7409
TH58	Han_2018_ERR1398101_NODE_1650_length_7411_cov_4.898314	7411	19.7571	19	247	2	18.459
TH62	Han_2018_ERR1398101_NODE_1650_length_7411_cov_4.898314	7411	20.2659	19	173	1	12.4005
TH74	Han_2018_ERR1398101_NODE_1650_length_7411_cov_4.898314	7411	19.6885	19	305	1	20.4021
TH55	Han_2018_ERR1398101_NODE_194_length_22134_cov_20.401060	22134	19.8273	19	550	2	14.2451
TH58	Han_2018_ERR1398101_NODE_194_length_22134_cov_20.401060	22134	19.9458	19	517	8	12.4831
TH62	Han_2018_ERR1398101_NODE_194_length_22134_cov_20.401060	22134	19.8265	19	392	1	10.2738
TH74	Han_2018_ERR1398101_NODE_194_length_22134_cov_20.401060	22134	19.6438	19	598	1	14.9408
TH58	Han_2018_ERR1398101_NODE_2830_length_5070_cov_30.489133	5070	19.4713	19	87	1	10.4931
TH62	Han_2018_ERR1398101_NODE_2830_length_5070_cov_30.489133	5070	19.8681	20	91	2	13.0178
TH74	Han_2018_ERR1398101_NODE_2830_length_5070_cov_30.489133	5070	19.37	19	100	1	12.7219
TH55	Han_2018_ERR1398101_NODE_827_length_11436_cov_3.617345	11436	19.8034	19	707	3	34.4526
TH58	Han_2018_ERR1398101_NODE_827_length_11436_cov_3.617345	11436	19.8239	19	619	12	30.439
TH62	Han_2018_ERR1398101_NODE_827_length_11436_cov_3.617345	11436	19.8607	19	488	2	26.4865
TH74	Han_2018_ERR1398101_NODE_827_length_11436_cov_3.617345	11436	19.8165	19	823	6	38.029
TH58	Han_2018_ERR1398102_NODE_1238_length_6068_cov_7.510893	6068	19.6336	19	131	1	13.8266
TH58	Han_2018_ERR1398102_NODE_1325_length_5791_cov_16.755579	5791	22.4242	19.5	66	1	7.90882
TH74	Han_2018_ERR1398102_NODE_1325_length_5791_cov_16.755579	5791	20.6383	19	94	1	10.2918
TH55	Han_2018_ERR1398102_NODE_1370_length_5665_cov_8.571301	5665	19.3333	19	27	1	3.47749
TH74	Han_2018_ERR1398102_NODE_1370_length_5665_cov_8.571301	5665	22.4839	19	31	3	5.15446
TH55	Han_2018_ERR1398102_NODE_139_length_35650_cov_53.765978	35650	19.7652	19	575	3	9.96073
TH58	Han_2018_ERR1398102_NODE_139_length_35650_cov_53.765978	35650	19.8301	19	518	8	9.28191
TH62	Han_2018_ERR1398102_NODE_139_length_35650_cov_53.765978	35650	19.8474	19	380	5	7.0575
TH74	Han_2018_ERR1398102_NODE_139_length_35650_cov_53.765978	35650	19.775	19	689	5	11.2314
TH55	Han_2018_ERR1398102_NODE_1420_length_5527_cov_4.704861	5527	20.6047	19	86	1	10.8558
TH62	Han_2018_ERR1398102_NODE_1420_length_5527_cov_4.704861	5527	19.7468	19	79	2	10.5482
TH74	Han_2018_ERR1398102_NODE_1420_length_5527_cov_4.704861	5527	19.5156	19	64	3	8.75701
TH58	Han_2018_ERR1398102_NODE_1567_length_5195_cov_12.274319	5195	19.5238	19	42	1	5.98653
TH55	Han_2018_ERR1398102_NODE_172_length_28090_cov_15.997289	28090	19.8792	19	720	5	14.4607
TH58	Han_2018_ERR1398102_NODE_172_length_28090_cov_15.997289	28090	19.8101	19	595	5	13.2574
TH62	Han_2018_ERR1398102_NODE_172_length_28090_cov_15.997289	28090	19.7191	19	502	6	11.4738
TH74	Han_2018_ERR1398102_NODE_172_length_28090_cov_15.997289	28090	19.7066	19	743	6	15.0623
TH55	Han_2018_ERR1398102_NODE_319_length_16733_cov_15.797158	16733	24.4379	19	153	3	6.60372
TH58	Han_2018_ERR1398102_NODE_325_length_16544_cov_70.881194	16544	19.7427	19	171	1	6.72147
TH62	Han_2018_ERR1398102_NODE_325_length_16544_cov_70.881194	16544	19.6993	19	153	2	6.58849
TH74	Han_2018_ERR1398102_NODE_325_length_16544_cov_70.881194	16544	19.872	19	289	4	10.7229
TH55	Han_2018_ERR1398102_NODE_464_length_12689_cov_12.380323	12689	19.7222	19	702	10	27.5435
TH58	Han_2018_ERR1398102_NODE_464_length_12689_cov_12.380323	12689	19.7971	19	611	1	24.0523
TH62	Han_2018_ERR1398102_NODE_464_length_12689_cov_12.380323	12689	19.751	19	486	5	21.3965
TH74	Han_2018_ERR1398102_NODE_464_length_12689_cov_12.380323	12689	19.7514	19	736	8	28.8596
TH55	Han_2018_ERR1398102_NODE_621_length_10019_cov_10.531614	10019	20.4909	19.5	110	1	8.27428
TH58	Han_2018_ERR1398102_NODE_621_length_10019_cov_10.531614	10019	21.725	20	80	2	5.97864
TH62	Han_2018_ERR1398102_NODE_621_length_10019_cov_10.531614	10019	20.274	19	73	3	5.90877
TH74	Han_2018_ERR1398102_NODE_621_length_10019_cov_10.531614	10019	21.4342	19	152	5	11.4782
TH55	Han_2018_ERR1398102_NODE_685_length_9271_cov_6.879123	9271	19.7383	19	256	1	16.1579
TH58	Han_2018_ERR1398102_NODE_685_length_9271_cov_6.879123	9271	19.7597	19	233	1	14.4213
TH55	Han_2018_ERR1398102_NODE_771_length_8591_cov_25.238402	8591	23.35	19	60	2	5.35444
TH58	Han_2018_ERR1398102_NODE_771_length_8591_cov_25.238402	8591	20.2745	20	51	2	4.01583
TH62	Han_2018_ERR1398103_NODE_1004_length_11759_cov_13.652683	11759	19.7714	19.5	140	1	8.37656
TH74	Han_2018_ERR1398103_NODE_1004_length_11759_cov_13.652683	11759	19.8542	20	144	2	8.40208
TH58	Han_2018_ERR1398103_NODE_105_length_37061_cov_33.245149	37061	19.6324	19	272	6	5.34794
TH62	Han_2018_ERR1398103_NODE_105_length_37061_cov_33.245149	37061	19.7068	19	266	2	5.48825
TH74	Han_2018_ERR1398103_NODE_105_length_37061_cov_33.245149	37061	19.6152	19	382	2	7.80065
TH55	Han_2018_ERR1398103_NODE_1434_length_9302_cov_4.325187	9302	19.8731	19	583	11	31.2406
TH58	Han_2018_ERR1398103_NODE_1434_length_9302_cov_4.325187	9302	20.186	19	473	2	28.5315
TH62	Han_2018_ERR1398103_NODE_1434_length_9302_cov_4.325187	9302	19.7193	19	374	5	23.8336
TH74	Han_2018_ERR1398103_NODE_1434_length_9302_cov_4.325187	9302	19.9155	19	627	1	34.5195
TH55	Han_2018_ERR1398103_NODE_1481_length_9165_cov_4.863117	9165	19.9028	19	319	2	22.084
TH58	Han_2018_ERR1398103_NODE_1481_length_9165_cov_4.863117	9165	19.7048	19	227	1	16.6394
TH62	Han_2018_ERR1398103_NODE_1481_length_9165_cov_4.863117	9165	19.6651	19	209	2	13.9771
TH74	Han_2018_ERR1398103_NODE_1481_length_9165_cov_4.863117	9165	19.5778	19	334	5	22.1495
TH58	Han_2018_ERR1398103_NODE_1531_length_8956_cov_9.714639	8956	19.8996	20	229	5	15.1295
TH74	Han_2018_ERR1398103_NODE_1531_length_8956_cov_9.714639	8956	19.65	19	280	1	17.184
TH55	Han_2018_ERR1398103_NODE_1621_length_8608_cov_18.342921	8608	19.6573	19	248	1	19.1101
TH58	Han_2018_ERR1398103_NODE_1621_length_8608_cov_18.342921	8608	19.7391	19	230	1	17.2514
TH74	Han_2018_ERR1398103_NODE_1621_length_8608_cov_18.342921	8608	19.6154	19	247	1	18.9475
TH55	Han_2018_ERR1398103_NODE_1633_length_8571_cov_6.218060	8571	19.1667	19	18	1	2.01843
TH58	Han_2018_ERR1398103_NODE_1644_length_8517_cov_14.014181	8517	19.6	19	60	1	4.94306
TH62	Han_2018_ERR1398103_NODE_1644_length_8517_cov_14.014181	8517	19.4565	19	46	2	3.99202
TH58	Han_2018_ERR1398103_NODE_1805_length_8050_cov_14.540963	8050	23.563	20	119	1	11.1925
TH55	Han_2018_ERR1398103_NODE_1813_length_8024_cov_6.975907	8024	19.8508	19	382	2	25.324
TH58	Han_2018_ERR1398103_NODE_1813_length_8024_cov_6.975907	8024	19.8733	19	300	4	19.9277
TH62	Han_2018_ERR1398103_NODE_1813_length_8024_cov_6.975907	8024	19.6783	19	286	2	21.4606
TH74	Han_2018_ERR1398103_NODE_1813_length_8024_cov_6.975907	8024	19.849	19	457	3	26.67
TH55	Han_2018_ERR1398103_NODE_1967_length_7607_cov_9.128708	7607	19.8421	20	76	2	8.29499
TH74	Han_2018_ERR1398103_NODE_1969_length_7599_cov_11.115589	7599	19.4865	19	74	1	7.55363
TH55	Han_2018_ERR1398103_NODE_2101_length_7298_cov_6.249344	7298	19.748	19	508	5	36.2017
TH58	Han_2018_ERR1398103_NODE_2101_length_7298_cov_6.249344	7298	19.6874	19	419	3	31.4333
TH62	Han_2018_ERR1398103_NODE_2101_length_7298_cov_6.249344	7298	19.7668	19	373	4	28.775
TH74	Han_2018_ERR1398103_NODE_2101_length_7298_cov_6.249344	7298	19.8868	19	574	3	41.3949
TH58	Han_2018_ERR1398103_NODE_2487_length_6542_cov_16.154000	6542	19.5333	19	90	1	8.17793
TH55	Han_2018_ERR1398103_NODE_2533_length_6461_cov_7.393693	6461	19.614	19	114	1	12.1189
TH62	Han_2018_ERR1398103_NODE_2533_length_6461_cov_7.393693	6461	19.6882	19	93	3	9.90559
TH55	Han_2018_ERR1398103_NODE_291_length_22656_cov_6.929649	22656	19.8266	19	1407	13	30.9101
TH58	Han_2018_ERR1398103_NODE_291_length_22656_cov_6.929649	22656	19.74	19	1073	15	26.1211
TH62	Han_2018_ERR1398103_NODE_291_length_22656_cov_6.929649	22656	19.69	19	958	5	23.9363
TH74	Han_2018_ERR1398103_NODE_291_length_22656_cov_6.929649	22656	19.7795	19	1460	8	32.4417
TH58	Han_2018_ERR1398103_NODE_2928_length_5899_cov_5.588980	5899	20.1509	19	53	2	6.84862
TH55	Han_2018_ERR1398103_NODE_311_length_21868_cov_5.478843	21868	19.6014	19	291	2	8.8394
TH58	Han_2018_ERR1398103_NODE_311_length_21868_cov_5.478843	21868	19.6496	19	234	4	7.2206
TH62	Han_2018_ERR1398103_NODE_311_length_21868_cov_5.478843	21868	19.7423	19	163	3	5.55606
TH74	Han_2018_ERR1398103_NODE_311_length_21868_cov_5.478843	21868	19.7975	19	321	5	9.72197
TH55	Han_2018_ERR1398103_NODE_3157_length_5625_cov_15.063914	5625	19.9141	19	617	9	48.2667
TH58	Han_2018_ERR1398103_NODE_3157_length_5625_cov_15.063914	5625	19.6898	19	403	11	40
TH62	Han_2018_ERR1398103_NODE_3157_length_5625_cov_15.063914	5625	20	19	348	7	35.84
TH74	Han_2018_ERR1398103_NODE_3157_length_5625_cov_15.063914	5625	19.8666	19	607	8	44.1244
TH74	Han_2018_ERR1398103_NODE_3185_length_5601_cov_9.339163	5601	19.5	19	84	2	10.7838
TH55	Han_2018_ERR1398103_NODE_3198_length_5589_cov_6.427900	5589	24.057	19	561	1	41.9753
TH58	Han_2018_ERR1398103_NODE_3198_length_5589_cov_6.427900	5589	20.0827	19	399	4	36.2856
TH62	Han_2018_ERR1398103_NODE_3198_length_5589_cov_6.427900	5589	20.3558	19	326	6	32.8145
TH74	Han_2018_ERR1398103_NODE_3198_length_5589_cov_6.427900	5589	20.9168	19	589	6	46.18
TH55	Han_2018_ERR1398103_NODE_3204_length_5583_cov_3.320550	5583	19.9452	19	383	1	36.1813
TH58	Han_2018_ERR1398103_NODE_3204_length_5583_cov_3.320550	5583	19.847	19	281	3	28.6584
TH62	Han_2018_ERR1398103_NODE_3204_length_5583_cov_3.320550	5583	19.8371	19	264	1	28.5151
TH74	Han_2018_ERR1398103_NODE_3204_length_5583_cov_3.320550	5583	19.6186	19	388	3	38.7605
TH62	Han_2018_ERR1398103_NODE_3376_length_5400_cov_9.270346	5400	19.5556	20	9	2	1.46296
TH55	Han_2018_ERR1398103_NODE_3430_length_5345_cov_3.132136	5345	19.9536	19	733	6	51.9551
TH58	Han_2018_ERR1398103_NODE_3430_length_5345_cov_3.132136	5345	20.0489	19	573	8	43.3302
TH62	Han_2018_ERR1398103_NODE_3430_length_5345_cov_3.132136	5345	19.8403	19	407	3	35.4163
TH74	Han_2018_ERR1398103_NODE_3430_length_5345_cov_3.132136	5345	19.9945	19	725	9	52.5725
TH55	Han_2018_ERR1398103_NODE_3478_length_5284_cov_17.867661	5284	19.4744	19	78	1	10.8251
TH62	Han_2018_ERR1398103_NODE_3478_length_5284_cov_17.867661	5284	19.6275	19	51	4	8.09992
TH55	Han_2018_ERR1398103_NODE_3495_length_5264_cov_6.902860	5264	19.873	19	189	4	16.8693
TH62	Han_2018_ERR1398103_NODE_3495_length_5264_cov_6.902860	5264	19.7045	19	132	1	14.4187
TH74	Han_2018_ERR1398103_NODE_3495_length_5264_cov_6.902860	5264	19.6621	19	219	5	17.0593
TH55	Han_2018_ERR1398103_NODE_3504_length_5251_cov_8.175135	5251	19.3929	19	28	1	3.99924
TH58	Han_2018_ERR1398103_NODE_3504_length_5251_cov_8.175135	5251	19.381	19	21	1	3.71358
TH74	Han_2018_ERR1398103_NODE_3504_length_5251_cov_8.175135	5251	19.3	19	40	1	5.48467
TH74	Han_2018_ERR1398103_NODE_3512_length_5245_cov_5.679191	5245	19.7039	19	152	1	18.8942
TH58	Han_2018_ERR1398103_NODE_3529_length_5235_cov_11.935328	5235	19.2174	19	23	2	3.70583
TH58	Han_2018_ERR1398103_NODE_3619_length_5145_cov_16.426719	5145	19.7049	19	61	1	10.068
TH74	Han_2018_ERR1398103_NODE_3619_length_5145_cov_16.426719	5145	19.8214	19	56	3	8.41594
TH55	Han_2018_ERR1398103_NODE_3736_length_5034_cov_3.193211	5034	19.9619	19	683	16	55.4231
TH58	Han_2018_ERR1398103_NODE_3736_length_5034_cov_3.193211	5034	20.051	19	529	7	49.3047
TH62	Han_2018_ERR1398103_NODE_3736_length_5034_cov_3.193211	5034	19.7653	19	426	3	43.3651
TH74	Han_2018_ERR1398103_NODE_3736_length_5034_cov_3.193211	5034	19.7835	19	753	5	58.7803
TH55	Han_2018_ERR1398103_NODE_552_length_16407_cov_15.890227	16407	19.4855	19	138	1	7.07015
TH62	Han_2018_ERR1398103_NODE_552_length_16407_cov_15.890227	16407	19.4878	19	82	2	4.30304
TH74	Han_2018_ERR1398103_NODE_552_length_16407_cov_15.890227	16407	19.8049	19	164	3	7.24081
TH55	Han_2018_ERR1398103_NODE_62_length_46123_cov_10.072306	46123	19.8756	19	619	6	7.20465
TH58	Han_2018_ERR1398103_NODE_62_length_46123_cov_10.072306	46123	19.9827	19	462	2	5.83874
TH62	Han_2018_ERR1398103_NODE_62_length_46123_cov_10.072306	46123	20.0129	19	466	7	6.1813
TH74	Han_2018_ERR1398103_NODE_62_length_46123_cov_10.072306	46123	19.9703	19	673	5	7.47349
TH55	Han_2018_ERR1398103_NODE_818_length_13185_cov_14.300381	13185	19.6842	19	570	5	21.1832
TH58	Han_2018_ERR1398103_NODE_818_length_13185_cov_14.300381	13185	19.7572	19	486	2	18.7789
TH62	Han_2018_ERR1398103_NODE_818_length_13185_cov_14.300381	13185	19.8342	19	380	2	15.4115
TH74	Han_2018_ERR1398103_NODE_818_length_13185_cov_14.300381	13185	19.7721	19	702	5	26.8487
TH55	Han_2018_ERR1398103_NODE_871_length_12752_cov_3.585729	12752	19.737	19	772	4	30.756
TH58	Han_2018_ERR1398103_NODE_871_length_12752_cov_3.585729	12752	19.8352	19	698	10	28.521
TH62	Han_2018_ERR1398103_NODE_871_length_12752_cov_3.585729	12752	19.7863	19	510	2	22.3965
TH74	Han_2018_ERR1398103_NODE_871_length_12752_cov_3.585729	12752	19.6635	19	832	8	32.8419
TH55	Han_2018_ERR1398104_NODE_1233_length_11995_cov_5.081575	11995	19.9114	20	158	4	8.35348
TH58	Han_2018_ERR1398104_NODE_1233_length_11995_cov_5.081575	11995	19.8142	19	113	1	6.04419
TH74	Han_2018_ERR1398104_NODE_1233_length_11995_cov_5.081575	11995	19.6452	19	124	2	6.9529
TH55	Han_2018_ERR1398104_NODE_1524_length_10279_cov_6.503032	10279	19.8222	19	450	2	24.9149
TH58	Han_2018_ERR1398104_NODE_1524_length_10279_cov_6.503032	10279	19.7566	19	378	7	22.0352
TH62	Han_2018_ERR1398104_NODE_1524_length_10279_cov_6.503032	10279	19.7919	19	298	3	18.3967
TH74	Han_2018_ERR1398104_NODE_1524_length_10279_cov_6.503032	10279	19.6992	19	482	2	25.8975
TH55	Han_2018_ERR1398104_NODE_1558_length_10113_cov_17.078346	10113	19.6419	19	148	3	9.72016
TH55	Han_2018_ERR1398104_NODE_1560_length_10103_cov_10.128384	10103	19.753	19	417	4	23.1911
TH58	Han_2018_ERR1398104_NODE_1560_length_10103_cov_10.128384	10103	19.8732	19	347	4	20.9938
TH62	Han_2018_ERR1398104_NODE_1560_length_10103_cov_10.128384	10103	19.9051	19	274	3	15.8864
TH74	Han_2018_ERR1398104_NODE_1560_length_10103_cov_10.128384	10103	19.8235	19	425	2	21.6173
TH55	Han_2018_ERR1398104_NODE_1927_length_8634_cov_7.607763	8634	19.7759	19	232	2	17.8365
TH58	Han_2018_ERR1398104_NODE_1927_length_8634_cov_7.607763	8634	19.9295	19	156	2	11.9296
TH74	Han_2018_ERR1398104_NODE_1927_length_8634_cov_7.607763	8634	19.7095	19	210	1	16.7941
TH58	Han_2018_ERR1398104_NODE_1948_length_8576_cov_14.654031	8576	19.9083	19	109	2	8.74534
TH62	Han_2018_ERR1398104_NODE_1948_length_8576_cov_14.654031	8576	19.8835	19	103	1	7.71922
TH55	Han_2018_ERR1398104_NODE_1967_length_8495_cov_5.057227	8495	19.8805	19	619	9	31.03
TH58	Han_2018_ERR1398104_NODE_1967_length_8495_cov_5.057227	8495	19.8898	19	581	7	29.2525
TH62	Han_2018_ERR1398104_NODE_1967_length_8495_cov_5.057227	8495	19.8268	19	433	7	24.2966
TH74	Han_2018_ERR1398104_NODE_1967_length_8495_cov_5.057227	8495	19.939	19	721	9	34.1495
TH55	Han_2018_ERR1398104_NODE_2528_length_7034_cov_187.107035	7034	19.6667	19	6	2	0.838783
TH62	Han_2018_ERR1398104_NODE_2593_length_6928_cov_5.579514	6928	19.8333	19.5	18	1	2.30947
TH58	Han_2018_ERR1398104_NODE_2657_length_6798_cov_5.532849	6798	19.5281	19	89	1	9.92939
TH55	Han_2018_ERR1398104_NODE_2774_length_6590_cov_9.052640	6590	19.6946	19	167	1	16.0243
TH58	Han_2018_ERR1398104_NODE_2774_length_6590_cov_9.052640	6590	19.6569	19	102	1	11.0622
TH62	Han_2018_ERR1398104_NODE_2774_length_6590_cov_9.052640	6590	19.7941	19	102	1	9.42337
TH74	Han_2018_ERR1398104_NODE_2774_length_6590_cov_9.052640	6590	19.8516	19	155	2	14.2033
TH55	Han_2018_ERR1398104_NODE_2810_length_6537_cov_9.319037	6537	22.2544	19	169	3	14.3797
TH58	Han_2018_ERR1398104_NODE_2810_length_6537_cov_9.319037	6537	21.9344	20	183	5	14.2573
TH58	Han_2018_ERR1398104_NODE_2833_length_6502_cov_3.132930	6502	20.0112	19	89	4	9.01261
TH55	Han_2018_ERR1398104_NODE_2979_length_6274_cov_3.561987	6274	19.8091	19	220	3	19.8916
TH58	Han_2018_ERR1398104_NODE_2979_length_6274_cov_3.561987	6274	19.9087	19	208	4	20.7204
TH62	Han_2018_ERR1398104_NODE_2979_length_6274_cov_3.561987	6274	19.7394	19	188	4	17.5008
TH74	Han_2018_ERR1398104_NODE_2979_length_6274_cov_3.561987	6274	19.8189	19	265	6	25.0717
TH58	Han_2018_ERR1398104_NODE_3045_length_6172_cov_6.389243	6172	20.5183	20	164	3	17.304
TH62	Han_2018_ERR1398104_NODE_3045_length_6172_cov_6.389243	6172	21.248	20	125	1	14.5496
TH55	Han_2018_ERR1398104_NODE_3116_length_6060_cov_9.524230	6060	27.6412	20	301	4	26.3036
TH58	Han_2018_ERR1398104_NODE_3116_length_6060_cov_9.524230	6060	27.3991	20	218	5	20.6436
TH74	Han_2018_ERR1398104_NODE_3116_length_6060_cov_9.524230	6060	27.1672	20	311	6	25.066
TH55	Han_2018_ERR1398104_NODE_3253_length_5854_cov_5.277289	5854	19.8091	19	110	1	13.3755
TH58	Han_2018_ERR1398104_NODE_3253_length_5854_cov_5.277289	5854	19.8736	19	87	2	9.97608
TH74	Han_2018_ERR1398104_NODE_3253_length_5854_cov_5.277289	5854	19.6423	19	123	1	14.4858
TH55	Han_2018_ERR1398104_NODE_3468_length_5591_cov_3.139270	5591	19.7236	19	275	5	29.4938
TH58	Han_2018_ERR1398104_NODE_3468_length_5591_cov_3.139270	5591	19.9256	19	215	1	23.3053
TH62	Han_2018_ERR1398104_NODE_3468_length_5591_cov_3.139270	5591	19.8769	19	195	2	22.1248
TH74	Han_2018_ERR1398104_NODE_3468_length_5591_cov_3.139270	5591	19.8571	19	280	1	28.8678
TH58	Han_2018_ERR1398104_NODE_3630_length_5414_cov_12.541892	5414	20.345	19	171	1	18.6184
TH62	Han_2018_ERR1398104_NODE_3630_length_5414_cov_12.541892	5414	20.5172	19	174	3	16.642
TH74	Han_2018_ERR1398104_NODE_3630_length_5414_cov_12.541892	5414	20.2739	19	241	1	23.3099
TH74	Han_2018_ERR1398104_NODE_3661_length_5378_cov_5.082472	5378	20.0842	19	95	2	12.1421
TH55	Han_2018_ERR1398104_NODE_3767_length_5249_cov_3.325375	5249	19.84	19	275	2	25.3191
TH58	Han_2018_ERR1398104_NODE_3767_length_5249_cov_3.325375	5249	19.7172	19	198	3	19.5847
TH74	Han_2018_ERR1398104_NODE_3767_length_5249_cov_3.325375	5249	19.8326	19	227	5	23.8141
TH55	Han_2018_ERR1398104_NODE_466_length_21492_cov_10.473434	21492	19.8492	19	126	1	3.89913
TH74	Han_2018_ERR1398104_NODE_466_length_21492_cov_10.473434	21492	19.5437	19	160	2	5.49507
TH55	Han_2018_ERR1398104_NODE_663_length_17830_cov_11.776821	17830	19.875	19	1024	9	27.2686
TH58	Han_2018_ERR1398104_NODE_663_length_17830_cov_11.776821	17830	19.7548	19	775	7	22.378
TH62	Han_2018_ERR1398104_NODE_663_length_17830_cov_11.776821	17830	19.8038	19	683	12	20.3085
TH74	Han_2018_ERR1398104_NODE_663_length_17830_cov_11.776821	17830	19.8612	19	1016	9	28.8895
TH55	Han_2018_ERR1398104_NODE_740_length_16591_cov_20.205007	16591	19.6724	19	525	2	18.727
TH58	Han_2018_ERR1398104_NODE_740_length_16591_cov_20.205007	16591	19.8258	19	442	2	16.8706
TH62	Han_2018_ERR1398104_NODE_740_length_16591_cov_20.205007	16591	19.7106	19	387	3	14.9238
TH74	Han_2018_ERR1398104_NODE_740_length_16591_cov_20.205007	16591	19.7345	19	565	6	18.6487
TH55	Han_2018_ERR1398104_NODE_807_length_15763_cov_9.475681	15763	19.7005	19	631	7	22.6353
TH58	Han_2018_ERR1398104_NODE_807_length_15763_cov_9.475681	15763	19.8133	19	525	6	20.7067
TH62	Han_2018_ERR1398104_NODE_807_length_15763_cov_9.475681	15763	19.6934	19	437	4	17.3761
TH74	Han_2018_ERR1398104_NODE_807_length_15763_cov_9.475681	15763	19.7279	19	724	11	25.4266
TH74	Han_2018_ERR1398105_NODE_108_length_28599_cov_17.969205	28599	19.7647	19	51	1	1.48956
TH55	Han_2018_ERR1398105_NODE_1100_length_5227_cov_13.936582	5227	19.6486	19	148	1	16.3
TH58	Han_2018_ERR1398105_NODE_1100_length_5227_cov_13.936582	5227	19.8284	19.5	134	2	13.8894
TH62	Han_2018_ERR1398105_NODE_1100_length_5227_cov_13.936582	5227	19.7542	19	118	1	11.6319
TH55	Han_2018_ERR1398105_NODE_213_length_17772_cov_15.265733	17772	19.6978	19	642	5	20.2566
TH58	Han_2018_ERR1398105_NODE_213_length_17772_cov_15.265733	17772	19.7538	19	597	8	19.12
TH62	Han_2018_ERR1398105_NODE_213_length_17772_cov_15.265733	17772	19.7453	19	483	2	16.9255
TH74	Han_2018_ERR1398105_NODE_213_length_17772_cov_15.265733	17772	19.7116	19	690	3	21.6633
TH55	Han_2018_ERR1398105_NODE_30_length_56866_cov_389.066484	56866	23.4862	20	290	7	3.48187
TH58	Han_2018_ERR1398105_NODE_30_length_56866_cov_389.066484	56866	20.9829	19	293	2	3.73158
TH62	Han_2018_ERR1398105_NODE_30_length_56866_cov_389.066484	56866	22.2163	19	245	2	2.90156
TH74	Han_2018_ERR1398105_NODE_30_length_56866_cov_389.066484	56866	21.0564	19	319	6	3.74037
TH55	Han_2018_ERR1398105_NODE_487_length_9742_cov_4.806648	9742	20.7484	20	469	3	23.4654
TH58	Han_2018_ERR1398105_NODE_487_length_9742_cov_4.806648	9742	20.6187	19	396	4	22.1618
TH62	Han_2018_ERR1398105_NODE_487_length_9742_cov_4.806648	9742	20.7079	20	315	5	18.5178
TH74	Han_2018_ERR1398105_NODE_487_length_9742_cov_4.806648	9742	20.4468	19	470	10	24.9743
TH74	Han_2018_ERR1398105_NODE_511_length_9330_cov_199.207439	9330	19.375	19	8	3	0.675241
TH55	Han_2018_ERR1398105_NODE_840_length_6410_cov_10.185523	6410	23.6	19	30	1	4.19657
TH62	Han_2018_ERR1398105_NODE_840_length_6410_cov_10.185523	6410	21.75	20.5	20	1	3.41654
TH74	Han_2018_ERR1398105_NODE_840_length_6410_cov_10.185523	6410	25.2821	20	39	2	5.92824
TH58	Han_2018_ERR1398105_NODE_983_length_5734_cov_15.016904	5734	28.7132	22	272	14	25.0436
TH62	Han_2018_ERR1398105_NODE_983_length_5734_cov_15.016904	5734	29.9383	22	243	7	27.0317
TH74	Han_2018_ERR1398105_NODE_983_length_5734_cov_15.016904	5734	27.8387	21	310	7	31.9847
TH55	Han_2018_ERR1398106_NODE_1166_length_9172_cov_4.580235	9172	19.7433	19	335	1	21.8818
TH58	Han_2018_ERR1398106_NODE_1166_length_9172_cov_4.580235	9172	19.839	19	292	2	18.8836
TH62	Han_2018_ERR1398106_NODE_1166_length_9172_cov_4.580235	9172	19.9535	19	215	5	15.4274
TH74	Han_2018_ERR1398106_NODE_1166_length_9172_cov_4.580235	9172	19.8798	19	341	2	21.9799
TH58	Han_2018_ERR1398106_NODE_1851_length_6418_cov_37.572843	6418	19.7033	19	91	3	8.91243
TH62	Han_2018_ERR1398106_NODE_1851_length_6418_cov_37.572843	6418	19.6569	19	102	3	9.89405
[truncated: 36,645 more rows]
