# Supplementary material for: Metagenomic analyses of 7000 to 5500 years old coprolites excavated from the Torihama shell-mound site in the Japanese archipelago
Source: PLoS One. 2024 Jan 24;19(1):e0295924. doi: 10.1371/journal.pone.0295924 (PMC10807776; doi:10.1371/journal.pone.0295924)
Supplement: S5 Table — (XLSX) [file pone.0295924.s006.xlsx]

## Sheet: S5 Table
S5 Table. Alignment to CRISPR targeted sequences
Sample	Reference	Reference length (bp)	Average reads length (bp)	Median reads length (bp)	Number of reads	Number of reads (PMDS≥3)	Coverage% (1<x)*	Host species
TH55	CONTIG_DRR127546_1419:0-21614:0-21559	21559	19.6013	19	158	1	4.85644
TH62	CONTIG_DRR127546_1419:0-21614:0-21559	21559	19.4218	19	147	4	5.04198
TH74	CONTIG_DRR127546_1419:0-21614:0-21559	21559	19.5084	19	179	1	6.50772
TH58	CONTIG_DRR127557_219:0-43021:0-42974	42974	19.8387	19	31	2	0.651557
TH58	CONTIG_DRR127580_3212:0-9426:0-9371	9371	19.4286	19	21	2	1.72874
TH58	CONTIG_DRR127596_502:0-29529:0-29474	29474	19.89	19	309	6	7.15546
TH62	CONTIG_DRR127596_502:0-29529:0-29474	29474	19.7726	19	277	2	6.24279
TH74	CONTIG_DRR127596_502:0-29529:0-29474	29474	19.8641	19	390	2	8.82473
TH58	CONTIG_DRR127597_19:0-155641:0-155589	155589	19.5	19	142	1	0.773834
TH74	CONTIG_DRR127597_19:0-155641:0-155589	155589	19.5655	19	145	2	0.800828
TH55	CONTIG_DRR127613_216:0-51420:0-51365	51365	19.9487	19	39	2	0.710601
TH58	CONTIG_DRR127613_216:0-51420:0-51365	51365	19.6842	19	19	1	0.344593
TH74	CONTIG_DRR127613_216:0-51420:0-51365	51365	19.8077	19	26	1	0.439988
TH58	CONTIG_DRR127616_10497:0-3253:0-3198	3198	20.75	20.5	20	1	2.62664
TH62	CONTIG_DRR127616_10497:0-3253:0-3198	3198	19.7368	20	19	1	2.97061
TH74	CONTIG_DRR127616_10497:0-3253:0-3198	3198	19.9167	20	24	1	2.78299
TH55	CONTIG_DRR127625_638:0-35166:0-35116	35116	19.6053	19	152	2	3.48844
TH58	CONTIG_DRR127625_638:0-35166:0-35116	35116	19.6456	19	158	1	3.64221
TH74	CONTIG_DRR127625_638:0-35166:0-35116	35116	19.6988	19	166	1	3.75327
TH74	CONTIG_DRR127672_311:0-50180:0-50125	50125	28.1489	21	47	1	0.708229
TH55	CONTIG_DRR127672_65:0-108822:0-108767	108767	19.6154	19	26	3	0.218816
TH58	CONTIG_DRR127685_10526:0-3367:0-3312	3312	19.8878	20	196	1	14.0399
TH62	CONTIG_DRR127685_10526:0-3367:0-3312	3312	19.961	19	154	1	10.6582
TH74	CONTIG_DRR127685_10526:0-3367:0-3312	3312	20.0737	20	190	1	12.9529
TH58	CONTIG_DRR127752_3557:0-4725:0-4670	4670	19.85	19	40	1	5.33191
TH62	CONTIG_DRR127752_3557:0-4725:0-4670	4670	19.7083	19	48	2	6.53105
TH74	CONTIG_DRR127752_3557:0-4725:0-4670	4670	19.6667	19	63	1	7.13062
TH74	CONTIG_DRR127777_8014:0-3645:0-3590	3590	19.75	20	20	2	2.78552
TH62	CONTIG_DRR162778_17393:0-2855:0-2800	2800	19.3333	19	3	1	0.714286
TH62	CONTIG_DRR162779_94:0-82132:0-82077	82077	20.1667	20	12	1	0.146204
TH58	CONTIG_DRR171460_586:0-29727:0-29672	29672	19.8095	20	21	1	0.502157
TH58	CONTIG_DRR171471_354:0-44856:0-44801	44801	20.75	19.5	8	2	0.185264	Phascolarctobacterium faecium
TH55	CONTIG_DRR171475_315:0-56928:0-56873	56873	19.5778	19	225	3	3.02252
TH58	CONTIG_DRR171475_315:0-56928:0-56873	56873	19.5349	19	172	3	2.43701
TH62	CONTIG_DRR171475_315:0-56928:0-56873	56873	19.5667	19	150	2	2.06601
TH74	CONTIG_DRR171475_315:0-56928:0-56873	56873	19.5966	19	290	5	4.02124
TH55	CONTIG_DRR171479_216:0-56297:0-56245	56245	19.7333	19	60	1	0.972531
TH74	CONTIG_DRR171479_216:0-56297:0-56245	56245	19.413	19	46	2	0.752067
TH55	CONTIG_DRR171479_396:0-35001:0-34946	34946	19.5	19	168	1	3.6771
TH62	CONTIG_DRR171479_396:0-35001:0-34946	34946	19.7812	19	128	2	3.20208
TH74	CONTIG_DRR171479_396:0-35001:0-34946	34946	19.3889	19	162	1	3.9375
TH58	CONTIG_DRR171479_484:0-29786:0-29731	29731	19.6682	19	211	2	4.84679
TH62	CONTIG_DRR171479_484:0-29786:0-29731	29731	19.7578	19	161	1	4.21446
TH74	CONTIG_DRR171479_484:0-29786:0-29731	29731	19.8788	19	231	2	6.30991
TH58	CONTIG_DRR171485_713:0-37477:0-37422	37422	19.5	19	8	1	0.211106
TH74	CONTIG_DRR171487_3962:0-6426:0-6371	6371	19.4091	19	22	1	3.37467
TH55	CONTIG_DRR171487_600:10-37465:0-37412	37412	20.1765	19	17	1	0.387576
TH55	CONTIG_DRR171495_427:0-47637:0-47582	47582	19.5926	19	54	1	0.695641
TH55	CONTIG_DRR171495_521:0-42091:0-42036	42036	19.6826	19	230	4	3.7682
TH58	CONTIG_DRR171495_521:0-42091:0-42036	42036	19.6453	19	234	2	3.54934
TH62	CONTIG_DRR171495_521:0-42091:0-42036	42036	19.7487	19	199	3	3.43515
TH74	CONTIG_DRR171495_521:0-42091:0-42036	42036	19.702	19	302	4	4.15834
TH55	CONTIG_DRR171496_1056:0-29918:0-29872	29872	19.6951	19	410	1	9.05865
TH58	CONTIG_DRR171496_1056:0-29918:0-29872	29872	19.5139	19	323	1	7.44175
TH62	CONTIG_DRR171496_1056:0-29918:0-29872	29872	19.7722	19	281	7	6.173
TH74	CONTIG_DRR171496_1056:0-29918:0-29872	29872	19.787	19	399	4	8.79419
TH55	CONTIG_DRR171500_163:0-78775:0-78740	78740	19.5556	19	81	2	0.857252
TH58	CONTIG_DRR171500_163:0-78775:0-78740	78740	19.7361	19	72	1	0.859792
TH74	CONTIG_DRR171500_163:0-78775:0-78740	78740	19.9881	20	84	1	0.894082
TH55	CONTIG_DRR171504_87:0-98509:0-98458	98458	19.567	19	97	3	0.903939
TH58	CONTIG_DRR171504_87:0-98509:0-98458	98458	19.4714	19	70	1	0.681509
TH55	CONTIG_DRR171508_124:0-51086:0-51031	51031	19.5855	19	386	3	6.05906
TH58	CONTIG_DRR171508_124:0-51086:0-51031	51031	19.8179	19	291	1	4.31502
TH62	CONTIG_DRR171508_124:0-51086:0-51031	51031	19.5942	19	276	3	4.57761
TH55	CONTIG_DRR171525_170:0-46510:0-46455	46455	19.7632	19	418	3	4.38919
TH58	CONTIG_DRR171525_170:0-46510:0-46455	46455	19.9587	19	315	5	3.68313
TH62	CONTIG_DRR171525_170:0-46510:0-46455	46455	19.7579	19	252	1	3.01152
TH74	CONTIG_DRR171525_170:0-46510:0-46455	46455	19.7822	19	404	3	4.44731
TH55	CONTIG_DRR171528_1101:0-29735:0-29680	29680	19.125	19	16	1	0.485175	Bifidobacterium adolescentis
TH58	CONTIG_DRR171529_318:0-54612:0-54555	54555	19.64	19	100	1	1.43158
TH74	CONTIG_DRR171529_318:0-54612:0-54555	54555	19.688	19	125	1	1.4994
TH55	CONTIG_DRR171529_414:0-46384:0-46329	46329	19.6111	19	198	4	2.06998
TH58	CONTIG_DRR171529_414:0-46384:0-46329	46329	19.7857	19	154	2	1.71599
TH74	CONTIG_DRR171529_414:0-46384:0-46329	46329	19.9344	20	183	3	2.16495
TH55	CONTIG_DRR171531_150:0-50726:0-43476	43476	19.7232	19	112	1	1.70439
TH58	CONTIG_DRR171531_150:0-50726:0-43476	43476	19.6386	19	83	2	1.26047
TH62	CONTIG_DRR171531_150:0-50726:0-43476	43476	19.6892	19	74	1	1.16156
TH55	CONTIG_DRR171534_422:0-32676:0-32621	32621	19.7114	19	998	8	18.2122
TH58	CONTIG_DRR171534_422:0-32676:0-32621	32621	19.6372	19	882	15	16.7745
TH62	CONTIG_DRR171534_422:0-32676:0-32621	32621	19.7188	19	800	14	15.6433
TH74	CONTIG_DRR171534_422:0-32676:0-32621	32621	19.6403	19	1112	5	20.122
TH62	CONTIG_DRR171538_439:0-26379:0-26342	26342	19.8	20	10	1	0.303698	Bifidobacterium adolescentis
TH62	CONTIG_DRR171545_438:0-35489:0-35434	35434	20.6	20	20	1	0.375346
TH74	CONTIG_DRR171545_438:0-35489:0-35434	35434	19.3889	19	36	2	0.804312
TH55	CONTIG_DRR171547_397:0-37361:0-37313	37313	19.5928	19	167	4	3.08204
TH58	CONTIG_DRR171547_397:0-37361:0-37313	37313	19.5407	19	135	2	2.89711
TH62	CONTIG_DRR171556_3526:0-6575:0-6520	6520	19.4167	19	12	2	1.24233
TH62	CONTIG_DRR171559_5484:0-6192:0-5573	5573	20.125	20	8	1	1.11251
TH74	CONTIG_DRR171559_5484:0-6192:0-5573	5573	19.625	20	8	1	1.25606
TH55	CONTIG_DRR171568_297:0-37522:0-37467	37467	19.8224	19	366	5	6.01596
TH58	CONTIG_DRR171568_297:0-37522:0-37467	37467	19.9249	19	346	3	6.03197
TH62	CONTIG_DRR171568_297:0-37522:0-37467	37467	19.8817	19	338	2	5.71703
TH74	CONTIG_DRR171568_297:0-37522:0-37467	37467	19.6741	19	448	3	7.31577
TH55	CONTIG_DRR171571_395:0-40485:0-40430	40430	19.7568	19	37	1	0.628246
TH74	CONTIG_DRR171572_342:0-45403:0-45348	45348	19.7299	19	137	1	1.49951
TH55	CONTIG_DRR171575_2313:0-12343:0-12288	12288	20.0336	19	238	1	8.84603
TH62	CONTIG_DRR171575_2313:0-12343:0-12288	12288	19.7333	19	150	2	5.24902
TH58	CONTIG_DRR171577_287:0-41420:0-41367	41367	19.24	19	25	1	0.517321
TH58	CONTIG_DRR171582_11223:0-2756:0-2701	2701	19.6667	20	12	1	3.85043
TH58	CONTIG_DRR171585_265:0-46094:0-46039	46039	19.5306	19	49	1	0.68203
TH55	CONTIG_DRR171585_287:0-43785:0-43730	43730	19.6892	19	148	1	2.41253
TH62	CONTIG_DRR171585_287:0-43785:0-43730	43730	19.5154	19	130	1	2.16785
TH55	CONTIG_DRR171586_310:0-46434:0-46379	46379	19.7576	19	425	8	4.3662
TH58	CONTIG_DRR171586_310:0-46434:0-46379	46379	20.0494	19	344	2	3.98456
TH62	CONTIG_DRR171586_310:0-46434:0-46379	46379	19.9031	19	289	2	3.57921
TH74	CONTIG_DRR171586_310:0-46434:0-46379	46379	19.8916	19	452	3	4.93542
TH55	CONTIG_DRR171588_7941:0-3823:0-3768	3768	20.0455	19	22	2	2.99894	Faecalibacterium prausnitzii
TH62	CONTIG_DRR171588_7941:0-3823:0-3768	3768	21.8	20	15	1	2.30892	Faecalibacterium prausnitzii
TH55	CONTIG_DRR171591_323:0-54951:0-54525	54525	20.3182	20	22	2	0.412655
TH62	CONTIG_DRR171597_3242:0-6606:0-6445	6445	19.3333	19	15	1	1.86191
TH58	CONTIG_DRR171599_446:0-39909:0-39854	39854	19.8814	19	59	1	1.25458
TH62	CONTIG_DRR171601_1252:0-16819:0-16769	16769	19.5263	19	19	2	0.733496
TH55	CONTIG_DRR171608_521:0-40299:0-40254	40254	19.8793	19	646	4	11.3951
TH58	CONTIG_DRR171608_521:0-40299:0-40254	40254	19.8755	19	538	6	9.35311
TH62	CONTIG_DRR171608_521:0-40299:0-40254	40254	19.7773	19	494	2	9.06742
TH74	CONTIG_DRR171608_521:0-40299:0-40254	40254	19.649	19	621	5	10.8511
TH55	CONTIG_DRR171613_693:0-29850:0-29795	29795	19.9076	19	422	2	8.76657
TH58	CONTIG_DRR171613_693:0-29850:0-29795	29795	19.875	19	304	2	7.12536
TH62	CONTIG_DRR171613_693:0-29850:0-29795	29795	19.8824	19	272	3	6.01108
TH74	CONTIG_DRR171613_693:0-29850:0-29795	29795	19.8197	19	427	2	8.57862
TH55	CONTIG_DRR171621_2167:0-15875:0-7890	7890	19.5837	19	209	4	17.3004
TH58	CONTIG_DRR171621_2167:0-15875:0-7890	7890	19.7248	19	149	2	11.7364
TH62	CONTIG_DRR171621_2167:0-15875:0-7890	7890	19.7405	19	158	1	12.9151
TH74	CONTIG_DRR171621_2167:0-15875:0-7890	7890	19.5943	19	212	2	15.8302
TH74	CONTIG_DRR171621_541:0-43451:0-43396	43396	19.5135	19	37	1	0.815743
TH74	CONTIG_DRR171631_9364:0-2701:0-2646	2646	22.3333	22	3	1	0.869237
TH62	CONTIG_DRR171645_147:0-54967:0-54912	54912	19.5	19	26	1	0.336903
TH58	CONTIG_DRR171647_26:0-98572:0-98517	98517	19.2	19	5	1	0.0395871
TH62	CONTIG_DRR171656_2009:0-8746:0-8696	8696	19.9	19	10	1	0.74747
TH74	CONTIG_DRR171656_2009:0-8746:0-8696	8696	20.3	20.5	10	1	0.517479
TH62	CONTIG_DRR171664_2366:0-15153:0-15098	15098	19.2727	19	11	1	0.529872
TH55	CONTIG_DRR171666_132:0-86514:0-86459	86459	19.618	19	89	1	0.889439
TH58	CONTIG_DRR171666_132:0-86514:0-86459	86459	20.1786	20	56	3	0.592188
TH74	CONTIG_DRR171666_132:0-86514:0-86459	86459	19.8916	19	83	1	0.811946
TH55	CONTIG_DRR171669_11266:0-2606:0-2523	2523	23	23	2	2	0.871978
TH55	CONTIG_DRR171669_2841:3322-10573:0-3582	3582	19.8091	19	110	2	19.4584
TH62	CONTIG_DRR171669_2841:3322-10573:0-3582	3582	19.7162	19	74	1	13.3724
TH55	CONTIG_DRR171669_4490:0-6786:0-6731	6731	19.75	19	84	4	7.41346
TH62	CONTIG_DRR171669_4490:0-6786:0-6731	6731	19.7778	19	45	1	4.18957
TH55	CONTIG_DRR171670_679:0-43988:0-43933	43933	19.8448	19	116	3	1.54098
TH58	CONTIG_DRR171670_679:0-43988:0-43933	43933	19.729	19	107	3	1.68211
TH62	CONTIG_DRR171670_679:0-43988:0-43933	43933	19.8667	19	90	1	1.37254
TH74	CONTIG_DRR171670_679:0-43988:0-43933	43933	19.8986	19	148	3	1.94615
TH55	CONTIG_DRR171675_4063:0-8941:0-8894	8894	19.973	20	37	2	2.81088
TH58	CONTIG_DRR171675_734:0-32365:0-32310	32310	21.1923	20	26	1	0.526153
TH62	CONTIG_DRR171675_734:0-32365:0-32310	32310	19.9167	19.5	24	2	0.396162
TH55	CONTIG_DRR171676_745:0-34645:0-34590	34590	19.4112	19	107	1	2.15669
TH58	CONTIG_DRR171676_745:0-34645:0-34590	34590	19.4302	19	86	4	1.78086
TH62	CONTIG_DRR171676_745:0-34645:0-34590	34590	19.5952	19	84	2	1.7375
TH74	CONTIG_DRR171676_745:0-34645:0-34590	34590	19.5294	19	119	4	2.29835
TH58	CONTIG_DRR171677_1221:0-17915:0-17868	17868	20.0714	20	14	2	0.604433
TH55	CONTIG_DRR171677_228:0-46666:0-46611	46611	19.6679	19	280	6	3.94113
TH58	CONTIG_DRR171677_228:0-46666:0-46611	46611	19.7438	19	203	2	2.94566
TH62	CONTIG_DRR171677_228:0-46666:0-46611	46611	19.8253	19	166	2	2.79333
TH74	CONTIG_DRR171677_228:0-46666:0-46611	46611	19.6338	19	314	6	4.16425
TH58	CONTIG_DRR171682_15688:0-2885:0-2830	2830	20.5	20.5	4	1	0.777385
TH58	CONTIG_DRR171684_154:0-86862:0-86816	86816	21	21	2	1	0.025341
TH55	CONTIG_DRR171701_573:0-43932:0-43877	43877	20.0492	19.5	122	3	1.96458
TH62	CONTIG_DRR171701_573:0-43932:0-43877	43877	19.5581	19	86	2	1.19881
TH74	CONTIG_DRR171701_573:0-43932:0-43877	43877	19.624	19	125	3	1.68197
TH55	CONTIG_DRR171701_590:0-43385:0-34507	34507	19.7244	19	225	2	4.84539
TH58	CONTIG_DRR171701_590:0-43385:0-34507	34507	20.0148	19	203	2	4.45996
TH74	CONTIG_DRR171701_590:0-43385:0-34507	34507	19.518	19	222	1	5.00768
TH58	CONTIG_DRR171701_6764:0-6513:0-6458	6458	19.9111	19	45	1	2.50852
TH62	CONTIG_DRR171701_6764:0-6513:0-6458	6458	19.7333	20	45	1	2.27625
TH74	CONTIG_DRR171701_6764:0-6513:0-6458	6458	20.2321	19.5	56	4	2.35367
TH55	CONTIG_DRR171712_771:0-33537:0-33493	33493	19.6891	19	341	3	6.11471
TH58	CONTIG_DRR171712_771:0-33537:0-33493	33493	19.5975	19	241	2	4.6547
TH74	CONTIG_DRR171712_771:0-33537:0-33493	33493	19.5975	19	323	3	5.93258
TH55	CONTIG_DRR171714_318:0-29052:0-28835	28835	19.9532	19	342	8	6.68285
TH58	CONTIG_DRR171714_318:0-29052:0-28835	28835	19.8444	19	315	2	6.51985
TH62	CONTIG_DRR171714_318:0-29052:0-28835	28835	20.0241	20	290	3	5.93723
TH74	CONTIG_DRR171714_318:0-29052:0-28835	28835	19.9053	19	433	8	8.11861
TH55	CONTIG_DRR171724_147:0-79622:0-79577	79577	24.625	19	8	1	0.152054
TH62	CONTIG_DRR171726_3843:0-6011:0-5956	5956	19.6538	20	26	2	2.85426
TH74	CONTIG_DRR171726_3843:0-6011:0-5956	5956	19.6579	19	38	2	4.2814
TH55	CONTIG_DRR171727_639:0-29509:0-29454	29454	19.6983	19	348	7	8.24676
TH58	CONTIG_DRR171727_639:0-29509:0-29454	29454	20.1067	19	300	4	6.15197
TH62	CONTIG_DRR171727_639:0-29509:0-29454	29454	19.917	19	229	8	5.2251
TH74	CONTIG_DRR171727_639:0-29509:0-29454	29454	20.1436	19	362	1	7.77823
TH62	CONTIG_DRR171728_186:0-46653:0-46598	46598	20.2414	20	29	1	0.512898
TH74	CONTIG_DRR171733_10261:0-2783:0-2728	2728	19.5714	20	7	2	1.46628
TH55	CONTIG_DRR171744_702:0-28896:0-28845	28845	19.81	19	1016	9	19.3344
TH58	CONTIG_DRR171744_702:0-28896:0-28845	28845	19.781	19	790	4	15.9542
TH62	CONTIG_DRR171744_702:0-28896:0-28845	28845	19.8944	19	691	6	14.0475
TH74	CONTIG_DRR171744_702:0-28896:0-28845	28845	19.8012	19	1026	7	19.3413
TH55	CONTIG_DRR171749_520:0-43543:0-43495	43495	19.5472	19	371	2	5.83745
TH58	CONTIG_DRR171749_520:0-43543:0-43495	43495	19.6941	19	376	8	5.80526
TH62	CONTIG_DRR171749_520:0-43543:0-43495	43495	19.5176	19	284	2	4.87642
TH74	CONTIG_DRR171749_520:0-43543:0-43495	43495	19.6831	19	426	6	6.51569
TH62	CONTIG_DRR171750_752:0-33624:0-33569	33569	19.9437	19	231	2	4.19435
TH58	CONTIG_DRR171761_18957:0-1453:0-1398	1398	19.3333	19	3	1	1.43062
TH55	CONTIG_DRR171769_240:0-38844:0-38789	38789	19.7097	19	31	1	0.626466
TH58	CONTIG_DRR171769_240:0-38844:0-38789	38789	19.6364	19	33	1	0.72701
TH62	CONTIG_DRR171769_240:0-38844:0-38789	38789	20.037	19	27	1	0.592952
TH74	CONTIG_DRR171770_3855:0-5041:0-4986	4986	20.875	21	8	1	1.32371
TH55	CONTIG_DRR171777_356:0-45815:0-45761	45761	20.025	19	40	1	0.644654
TH55	CONTIG_DRR171777_445:0-40385:0-39515	39515	19.7465	19	355	3	6.16222
TH58	CONTIG_DRR171777_445:0-40385:0-39515	39515	19.7153	19	295	1	5.01582
TH62	CONTIG_DRR171777_445:0-40385:0-39515	39515	19.8453	19	278	5	4.74756
TH74	CONTIG_DRR171777_445:0-40385:0-39515	39515	19.6198	19	334	3	5.3195
TH55	CONTIG_DRR171778_347:0-45252:0-45197	45197	19.7143	20	21	1	0.438082
TH58	CONTIG_DRR171778_347:0-45252:0-45197	45197	20.1892	19	37	1	0.763325
TH55	CONTIG_DRR171778_543:0-32176:0-32121	32121	19.5455	19	33	1	0.563494
TH62	CONTIG_DRR171778_543:0-32176:0-32121	32121	19.7059	20	17	2	0.270851
TH55	CONTIG_DRR171783_3347:0-6526:0-6471	6471	20.2222	20	9	1	0.989028
TH62	CONTIG_DRR171785_5187:0-4915:0-4860	4860	20.75	19.5	12	1	2.6749
TH55	CONTIG_DRR171787_560:0-43111:0-43067	43067	19.6554	19	148	4	2.6215
TH58	CONTIG_DRR171787_560:0-43111:0-43067	43067	19.8414	19	145	1	2.75849
TH62	CONTIG_DRR171787_560:0-43111:0-43067	43067	19.9041	19	146	3	2.85602
TH74	CONTIG_DRR171787_560:0-43111:0-43067	43067	19.8951	19	143	2	2.59828
TH58	CONTIG_DRR171794_665:0-38261:0-38206	38206	19.2857	19	7	1	0.154426
TH58	CONTIG_DRR171797_705:0-34087:0-34032	34032	19.64	19	100	1	2.5094
TH55	CONTIG_DRR171799_214:0-49480:0-49430	49430	19.651	19	149	1	1.97451
TH58	CONTIG_DRR171799_214:0-49480:0-49430	49430	19.6818	19	154	2	2.2456
TH62	CONTIG_DRR171799_214:0-49480:0-49430	49430	19.7594	19	133	1	1.75602
TH55	CONTIG_DRR171801_529:0-37598:0-37551	37551	19.8445	19	238	2	3.10777
TH62	CONTIG_DRR171801_529:0-37598:0-37551	37551	19.6271	19	177	3	2.54587
TH74	CONTIG_DRR171801_529:0-37598:0-37551	37551	19.7457	19	291	1	3.90136
TH58	CONTIG_DRR171802_113:0-104098:0-104043	104043	19.3902	19	123	1	0.990936
TH62	CONTIG_DRR171802_113:0-104098:0-104043	104043	19.3621	19	116	2	0.914045
TH74	CONTIG_DRR171802_113:0-104098:0-104043	104043	19.6143	19	140	3	1.03323
TH55	CONTIG_DRR171809_232:0-70006:0-69960	69960	19.5852	19	352	2	3.8036
TH62	CONTIG_DRR171809_232:0-70006:0-69960	69960	19.6799	19	303	2	3.38908
TH74	CONTIG_DRR171809_232:0-70006:0-69960	69960	19.5602	19	332	1	3.47055
TH74	CONTIG_DRR171809_704:0-35963:0-35908	35908	19.408	19	174	4	3.72619
TH55	CONTIG_DRR171813_5944:0-6498:0-6443	6443	20.2143	19	28	1	1.95561
TH74	CONTIG_DRR171813_5944:0-6498:0-6443	6443	20.0571	19	35	1	1.98665
TH62	CONTIG_DRR171820_475:0-30320:0-30266	30266	19.8205	19	195	1	4.94945
TH74	CONTIG_DRR171820_475:0-30320:0-30266	30266	19.7375	19	240	1	6.06621
TH55	CONTIG_DRR171821_212:0-60738:0-60683	60683	19.6987	19	448	2	5.38042
TH58	CONTIG_DRR171821_212:0-60738:0-60683	60683	19.7209	19	344	7	4.02419
TH62	CONTIG_DRR171821_212:0-60738:0-60683	60683	19.7043	19	328	1	3.82315
TH74	CONTIG_DRR171821_212:0-60738:0-60683	60683	19.686	19	586	1	6.46474
TH58	CONTIG_DRR171824_135:0-73912:0-73861	73861	19.8649	19	37	2	0.464386
TH74	CONTIG_DRR171827_494:0-37704:0-37649	37649	19.4762	19	21	2	0.480756	Lactobacillus salivarius
TH58	CONTIG_DRR171837_2471:0-6335:0-6280	6280	19.2857	19	7	1	0.93949
TH55	CONTIG_DRR171841_594:0-36784:0-36724	36724	20.0066	19	305	5	6.65505
TH58	CONTIG_DRR171841_594:0-36784:0-36724	36724	20.1557	19	244	3	4.72715
TH62	CONTIG_DRR171841_594:0-36784:0-36724	36724	20.2603	19	219	3	4.59373
TH74	CONTIG_DRR171841_594:0-36784:0-36724	36724	19.8356	19	298	2	6.04237
TH74	CONTIG_DRR171844_219:0-59473:0-59418	59418	19.9286	20	42	1	0.67488
TH58	CONTIG_DRR171847_532:0-34619:0-34550	34550	19.5	19	14	1	0.361795
TH55	CONTIG_DRR171849_445:0-51292:0-51237	51237	19.4615	19	65	1	1.1925
TH58	CONTIG_DRR171849_445:0-51292:0-51237	51237	19.7	19	40	1	0.696762
TH62	CONTIG_DRR171857_6529:0-2953:0-2898	2898	19.2	19	5	1	0.828157
TH74	CONTIG_DRR171857_6529:0-2953:0-2898	2898	19.4	19	15	1	1.96687
TH74	CONTIG_DRR171858_83:0-107196:0-107141	107141	19.7344	19	64	2	0.558143
TH58	CONTIG_DRR171865_325:0-46367:0-46294	46294	19.875	20	16	1	0.291614
TH74	CONTIG_DRR171870_1839:0-11363:0-8203	8203	19.4615	19	39	1	2.58442
TH58	CONTIG_DRR171871_1207:0-31296:0-31241	31241	19.5532	19	47	1	1.0403
TH74	CONTIG_DRR171871_1207:0-31296:0-31241	31241	19.5814	19	86	2	1.78291
TH58	CONTIG_DRR171876_274:0-48565:0-48510	48510	19.4824	19	85	1	1.65945
TH58	CONTIG_DRR171882_329:0-51247:0-51185	51185	20.0769	20	13	2	0.238351	Phascolarctobacterium faecium
TH55	CONTIG_DRR171886_583:0-38268:0-38213	38213	19.6	19	110	2	1.63819
TH62	CONTIG_DRR171886_583:0-38268:0-38213	38213	19.9747	19	79	1	1.29537
TH74	CONTIG_DRR171886_583:0-38268:0-38213	38213	19.646	19	113	2	1.74548
TH74	CONTIG_DRR171892_320:0-45008:0-44953	44953	19.5357	19	56	1	1.18346
TH55	CONTIG_DRR171894_785:0-28483:0-28428	28428	19.793	19	681	5	12.7726
TH58	CONTIG_DRR171894_785:0-28483:0-28428	28428	19.8996	19	538	4	11.6821
TH62	CONTIG_DRR171894_785:0-28483:0-28428	28428	19.9543	19	460	2	9.84593
TH74	CONTIG_DRR171894_785:0-28483:0-28428	28428	19.8112	19	731	5	14.2008
TH55	CONTIG_DRR171908_372:0-57283:0-57228	57228	19.6667	19	216	3	3.24317
TH58	CONTIG_DRR171908_372:0-57283:0-57228	57228	19.6257	19	179	2	2.42539
TH74	CONTIG_DRR171908_372:0-57283:0-57228	57228	19.534	19	206	1	3.02824
TH55	CONTIG_DRR171911_3544:0-6685:0-6630	6630	19.4286	19	21	1	2.68477
TH55	CONTIG_DRR171913_1561:0-18723:0-9312	9312	19.8226	19	265	1	13.5954
TH58	CONTIG_DRR171913_1561:0-18723:0-9312	9312	19.8559	19	229	5	12.747
TH62	CONTIG_DRR171913_1561:0-18723:0-9312	9312	19.8578	19	211	1	11.308
TH74	CONTIG_DRR171913_1561:0-18723:0-9312	9312	19.7797	19	295	3	14.5619
TH55	CONTIG_DRR171923_650:0-34001:0-33946	33946	19.7864	19	2477	30	31.0964
TH58	CONTIG_DRR171923_650:0-34001:0-33946	33946	19.819	19	2171	24	27.9149
TH62	CONTIG_DRR171923_650:0-34001:0-33946	33946	19.9105	19	1865	23	25.4816
TH74	CONTIG_DRR171923_650:0-34001:0-33946	33946	19.7849	19	2780	34	32.0804
TH58	CONTIG_DRR171930_1339:0-21800:0-21748	21748	19.6353	19	170	1	5.6465
TH62	CONTIG_DRR171930_1339:0-21800:0-21748	21748	19.5804	19	143	2	4.46478
TH55	CONTIG_DRR171933_5784:0-6206:0-6151	6151	21.5	21.5	6	1	0.731588
TH62	CONTIG_DRR171933_5784:0-6206:0-6151	6151	20.5714	21	7	1	0.682816
TH74	CONTIG_DRR171933_5784:0-6206:0-6151	6151	20.75	21	4	1	0.357665
TH62	CONTIG_DRR171933_642:0-39958:0-39903	39903	19.4643	19	56	2	1.32571	Intestinibacter bartlettii
TH74	CONTIG_DRR171934_691:0-15519:0-7788	7788	19.4375	19	16	1	2.00308
TH74	CONTIG_DRR171935_8598:0-2930:0-2875	2875	19.5	19.5	2	1	0.695652
TH74	CONTIG_DRR171936_268:0-47164:0-47109	47109	19.4643	19	28	1	0.583753
TH55	CONTIG_DRR171938_466:0-40027:0-39972	39972	19.6857	19	665	9	7.8505
TH58	CONTIG_DRR171938_466:0-40027:0-39972	39972	19.7586	19	493	8	6.84229
TH62	CONTIG_DRR171938_466:0-40027:0-39972	39972	19.7702	19	483	4	6.69218
TH74	CONTIG_DRR171938_466:0-40027:0-39972	39972	19.8028	19	644	9	8.31582
TH62	CONTIG_DRR171945_3387:0-6588:0-6533	6533	19.6	19	15	1	1.53069	Bacteroides caccae
TH58	CONTIG_DRR171946_366:0-29382:0-29327	29327	19.5893	19	224	2	5.66372
TH62	CONTIG_DRR171946_366:0-29382:0-29327	29327	19.8402	19	244	6	5.88877
TH74	CONTIG_DRR171946_366:0-29382:0-29327	29327	19.5635	19	307	4	7.33454
TH58	CONTIG_DRR171947_198:0-49865:0-49810	49810	19.725	19	120	1	1.45955
TH62	CONTIG_DRR171947_198:0-49865:0-49810	49810	19.6525	19	118	1	1.31299
TH62	CONTIG_DRR171947_3351:0-6713:0-6658	6658	20.2	20	10	1	1.24662
TH62	CONTIG_DRR171947_342:0-35394:0-35339	35339	19.7297	19	111	1	2.20436
TH55	CONTIG_DRR171947_7141:0-4046:0-3991	3991	19.6682	19	220	1	25.0564	Clostridium aminophilum
TH58	CONTIG_DRR171947_7141:0-4046:0-3991	3991	19.8708	19	209	3	20.3458	Clostridium aminophilum
TH62	CONTIG_DRR171947_7141:0-4046:0-3991	3991	19.7412	19	170	4	18.0406	Clostridium aminophilum
TH74	CONTIG_DRR171947_7141:0-4046:0-3991	3991	20.075	19	200	4	18.2661	Clostridium aminophilum
TH58	CONTIG_DRR171951_4194:0-6512:0-6457	6457	19.4167	19	24	1	1.53322
TH74	CONTIG_DRR171951_4194:0-6512:0-6457	6457	20.0286	19	35	2	1.88942
TH55	CONTIG_DRR171958_419:0-57807:0-57771	57771	19.3333	19	6	2	0.100396
TH55	CONTIG_DRR171960_634:0-37965:0-37917	37917	19.7089	19	1587	13	21.6077
TH58	CONTIG_DRR171960_634:0-37965:0-37917	37917	19.8258	19	1326	18	18.551
TH62	CONTIG_DRR171960_634:0-37965:0-37917	37917	19.8364	19	1210	15	17.6095
TH74	CONTIG_DRR171960_634:0-37965:0-37917	37917	19.7694	19	1639	14	23.0846
TH55	CONTIG_DRR171963_899:0-28273:0-28218	28218	19.9016	19	305	1	6.47813
TH58	CONTIG_DRR171963_899:0-28273:0-28218	28218	19.7934	19	271	2	5.84024
TH62	CONTIG_DRR171963_899:0-28273:0-28218	28218	19.8514	19	249	4	5.58863
TH74	CONTIG_DRR171963_899:0-28273:0-28218	28218	19.9017	19	356	3	7.67595
TH55	CONTIG_DRR171966_256:0-60020:0-59965	59965	19.5721	19	409	8	4.61936	Faecalibacterium prausnitzii
TH58	CONTIG_DRR171966_256:0-60020:0-59965	59965	19.5935	19	401	2	4.25915	Faecalibacterium prausnitzii
TH62	CONTIG_DRR171966_256:0-60020:0-59965	59965	19.445	19	373	2	4.47261	Faecalibacterium prausnitzii
TH74	CONTIG_DRR171966_256:0-60020:0-59965	59965	19.5864	19	428	1	4.8645	Faecalibacterium prausnitzii
TH55	CONTIG_DRR171967_346:0-46043:0-45970	45970	19.6266	19	624	6	9.11682
TH58	CONTIG_DRR171967_346:0-46043:0-45970	45970	19.711	19	481	8	7.65499
TH62	CONTIG_DRR171967_346:0-46043:0-45970	45970	19.6261	19	468	3	7.17207
TH74	CONTIG_DRR171967_346:0-46043:0-45970	45970	19.5797	19	671	5	9.47357
TH55	CONTIG_DRR171970_954:0-30301:0-30251	30251	19.639	19	410	7	9.20631
TH58	CONTIG_DRR171970_954:0-30301:0-30251	30251	19.821	19	324	10	7.50388
TH62	CONTIG_DRR171970_954:0-30301:0-30251	30251	19.5904	19	249	1	6.06922
TH74	CONTIG_DRR171970_954:0-30301:0-30251	30251	19.6709	19	398	2	9.33523
TH58	CONTIG_DRR171982_774:0-33688:0-33633	33633	19.7727	19	44	2	0.891981
TH62	CONTIG_DRR171994_369:0-56718:0-52714	52714	20.1053	20	38	1	0.478051
TH55	CONTIG_DRR171995_2998:0-7691:0-7633	7633	19.37	19	100	2	8.72527	Bifidobacterium adolescentis
TH58	CONTIG_DRR171997_8930:0-2893:0-2838	2838	21.5	21.5	10	3	1.55039
TH58	CONTIG_DRR171998_232:0-46676:0-46621	46621	19.4684	19	79	2	0.900882
TH74	CONTIG_DRR171998_232:0-46676:0-46621	46621	19.6695	19	118	1	1.34274
TH55	CONTIG_DRR172004_5:0-225820:0-225767	225767	19.9472	19	1402	16	4.18352
TH58	CONTIG_DRR172004_5:0-225820:0-225767	225767	20.1987	19	1203	12	3.67503
TH62	CONTIG_DRR172004_5:0-225820:0-225767	225767	20.0208	19	1058	4	3.3415
TH74	CONTIG_DRR172004_5:0-225820:0-225767	225767	19.949	19	1430	3	4.20389
TH62	CONTIG_DRR172009_4137:0-5855:0-5800	5800	19.8095	19	21	2	3.17241
TH74	CONTIG_DRR172014_1662:0-14771:0-14718	14718	19.5333	19	30	2	1.67822
TH74	CONTIG_ERR1857005_199:0-89913:0-89858	89858	19.6909	19	55	1	0.459614
TH55	CONTIG_ERR1857005_697:0-40273:0-40228	40228	19.5263	19	19	1	0.40519
TH74	CONTIG_ERR1857005_697:0-40273:0-40228	40228	19.6154	20	13	1	0.253555
TH55	CONTIG_ERR1857008_124:0-98694:0-98639	98639	19.6667	20	9	1	0.08009
TH55	CONTIG_ERR1857008_294:0-49677:0-49599	49599	19.6024	19	83	1	1.40325
TH58	CONTIG_ERR1857008_294:0-49677:0-49599	49599	19.5	19	66	1	1.14115
TH62	CONTIG_ERR1857008_294:0-49677:0-49599	49599	19.5806	19	62	2	1.01615
TH74	CONTIG_ERR1857008_294:0-49677:0-49599	49599	19.3093	19	97	1	1.52221
TH55	CONTIG_ERR1857012_323:0-43520:0-43465	43465	19.5694	19	72	1	1.01921
TH58	CONTIG_ERR1857012_323:0-43520:0-43465	43465	19.6825	19	63	2	1.12964
TH74	CONTIG_ERR1857012_323:0-43520:0-43465	43465	19.5893	19	56	1	0.842057
TH62	CONTIG_ERR1857013_820:0-43723:0-43678	43678	19.8028	20	71	1	1.25235
TH74	CONTIG_ERR1857013_820:0-43723:0-43678	43678	19.7065	20	92	1	1.33477
TH55	CONTIG_ERR1857020_2792:0-6621:0-6566	6566	19.7273	19	44	1	3.38105
TH62	CONTIG_ERR1857020_4210:0-4349:0-4294	4294	22	20	7	1	1.51374
TH55	CONTIG_ERR1857029_628:0-45614:0-45559	45559	19.8889	19	27	2	0.454356
TH58	CONTIG_ERR1857029_817:0-37584:0-37529	37529	20	19	65	1	1.24171
TH55	CONTIG_ERR1857030_431:0-34166:0-34111	34111	19.5094	19	159	2	3.89317
TH58	CONTIG_ERR1857030_431:0-34166:0-34111	34111	19.6214	19	140	3	3.68503
TH55	CONTIG_ERR1857036_6567:0-3325:0-3270	3270	19.5455	19	11	1	2.14067
TH62	CONTIG_ERR1857036_6567:0-3325:0-3270	3270	19.5556	19	9	1	2.4159
TH58	CONTIG_ERR1857040_433:0-45976:0-45921	45921	19.2632	19	38	1	0.70556
TH58	CONTIG_ERR1857041_442:0-53172:0-53135	53135	19.7838	19	148	2	1.70885	Faecalibacterium prausnitzii
TH62	CONTIG_ERR1857041_442:0-53172:0-53135	53135	19.8077	19	130	2	1.33998	Faecalibacterium prausnitzii
TH74	CONTIG_ERR1857041_442:0-53172:0-53135	53135	19.7751	19	169	4	1.82366	Faecalibacterium prausnitzii
TH74	CONTIG_ERR1857044_344:0-45415:0-45306	45306	19.9231	19	156	2	2.01298
TH62	CONTIG_ERR1857050_648:0-35066:0-35035	35035	19.8214	19.5	28	1	0.739261
TH55	CONTIG_ERR1857060_178:0-85135:0-85087	85087	24.2273	20	66	4	0.63582
TH58	CONTIG_ERR1857060_178:0-85135:0-85087	85087	21.4375	19	64	1	0.667552
TH62	CONTIG_ERR1857060_178:0-85135:0-85087	85087	23.6296	20	54	2	0.552376
TH58	CONTIG_ERR1857060_2634:0-10803:0-10748	10748	19.7619	19	63	1	4.64272
TH55	CONTIG_ERR1857062_692:0-40515:0-40460	40460	19.3721	19	43	1	0.756303
TH58	CONTIG_ERR1857065_48:0-159818:0-159760	159760	19.6506	19	83	3	0.479469
TH55	CONTIG_ERR1857069_639:0-38472:0-38417	38417	19.5851	19	564	4	9.62595
TH58	CONTIG_ERR1857069_639:0-38472:0-38417	38417	19.7066	19	518	2	8.96999
TH62	CONTIG_ERR1857069_639:0-38472:0-38417	38417	19.6144	19	485	5	8.86326
TH58	CONTIG_ERR1857071_1414:2149-16079:0-8012	8012	19.6667	19	48	1	3.99401
TH74	CONTIG_ERR1857071_363:0-43265:0-43185	43185	19.3721	19	43	2	0.866041	Roseburia inulinivorans
TH62	CONTIG_ERR1857073_793:0-35560:0-32399	32399	19.6333	19	30	1	0.493842
TH55	CONTIG_ERR1857074_605:0-42313:0-42258	42258	20.0916	19	841	5	11.7895
TH58	CONTIG_ERR1857074_605:0-42313:0-42258	42258	20.7191	19	705	15	9.63605
TH62	CONTIG_ERR1857074_605:0-42313:0-42258	42258	19.9705	19	643	3	9.37101
TH74	CONTIG_ERR1857074_605:0-42313:0-42258	42258	19.9448	19	888	4	12.4095
TH58	CONTIG_ERR1857076_116:0-99698:0-99660	99660	19.6794	19	131	5	1.25025
TH62	CONTIG_ERR1857076_116:0-99698:0-99660	99660	19.7292	19	96	1	0.868954
TH62	CONTIG_ERR1857076_37:0-160067:0-160012	160012	19.2222	19	27	1	0.123741
TH55	CONTIG_ERR1912957_63:0-36513:0-36392	36392	19.2308	19	26	3	0.61552
TH55	CONTIG_ERR1912962_211:0-42421:0-42366	42366	19.5952	19	373	2	5.32266
TH58	CONTIG_ERR1912962_211:0-42421:0-42366	42366	19.7164	19	268	1	4.18732
TH62	CONTIG_ERR1912962_211:0-42421:0-42366	42366	19.6198	19	263	2	4.07402
TH74	CONTIG_ERR1912962_211:0-42421:0-42366	42366	19.7628	19	333	1	4.36671
TH55	CONTIG_ERR1912971_147:0-49754:0-49699	49699	19.402	19	102	1	1.43262
TH58	CONTIG_ERR1912971_147:0-49754:0-49699	49699	19.6224	19	98	1	1.62176
TH62	CONTIG_ERR1912971_147:0-49754:0-49699	49699	19.7216	19	97	2	1.5453
TH55	CONTIG_ERR1912977_147:0-44784:0-44729	44729	19.6771	19	96	1	1.30117
TH62	CONTIG_ERR1912977_147:0-44784:0-44729	44729	20.0189	19	53	1	0.786961
TH58	CONTIG_ERR1912984_64:0-71371:0-71325	71325	19.4953	19	107	2	1.1034
TH62	CONTIG_ERR1912984_64:0-71371:0-71325	71325	19.7211	19	147	2	1.41465
TH55	CONTIG_ERR1912989_403:0-35590:0-35535	35535	19.7241	19	493	4	6.813
TH58	CONTIG_ERR1912989_403:0-35590:0-35535	35535	19.9903	19	411	4	6.22203
TH62	CONTIG_ERR1912989_403:0-35590:0-35535	35535	19.7548	19	310	1	5.28212
TH74	CONTIG_ERR1912989_403:0-35590:0-35535	35535	19.9665	19	508	4	7.37864
TH58	CONTIG_ERR1912997_111:0-85984:0-85952	85952	19.6364	20	11	1	0.116344
TH74	CONTIG_ERR1912997_111:0-85984:0-85952	85952	19.6667	19	6	2	0.068643
TH55	CONTIG_ERR1913001_94:0-44116:0-44084	44084	19.6747	20	83	1	1.3565
TH55	CONTIG_ERR1913025_195:0-46503:0-46448	46448	19.7956	19	137	2	1.77833
TH58	CONTIG_ERR1913025_195:0-46503:0-46448	46448	19.6752	19	117	2	1.43601
TH74	CONTIG_ERR1913025_195:0-46503:0-46448	46448	19.6199	19	171	1	2.05176
TH55	CONTIG_ERR1913100_104:0-40410:0-40355	40355	19.818	19	555	4	7.44394
TH58	CONTIG_ERR1913100_104:0-40410:0-40355	40355	19.8559	19	451	8	6.40317
TH62	CONTIG_ERR1913100_104:0-40410:0-40355	40355	19.9049	19	431	1	5.78615
TH74	CONTIG_ERR1913100_104:0-40410:0-40355	40355	19.8956	19	594	7	7.77599
TH55	CONTIG_ERR1913117_152:0-49950:0-49895	49895	19.7606	19	188	1	2.45716
TH58	CONTIG_ERR1913117_152:0-49950:0-49895	49895	19.642	19	162	1	2.1445
TH62	CONTIG_ERR1913117_152:0-49950:0-49895	49895	19.7222	19	126	2	1.86191
TH74	CONTIG_ERR1913117_152:0-49950:0-49895	49895	19.5833	19	180	2	2.47921
TH62	CONTIG_ERR1913117_6019:0-3523:0-3468	3468	19.7778	20	9	1	1.6436
TH58	CONTIG_ERR1913127_7028:0-2650:0-2595	2595	20.2222	19	18	1	2.85164
TH55	CONTIG_ERR2619707_214:0-37376:0-37321	37321	19.4324	19	148	3	3.39755
TH62	CONTIG_ERR2619707_214:0-37376:0-37321	37321	19.4755	19	143	1	3.09745
TH74	CONTIG_ERR2619707_214:0-37376:0-37321	37321	19.5217	19	184	1	3.96024
TH55	CONTIG_ERR2619712_196:0-37777:0-37646	37646	19.6041	19	821	6	14.5381
TH58	CONTIG_ERR2619712_196:0-37777:0-37646	37646	19.7517	19	721	6	12.7636
TH62	CONTIG_ERR2619712_196:0-37777:0-37646	37646	19.7449	19	584	3	10.4208
TH74	CONTIG_ERR2619712_196:0-37777:0-37646	37646	19.6762	19	948	6	16.2966
TH55	CONTIG_ERR2619714_175:0-44153:0-44098	44098	19.6571	19	420	2	7.47199
TH58	CONTIG_ERR2619714_175:0-44153:0-44098	44098	19.5432	19	324	3	5.77577
TH62	CONTIG_ERR2619714_175:0-44153:0-44098	44098	19.7301	19	326	1	5.70321
TH74	CONTIG_ERR2619714_175:0-44153:0-44098	44098	19.6009	19	431	1	7.20441
TH58	CONTIG_ERR2619716_1032:0-14115:0-14060	14060	19.3824	19	34	2	2.11238
TH74	CONTIG_ERR2619716_1032:0-14115:0-14060	14060	20.75	20	16	2	1.17354
TH62	CONTIG_ERR2619722_151:0-45722:0-45149	45149	19.4231	19	26	1	0.480631
TH55	CONTIG_ERR2619724_307:0-32422:0-32369	32369	19.9739	19	306	3	6.5433
TH58	CONTIG_ERR2619724_307:0-32422:0-32369	32369	19.7531	19	239	3	5.68136
TH62	CONTIG_ERR2619724_307:0-32422:0-32369	32369	19.6283	19	226	5	5.02641
TH74	CONTIG_ERR2619724_307:0-32422:0-32369	32369	19.7525	19	299	3	6.75955
TH55	CONTIG_ERR2619731_4079:0-5603:0-5548	5548	19.84	20	25	2	3.69503
TH62	CONTIG_ERR2619735_179:0-41035:0-40980	40980	19.5041	19	123	1	2.82333
TH74	CONTIG_ERR2619735_179:0-41035:0-40980	40980	19.7172	19	145	2	3.204
TH55	CONTIG_ERR2619742_89:0-40966:0-40911	40911	19.578	19	372	3	6.15971
TH62	CONTIG_ERR2619742_89:0-40966:0-40911	40911	19.8801	19	292	3	5.1502
TH74	CONTIG_ERR2619742_89:0-40966:0-40911	40911	19.6832	19	404	5	6.6388
TH74	CONTIG_ERR2619745_120:0-48628:0-48573	48573	19.6494	19	77	1	1.37113
TH55	CONTIG_ERR2619747_2550:0-6296:0-6241	6241	21.0333	19	30	1	2.62778
TH74	CONTIG_ERR2619747_2550:0-6296:0-6241	6241	19.9697	20	33	1	2.94825
TH55	CONTIG_ERR2619747_509:0-19423:0-19368	19368	19.8476	19	105	3	4.12536
TH74	CONTIG_ERR2619747_509:0-19423:0-19368	19368	20.3333	19	93	1	3.93432
TH55	CONTIG_ERR2619755_37:0-69731:0-69676	69676	19.6567	19	501	5	4.8582
TH58	CONTIG_ERR2619755_37:0-69731:0-69676	69676	19.7122	19	410	6	4.28842
TH62	CONTIG_ERR2619755_37:0-69731:0-69676	69676	19.7375	19	320	3	3.21775
TH74	CONTIG_ERR2619755_37:0-69731:0-69676	69676	19.7236	19	492	5	5.25001
TH55	CONTIG_ERR2619763_2:0-292469:0-292414	292414	20.1534	19	652	6	1.96331
TH58	CONTIG_ERR2619763_2:0-292469:0-292414	292414	20.1362	19	639	6	1.93459
TH62	CONTIG_ERR2619763_2:0-292469:0-292414	292414	19.9119	19	613	4	1.86927
TH74	CONTIG_ERR2619763_2:0-292469:0-292414	292414	20.0625	19	544	6	1.66989
TH55	CONTIG_ERR2726404_303:0-37574:0-37519	37519	19.9028	20	144	1	2.48941
TH55	CONTIG_ERR2726404_3707:0-6606:0-6551	6551	19.8438	20	32	1	2.10655
TH74	CONTIG_ERR2726404_3707:0-6606:0-6551	6551	19.6279	19	43	1	2.48817
TH74	CONTIG_ERR2726408_7301:0-4347:0-4292	4292	19.7	19.5	20	2	3.33178
TH58	CONTIG_ERR2726411_3154:0-5089:0-5034	5034	19.2857	19	7	1	1.17203	Phascolarctobacterium faecium
TH55	CONTIG_ERR2726423_338:0-36679:0-36624	36624	19.805	19	159	3	2.43829
TH62	CONTIG_ERR2726423_338:0-36679:0-36624	36624	19.8276	19	116	4	2.16525
TH74	CONTIG_ERR2726423_338:0-36679:0-36624	36624	19.7704	19	196	3	2.86151
TH55	CONTIG_ERR2726430_198:0-50790:0-50735	50735	19.8074	19	3286	33	26.0451
TH58	CONTIG_ERR2726430_198:0-50790:0-50735	50735	19.79	19	2543	31	22.3514
TH62	CONTIG_ERR2726430_198:0-50790:0-50735	50735	19.8521	19	2373	33	21.2142
TH74	CONTIG_ERR2726430_198:0-50790:0-50735	50735	19.7887	19	3436	24	26.7113
TH74	CONTIG_ERR2726432_295:0-42724:0-42684	42684	19.561	19	41	1	0.812951
TH55	CONTIG_ERR2726444_5796:0-5358:0-5306	5306	20.125	19.5	8	1	0.584244
TH74	CONTIG_ERR2726446_274:0-34592:0-34556	34556	19.619	19	21	2	0.471698
TH55	CONTIG_ERR2726447_11188:0-2809:0-2754	2754	19.3462	19	26	2	5.51924
TH62	CONTIG_ERR2726447_11188:0-2809:0-2754	2754	19.4286	19	21	2	4.61147
TH55	CONTIG_ERR2726451_620:0-37158:0-37103	37103	19.6719	19	192	2	3.22346
TH58	CONTIG_ERR2726451_620:0-37158:0-37103	37103	19.92	19	150	2	2.70059
TH62	CONTIG_ERR2726451_620:0-37158:0-37103	37103	19.7664	19	137	1	2.56583
TH62	CONTIG_ERR2726457_444:0-37054:0-36999	36999	20.4583	20	24	1	0.302711
TH55	CONTIG_ERR2726462_141:0-60500:0-60445	60445	19.8264	19	121	2	1.34668
TH55	CONTIG_ERR2726472_570:0-32839:0-32784	32784	19.6667	19	27	2	0.582601
TH62	CONTIG_ERR2726472_570:0-32839:0-32784	32784	20.1111	20	27	2	0.628355
TH55	CONTIG_ERR2726474_272:0-46942:0-46887	46887	20.1579	19	95	1	0.94909
TH58	CONTIG_ERR2726474_272:0-46942:0-46887	46887	19.7857	19	70	1	0.917099
TH62	CONTIG_ERR2726474_272:0-46942:0-46887	46887	19.6528	19	72	2	0.874443
TH74	CONTIG_ERR2726474_272:0-46942:0-46887	46887	19.8261	19	115	2	1.22209
TH55	CONTIG_ERR2726486_83:0-98986:0-98931	98931	19.808	19	474	2	3.45695
TH58	CONTIG_ERR2726486_83:0-98986:0-98931	98931	19.4957	19	349	1	2.63921
TH74	CONTIG_ERR2726486_83:0-98986:0-98931	98931	19.6041	19	490	4	3.46807
TH62	CONTIG_ERR2726501_2773:0-4353:0-4298	4298	19.4894	19	47	1	7.95719
TH55	CONTIG_ERR2726502_521:0-31501:0-31446	31446	19.8919	19	37	2	0.868155
TH58	CONTIG_ERR2726503_294:0-42091:0-42036	42036	20.2479	20	117	1	1.6248
TH62	CONTIG_ERR2726506_126:0-84830:0-84775	84775	20.25	20	4	1	0.0483633
TH55	CONTIG_ERR2726511_186:0-49679:0-49624	49624	19.8105	20	153	1	2.25496
TH58	CONTIG_ERR2726511_186:0-49679:0-49624	49624	19.6981	19	106	2	1.63429
TH74	CONTIG_ERR2726511_186:0-49679:0-49624	49624	19.8222	19	135	2	2.13808
TH55	CONTIG_ERR2726511_429:0-33403:0-33348	33348	19.6353	19	414	3	7.61365
TH58	CONTIG_ERR2726511_429:0-33403:0-33348	33348	19.8128	19	358	5	7.06489
TH62	CONTIG_ERR2726511_429:0-33403:0-33348	33348	19.7753	19	316	7	6.12031
TH74	CONTIG_ERR2726517_4714:0-5815:0-5777	5777	19.9394	19	33	2	2.70036
TH55	CONTIG_ERR2726522_57:0-53166:0-53111	53111	19.7385	19	2532	26	26.1001
TH58	CONTIG_ERR2726522_57:0-53166:0-53111	53111	19.8196	19	2173	32	23.4584
TH62	CONTIG_ERR2726522_57:0-53166:0-53111	53111	19.7926	19	1842	24	20.2745
TH74	CONTIG_ERR2726522_57:0-53166:0-53111	53111	19.7159	19	2795	17	27.1319
TH55	CONTIG_ERR2726527_4054:0-2968:0-2913	2913	19.5	19.5	8	1	0.995537
TH74	CONTIG_ERR2726531_5921:0-4533:0-4478	4478	20	20	29	2	3.72934
TH55	CONTIG_ERR2726533_380:0-39662:0-39607	39607	19.4938	19	324	3	5.91057
TH58	CONTIG_ERR2726533_380:0-39662:0-39607	39607	19.6386	19	285	4	4.835
TH62	CONTIG_ERR2726533_380:0-39662:0-39607	39607	19.5545	19	220	5	3.94627
TH74	CONTIG_ERR2726533_380:0-39662:0-39607	39607	19.7172	19	343	3	5.77676
TH62	CONTIG_ERR2906808_454:0-45514:0-45459	45459	19.6419	19	229	1	3.41187
TH74	CONTIG_ERR2906808_454:0-45514:0-45459	45459	19.8275	19	255	2	4.074
TH55	CONTIG_ERR2906808_661:0-35926:0-35892	35892	19.5	19	44	2	0.855344
TH55	CONTIG_ERR2906817_253:0-54376:0-54321	54321	20	19	224	2	2.89023
TH58	CONTIG_ERR2906817_253:0-54376:0-54321	54321	19.8232	19	198	2	2.71534
TH62	CONTIG_ERR2906817_253:0-54376:0-54321	54321	19.6643	19	140	2	1.95505
TH74	CONTIG_ERR2906817_253:0-54376:0-54321	54321	19.5535	19	215	3	2.91784
TH74	CONTIG_ERR2906817_5682:0-6277:0-6222	6222	20	19	41	1	5.27162
TH55	CONTIG_ERR2906820_122:0-45894:0-45839	45839	19.7992	19	254	3	4.4569
TH58	CONTIG_ERR2906820_122:0-45894:0-45839	45839	19.8566	19	251	3	4.11876
TH62	CONTIG_ERR2906820_122:0-45894:0-45839	45839	19.6704	19	179	1	3.14361
TH74	CONTIG_ERR2906820_122:0-45894:0-45839	45839	19.7773	19	229	2	4.14494
TH58	CONTIG_ERR2906829_276:0-55114:0-55059	55059	19.7183	19	142	1	1.6782
TH62	CONTIG_ERR2906829_276:0-55114:0-55059	55059	20.1449	19	138	1	1.69273
TH74	CONTIG_ERR2906829_276:0-55114:0-55059	55059	19.8502	19	207	1	2.23578
TH62	CONTIG_ERR2906836_31625:0-1396:0-1186	1186	19.9322	20	59	1	23.6931
TH55	CONTIG_ERR3015714_1108:0-30690:0-30635	30635	19.4737	19	57	1	1.11637
TH58	CONTIG_ERR3015714_1108:0-30690:0-30635	30635	19.6731	19	52	2	0.855231
TH62	CONTIG_ERR3015714_1108:0-30690:0-30635	30635	20.0233	19	43	1	0.786682
TH55	CONTIG_ERR3015714_751:0-43396:0-43341	43341	19.6135	19	1353	9	19.8611
TH58	CONTIG_ERR3015714_751:0-43396:0-43341	43341	19.6929	19	1231	11	18.0314
TH62	CONTIG_ERR3015714_751:0-43396:0-43341	43341	19.7218	19	1028	10	15.6688
TH74	CONTIG_ERR3015714_751:0-43396:0-43341	43341	19.6022	19	1433	14	20.3618
TH55	CONTIG_ERR3015717_11246:0-4449:0-4394	4394	19.4375	19	16	1	3.04961
TH62	CONTIG_ERR3015717_11246:0-4449:0-4394	4394	20.3333	20	15	2	2.38962
TH74	CONTIG_ERR3015717_11246:0-4449:0-4394	4394	19.6667	20	21	1	3.77788
TH58	CONTIG_ERR3015722_821:0-32852:0-32542	32542	19.6667	20	12	1	0.307295
TH62	CONTIG_ERR3015723_14442:0-2454:0-2399	2399	19.896	19	125	2	27.3447
TH74	CONTIG_ERR3015723_14442:0-2454:0-2399	2399	19.7548	19	155	2	27.178
TH55	CONTIG_ERR3015725_266:0-81298:0-81243	81243	19.8077	19	182	3	1.9374
TH74	CONTIG_ERR3015725_266:0-81298:0-81243	81243	19.675	19	200	2	2.15403
TH55	CONTIG_ERR3015727_728:0-38658:0-38488	38488	20.3355	19	152	1	2.68915
TH58	CONTIG_ERR3015727_728:0-38658:0-38488	38488	20.5	19	158	1	2.94118
TH74	CONTIG_ERR3015727_728:0-38658:0-38488	38488	19.7653	19	213	1	3.47901
TH58	CONTIG_ERR3015728_510:0-46211:0-46156	46156	19.6559	19	93	2	1.37794
TH62	CONTIG_ERR3015728_510:0-46211:0-46156	46156	19.4891	19	92	1	1.50576
TH74	CONTIG_ERR3015728_510:0-46211:0-46156	46156	19.5149	19	134	3	1.88058
TH55	CONTIG_ERR3015728_811:0-30179:0-30124	30124	19.6685	19	733	8	15.4462
TH58	CONTIG_ERR3015728_811:0-30179:0-30124	30124	19.7271	19	623	10	13.554
TH62	CONTIG_ERR3015728_811:0-30179:0-30124	30124	19.6623	19	616	2	13.3482
TH74	CONTIG_ERR3015728_811:0-30179:0-30124	30124	19.6356	19	793	5	16.0736
TH55	CONTIG_ERR3015730_1056:0-34131:0-34076	34076	19.8184	19	771	4	12.9769
TH58	CONTIG_ERR3015730_1056:0-34131:0-34076	34076	19.7794	19	612	3	10.8434
TH62	CONTIG_ERR3015730_1056:0-34131:0-34076	34076	19.8098	19	531	4	9.42305
TH74	CONTIG_ERR3015730_1056:0-34131:0-34076	34076	19.6706	19	765	4	12.6247
TH55	CONTIG_ERR3015730_7547:0-5734:0-5679	5679	19.8011	19	181	1	14.985
TH58	CONTIG_ERR3015730_7547:0-5734:0-5679	5679	19.8919	19	148	1	13.5939
TH62	CONTIG_ERR3015730_7547:0-5734:0-5679	5679	19.6014	19	143	1	13.1185
TH74	CONTIG_ERR3015730_7547:0-5734:0-5679	5679	19.6923	19	182	4	14.897
TH62	CONTIG_ERR3015732_413:0-36336:0-36285	36285	19.32	19	25	1	0.418906
TH55	CONTIG_ERR3015736_294:0-55279:0-55234	55234	20.0084	20	119	5	1.41579
TH58	CONTIG_ERR3015736_294:0-55279:0-55234	55234	20.3636	20	110	2	1.57331
TH62	CONTIG_ERR3015736_294:0-55279:0-55234	55234	21	20	103	1	1.40493
TH62	CONTIG_ERR3015737_994:0-32394:0-32339	32339	19.8	19	20	1	0.448375
TH74	CONTIG_ERR3015743_866:0-35817:0-35762	35762	19.3846	19	39	1	0.754991
TH58	CONTIG_ERR3053356_99:0-32366:0-32316	32316	19.9434	19	106	1	2.82523
TH74	CONTIG_ERR3053356_99:0-32366:0-32316	32316	19.4159	19	113	1	2.90878
TH58	CONTIG_ERR3053380_2403:0-2654:0-2599	2599	19.625	19.5	16	1	5.38669
TH62	CONTIG_ERR3053380_2403:0-2654:0-2599	2599	20.1667	20	12	2	4.65564
TH55	CONTIG_ERR3053408_78:0-41613:0-41558	41558	20.04	19	125	1	2.57471
TH62	CONTIG_ERR3053408_78:0-41613:0-41558	41558	19.6301	19	73	1	1.66033
TH62	CONTIG_ERR3053414_255:0-16587:0-16532	16532	20.125	19	40	1	0.701669
TH62	CONTIG_ERR3277225_95:0-31531:0-31476	31476	20.6	21	5	1	0.0698945
TH74	CONTIG_ERR3277225_95:0-31531:0-31476	31476	20.5	20.5	4	2	0.0698945
TH55	CONTIG_ERR3277243_217:0-48924:0-48875	48875	20.0559	19	286	3	4.25985
TH58	CONTIG_ERR3277243_217:0-48924:0-48875	48875	19.625	19	232	1	3.47008
TH62	CONTIG_ERR3277243_217:0-48924:0-48875	48875	19.6167	19	180	2	3.06496
TH74	CONTIG_ERR3277243_217:0-48924:0-48875	48875	20.217	19	318	9	4.61176
TH58	CONTIG_ERR3277249_299:0-26773:0-26724	26724	19.3333	19	15	1	0.493938	Phascolarctobacterium faecium
TH55	CONTIG_ERR3277260_124:0-37591:0-37536	37536	19.9464	19	933	6	11.7567
TH58	CONTIG_ERR3277260_124:0-37591:0-37536	37536	19.8568	19	740	6	9.71334
TH62	CONTIG_ERR3277260_124:0-37591:0-37536	37536	19.892	19	648	14	8.45588
TH74	CONTIG_ERR3277260_124:0-37591:0-37536	37536	19.8945	19	967	5	11.4423
TH55	CONTIG_ERR3277269_63:0-33784:0-33729	33729	19.8664	19	1767	15	23.923
TH58	CONTIG_ERR3277269_63:0-33784:0-33729	33729	19.9425	19	1462	21	21.6283
TH62	CONTIG_ERR3277269_63:0-33784:0-33729	33729	19.8763	19	1310	13	19.968
TH74	CONTIG_ERR3277269_63:0-33784:0-33729	33729	19.7771	19	2077	9	27.297
TH55	CONTIG_ERR3277284_85:0-36978:0-36923	36923	19.5714	19	77	2	1.73063
TH58	CONTIG_ERR3277284_85:0-36978:0-36923	36923	19.8082	19	73	3	1.51667
TH55	CONTIG_ERR3277312_67:0-39024:0-38969	38969	19.8099	19	831	5	10.7162
TH58	CONTIG_ERR3277312_67:0-39024:0-38969	38969	19.9641	19	780	13	10.7573
TH62	CONTIG_ERR3277312_67:0-39024:0-38969	38969	19.7934	19	663	10	9.19449
TH74	CONTIG_ERR3277312_67:0-39024:0-38969	38969	19.9019	19	897	10	11.5938
TH74	CONTIG_ERR3277329_853:0-2957:0-2902	2902	19.125	19	8	1	2.03308
TH55	CONTIG_ERR3277335_2481:0-3475:0-3420	3420	20	20	2	1	0.614035	Roseburia intestinalis
TH55	CONTIG_ERR3277338_152:0-47264:0-47211	47211	19.9117	19	453	8	4.96071
TH58	CONTIG_ERR3277338_152:0-47264:0-47211	47211	19.8114	19	387	5	4.31467
TH62	CONTIG_ERR3277338_152:0-47264:0-47211	47211	20.0302	19.5	298	2	3.76184
TH74	CONTIG_ERR3277338_152:0-47264:0-47211	47211	19.747	19	498	3	5.64699
TH58	CONTIG_ERR3277341_127:0-46384:0-46329	46329	19.7232	19	177	1	2.30093
TH62	CONTIG_ERR3277341_127:0-46384:0-46329	46329	19.8138	19	145	2	1.82823
TH58	CONTIG_ERR3277346_79:0-55403:0-55348	55348	19.5692	19	65	2	1.00817	Clostridium perfringens
TH74	CONTIG_ERR3277346_79:0-55403:0-55348	55348	19.8548	19	62	2	0.981065	Clostridium perfringens
TH58	CONTIG_ERR3450229_3111:0-10789:0-10737	10737	19.5152	19	33	1	2.47741
TH58	CONTIG_ERR3450229_8190:0-4623:0-4568	4568	19.8261	19	115	3	15.4991
TH74	CONTIG_ERR3450229_8190:0-4623:0-4568	4568	19.7933	19	150	1	19.4396
TH62	CONTIG_ERR505083_433:0-44334:0-44206	44206	19.5824	19	91	1	1.36633
TH74	CONTIG_ERR505083_433:0-44334:0-44206	44206	19.8774	19	155	6	2.29154
TH74	CONTIG_ERR505084_700:0-40621:0-40492	40492	19.7736	19	159	2	3.00553
TH58	CONTIG_ERR505086_158:0-73415:0-73360	73360	19.8125	20	16	1	0.19084
TH62	CONTIG_ERR505086_3681:85-8230:0-4235	4235	19.8889	20	9	2	1.91263
TH58	CONTIG_ERR636349_13120:0-3179:0-3122	3122	19.4815	19	27	1	5.8296
TH74	CONTIG_ERR636349_13120:0-3179:0-3122	3122	19.3824	19	34	2	9.12876
TH58	CONTIG_ERR636349_1575:0-29477:0-29422	29422	19.55	19	60	1	1.62124
TH62	CONTIG_ERR636349_1575:0-29477:0-29422	29422	19.4769	19	65	1	1.93393
TH55	CONTIG_ERR636350_1187:0-42673:0-42618	42618	19.8315	19	279	1	3.4469
TH58	CONTIG_ERR636350_1187:0-42673:0-42618	42618	19.7432	19	257	1	3.28734
TH62	CONTIG_ERR636350_1187:0-42673:0-42618	42618	19.7545	19	220	6	3.26388
TH74	CONTIG_ERR636350_1187:0-42673:0-42618	42618	19.6561	19	314	1	3.78244
TH55	CONTIG_ERR636350_1538:0-33274:0-33219	33219	19.6593	19	91	2	1.85135
TH58	CONTIG_ERR636350_1538:0-33274:0-33219	33219	19.6512	19	86	1	1.75201
TH74	CONTIG_ERR636350_1538:0-33274:0-33219	33219	19.9208	20	101	3	2.04401
TH55	CONTIG_ERR636350_8386:0-5870:0-5815	5815	19.4865	19	37	1	5.24506
TH74	CONTIG_ERR636353_607:0-49365:0-49256	49256	20.093	20	43	2	0.694332
TH62	CONTIG_ERR636353_758:0-42233:0-42178	42178	19.5926	19	27	1	0.535824
TH74	CONTIG_ERR636353_758:0-42233:0-42178	42178	19.7727	19	44	1	0.881976
TH55	CONTIG_ERR636353_876:0-37911:0-37856	37856	19.6679	19	1406	11	20.681
TH58	CONTIG_ERR636353_876:0-37911:0-37856	37856	19.7815	19	1144	12	17.2998
TH62	CONTIG_ERR636353_876:0-37911:0-37856	37856	19.6248	19	1002	8	15.168
TH74	CONTIG_ERR636353_876:0-37911:0-37856	37856	19.6805	19	1446	10	20.1316
TH55	CONTIG_ERR636355_543:0-46540:0-46485	46485	20.1	20	30	2	0.496934
TH58	CONTIG_ERR636357_1058:0-48324:0-48269	48269	19.9792	20	48	1	0.961279
TH55	CONTIG_ERR636357_1395:0-37198:0-37143	37143	19.7096	19	520	6	7.39843
TH58	CONTIG_ERR636357_1395:0-37198:0-37143	37143	19.9234	19	457	2	6.57728
TH62	CONTIG_ERR636357_1395:0-37198:0-37143	37143	19.692	19	435	3	6.7442
TH74	CONTIG_ERR636357_1395:0-37198:0-37143	37143	19.7123	19	570	2	8.05266
TH55	CONTIG_ERR636358_1594:0-35239:0-35184	35184	19.75	19	84	5	2.25102
TH55	CONTIG_ERR636358_871:0-59169:0-59114	59114	20	20	2	2	0.0338329
TH58	CONTIG_ERR636359_1208:0-40758:0-40703	40703	19.56	19	75	2	1.74189	Intestinibacter bartlettii
TH62	CONTIG_ERR636359_1556:0-32577:0-32522	32522	19.72	19	25	2	0.688765
TH58	CONTIG_ERR636364_1320:0-35817:0-35762	35762	20.75	20.5	4	1	0.0643141
TH55	CONTIG_ERR636364_355:0-90540:0-90485	90485	19.5821	19	67	1	0.63657
TH58	CONTIG_ERR636365_756:0-44327:0-44285	44285	19.4153	19	236	1	4.71491
TH62	CONTIG_ERR636365_756:0-44327:0-44285	44285	19.4074	19	216	1	4.18652
TH74	CONTIG_ERR636365_756:0-44327:0-44285	44285	19.6245	19	253	2	5.05589
TH58	CONTIG_ERR636366_804:0-54949:0-54894	54894	19.6125	19	240	3	2.76715
TH55	CONTIG_ERR636366_865:0-52812:0-52757	52757	19.668	19	247	1	3.23938
TH62	CONTIG_ERR636366_865:0-52812:0-52757	52757	19.5829	19	187	3	2.34661
TH74	CONTIG_ERR636366_865:0-52812:0-52757	52757	19.6885	19	260	1	3.44409
TH55	CONTIG_ERR636370_1012:0-42302:0-42247	42247	19.8456	19	149	2	1.81788
TH58	CONTIG_ERR636370_1012:0-42302:0-42247	42247	19.8505	19	107	1	1.87232
TH62	CONTIG_ERR636370_1012:0-42302:0-42247	42247	19.7662	19	77	1	1.23086
TH74	CONTIG_ERR636370_1012:0-42302:0-42247	42247	19.7762	19	143	1	1.82972
TH58	CONTIG_ERR636370_760:0-52825:0-52782	52782	19.4043	19	47	2	0.852563
TH55	CONTIG_ERR636372_889:0-37361:0-37306	37306	19.7831	19	83	1	1.49574
TH55	CONTIG_ERR636374_1164:0-46263:0-43781	43781	19.663	19	92	1	1.45268
TH58	CONTIG_ERR636374_1164:0-46263:0-43781	43781	19.6129	19	62	1	1.04383
TH74	CONTIG_ERR636374_1164:0-46263:0-43781	43781	19.8987	19	79	1	1.38645
TH58	CONTIG_ERR636375_1375:0-46343:0-46288	46288	20.7391	20	23	2	0.358624
TH55	CONTIG_ERR636375_1449:0-44831:0-44776	44776	19.4625	19	80	1	1.3467
TH58	CONTIG_ERR636375_1449:0-44831:0-44776	44776	20.1143	19	70	1	1.139
TH74	CONTIG_ERR636375_1449:0-44831:0-44776	44776	19.6951	19	82	2	1.3735
TH58	CONTIG_ERR636376_416:0-69755:0-69683	69683	19.4639	19	166	2	2.03206
TH62	CONTIG_ERR636376_416:0-69755:0-69683	69683	19.5455	19	165	1	1.90003
TH74	CONTIG_ERR636376_416:0-69755:0-69683	69683	19.6652	19	230	4	2.54151
TH74	CONTIG_ERR636376_7293:0-5984:0-5929	5929	19.8077	19	26	1	2.7998
TH55	CONTIG_ERR636377_303:0-79253:0-79211	79211	19.6047	19	86	1	0.89634
TH74	CONTIG_ERR636377_303:0-79253:0-79211	79211	19.4706	19	68	2	0.71076
TH58	CONTIG_ERR636380_100:0-154202:0-154150	154150	19.9041	19	73	2	0.373662
TH62	CONTIG_ERR636380_100:0-154202:0-154150	154150	19.4478	19	67	1	0.361985
TH62	CONTIG_ERR636382_4386:0-5735:0-5680	5680	20.6667	21	6	2	1.09155
TH55	CONTIG_ERR636386_382:0-48284:0-48229	48229	19.902	19	51	1	0.872919
TH74	CONTIG_ERR636386_382:0-48284:0-48229	48229	19.5263	19	38	1	0.630326
TH55	CONTIG_ERR636387_3845:347-14694:0-7291	7291	19.6467	19	167	1	10.2867
TH58	CONTIG_ERR636387_3845:347-14694:0-7291	7291	19.7069	19	116	2	7.3241
TH62	CONTIG_ERR636387_3845:347-14694:0-7291	7291	19.8696	19	115	1	7.3241
TH74	CONTIG_ERR636387_3845:347-14694:0-7291	7291	19.7375	19	160	1	8.21561
TH55	CONTIG_ERR636388_1649:0-32682:0-32616	32616	19.6519	19	767	1	14.8148
TH58	CONTIG_ERR636388_1649:0-32682:0-32616	32616	19.7766	19	582	8	12.6318
TH62	CONTIG_ERR636388_1649:0-32682:0-32616	32616	19.7315	19	540	4	11.5158
TH74	CONTIG_ERR636388_1649:0-32682:0-32616	32616	19.7165	19	829	6	16.2129
TH58	CONTIG_ERR636388_1748:0-31085:0-31030	31030	19.7586	20	58	2	1.12472
TH55	CONTIG_ERR636388_976:0-48958:0-48817	48817	19.8113	19	53	1	0.723109
TH58	CONTIG_ERR636388_976:0-48958:0-48817	48817	19.7286	19	70	1	1.10822
TH62	CONTIG_ERR636388_976:0-48958:0-48817	48817	20.1379	19.5	58	1	0.880841
TH74	CONTIG_ERR636388_976:0-48958:0-48817	48817	19.8154	19	65	1	0.802999
TH58	CONTIG_ERR636394_1216:0-43040:0-42985	42985	19.9294	20	85	3	1.36559
TH62	CONTIG_ERR636394_1216:0-43040:0-42985	42985	19.6628	19	86	1	1.35396
TH74	CONTIG_ERR636394_1216:0-43040:0-42985	42985	19.7632	20	114	2	1.70059
TH62	CONTIG_ERR636394_1681:0-32177:0-32122	32122	19.8824	20	17	2	0.339331
TH74	CONTIG_ERR636394_1751:0-30921:0-30866	30866	22.4286	20	14	1	0.570207
TH55	CONTIG_ERR636397_1067:0-30796:0-30741	30741	19.3684	19	38	1	1.09951	Bifidobacterium adolescentis
TH58	CONTIG_ERR636397_1067:0-30796:0-30741	30741	19.5	19	46	2	1.11903	Bifidobacterium adolescentis
TH58	CONTIG_ERR636397_685:0-42088:0-42033	42033	20.2525	19	99	3	1.37035
TH62	CONTIG_ERR636397_685:0-42088:0-42033	42033	19.7541	20	61	1	0.806509
TH58	CONTIG_ERR636398_930:0-46273:0-46218	46218	20	20	38	2	0.77459
TH58	CONTIG_ERR636399_8523:0-4981:0-2952	2952	20.5	20.5	4	2	0.880759
TH58	CONTIG_ERR636403_725:0-41465:0-41410	41410	19.5922	19	103	2	2.31587
TH74	CONTIG_ERR636403_725:0-41465:0-41410	41410	19.6216	19	74	2	1.71456
TH55	CONTIG_ERR636406_693:0-45181:0-45126	45126	19.6465	19	215	2	3.18663	Faecalibacterium prausnitzii
TH62	CONTIG_ERR636406_693:0-45181:0-45126	45126	19.8182	19	176	1	2.73678	Faecalibacterium prausnitzii
TH74	CONTIG_ERR636406_693:0-45181:0-45126	45126	19.7095	19	241	2	3.71183	Faecalibacterium prausnitzii
TH55	CONTIG_ERR636409_1453:0-30808:0-30693	30693	19.6369	19	179	2	4.06607
TH58	CONTIG_ERR636409_1453:0-30808:0-30693	30693	19.6	19	170	1	4.35604
TH74	CONTIG_ERR636409_1453:0-30808:0-30693	30693	19.57	19	207	1	5.12821
TH74	CONTIG_ERR636409_3737:0-12277:0-11928	11928	20.75	21	4	1	0.352113
TH55	CONTIG_ERR636409_790:0-49742:0-49687	49687	19.8252	19	103	3	1.54769
TH58	CONTIG_ERR636409_790:0-49742:0-49687	49687	19.6623	19	77	1	1.18341
TH62	CONTIG_ERR636409_790:0-49742:0-49687	49687	19.6613	19	62	2	0.992211
TH74	CONTIG_ERR636409_790:0-49742:0-49687	49687	19.798	19	99	2	1.51549
TH55	CONTIG_ERR636410_1067:0-38420:0-38365	38365	19.6548	19	281	6	4.48586
TH58	CONTIG_ERR636410_1067:0-38420:0-38365	38365	19.834	19	241	1	3.97237
TH62	CONTIG_ERR636410_1067:0-38420:0-38365	38365	19.963	19	216	5	3.45888
TH62	CONTIG_ERR636410_1725:0-25466:0-25413	25413	19.7297	19	37	1	1.4166
TH55	CONTIG_ERR636417_602:0-49837:0-49782	49782	19.7069	19	58	1	1.12089
TH58	CONTIG_ERR636418_7642:0-5711:0-5642	5642	19.5385	19	13	1	2.10918
TH55	CONTIG_SRR10084755_255:0-33977:0-33922	33922	19.5149	19	101	1	2.4291
TH62	CONTIG_SRR10084755_255:0-33977:0-33922	33922	19.5814	19	86	1	1.73928
TH74	CONTIG_SRR10084755_255:0-33977:0-33922	33922	19.55	19	80	2	1.66559
TH55	CONTIG_SRR10084757_282:0-47867:0-47824	47824	19.4632	19	95	2	1.64144
TH58	CONTIG_SRR10084757_282:0-47867:0-47824	47824	19.6753	19	77	1	1.35288
TH62	CONTIG_SRR10084757_282:0-47867:0-47824	47824	19.4375	19	80	1	1.46579
TH58	CONTIG_SRR10084758_307:0-45610:0-40143	40143	19.5899	19	178	1	3.6071
TH74	CONTIG_SRR10084758_307:0-45610:0-40143	40143	19.6111	19	162	2	3.37792
TH55	CONTIG_SRR10084759_72:86907-120788:0-33833	33833	19.4066	19	91	2	2.32318
TH74	CONTIG_SRR10084759_72:86907-120788:0-33833	33833	19.4722	19	72	1	1.85322
TH55	CONTIG_SRR10084761_296:0-40756:0-40701	40701	19.7214	19	560	5	9.01943
TH58	CONTIG_SRR10084761_296:0-40756:0-40701	40701	19.636	19	467	5	8.08334
TH62	CONTIG_SRR10084761_296:0-40756:0-40701	40701	19.6187	19	417	2	7.06125
TH74	CONTIG_SRR10084761_296:0-40756:0-40701	40701	19.7273	19	572	1	9.67052
TH55	CONTIG_SRR10084762_264:0-46026:0-45963	45963	19.5882	19	17	1	0.348106
TH58	CONTIG_SRR10084762_264:0-46026:0-45963	45963	19.7941	19.5	34	2	0.65705
TH55	CONTIG_SRR10084762_60:0-111386:0-111323	111323	19.4632	19	190	1	1.40223
TH58	CONTIG_SRR10084762_60:0-111386:0-111323	111323	19.5122	19	164	1	1.19382
TH55	CONTIG_SRR10084765_342:0-35425:0-35370	35370	19.7007	19	1390	15	21.801
TH58	CONTIG_SRR10084765_342:0-35425:0-35370	35370	19.8047	19	1203	6	19.0444
TH62	CONTIG_SRR10084765_342:0-35425:0-35370	35370	19.7287	19	1080	6	17.4894
TH74	CONTIG_SRR10084765_342:0-35425:0-35370	35370	19.7618	19	1486	8	22.7537
TH55	CONTIG_SRR10084765_88:0-60590:0-60150	60150	19.6615	19	845	6	8.37074	Faecalibacterium prausnitzii
TH58	CONTIG_SRR10084765_88:0-60590:0-60150	60150	19.7273	19	693	9	7.18371	Faecalibacterium prausnitzii
TH62	CONTIG_SRR10084765_88:0-60590:0-60150	60150	19.6377	19	621	5	6.62012	Faecalibacterium prausnitzii
TH74	CONTIG_SRR10084765_88:0-60590:0-60150	60150	19.6639	19	851	5	8.36243	Faecalibacterium prausnitzii
TH58	CONTIG_SRR10084773_113:0-51630:0-51575	51575	20	20	9	1	0.157053
TH62	CONTIG_SRR10084774_211:0-35678:0-35623	35623	19.9583	19	24	1	0.673722
TH74	CONTIG_SRR10084774_211:0-35678:0-35623	35623	20.093	20	43	2	1.08076
TH74	CONTIG_SRR10084774_3370:0-4472:0-4417	4417	21	21	2	1	0.520715
TH55	CONTIG_SRR10084775_227:0-43937:0-43882	43882	19.7593	19	1105	15	15.0107
TH58	CONTIG_SRR10084775_227:0-43937:0-43882	43882	19.7796	19	853	5	12.6157
TH62	CONTIG_SRR10084775_227:0-43937:0-43882	43882	19.7946	19	857	13	12.1736
TH74	CONTIG_SRR10084775_227:0-43937:0-43882	43882	19.6597	19	1093	11	15.2363
TH74	CONTIG_SRR10084776_2080:0-5447:0-5392	5392	19.7895	19	19	1	3.35682
TH55	CONTIG_SRR10084777_169:0-46827:0-46772	46772	19.6275	19	51	1	0.590097
TH58	CONTIG_SRR10084777_169:0-46827:0-46772	46772	19.6154	19	39	1	0.425468
TH55	CONTIG_SRR10084778_248:0-50634:0-50579	50579	19.6744	19	86	1	1.51842
TH62	CONTIG_SRR10084778_248:0-50634:0-50579	50579	19.6143	19	70	1	1.31675
TH74	CONTIG_SRR10084778_248:0-50634:0-50579	50579	20.0333	19	60	2	1.19219
TH55	CONTIG_SRR10084778_278:0-44773:0-44718	44718	19.7265	19	117	2	2.30556
TH55	CONTIG_SRR10084783_205:0-46051:0-45996	45996	19.6224	19	286	1	3.90251
TH58	CONTIG_SRR10084783_205:0-46051:0-45996	45996	19.645	19	200	1	3.00026
TH62	CONTIG_SRR10084783_205:0-46051:0-45996	45996	19.6578	19	225	1	3.16114
TH55	CONTIG_SRR10084784_80:0-57652:0-57597	57597	19.6471	19	34	2	0.456621
TH62	CONTIG_SRR10084784_80:0-57652:0-57597	57597	19.5417	19	24	2	0.329878
TH74	CONTIG_SRR10084784_80:0-57652:0-57597	57597	19.6	19	45	2	0.692744
TH55	CONTIG_SRR10084791_250:0-62111:0-62056	62056	19.604	19	707	9	8.22483	Faecalibacterium prausnitzii
TH58	CONTIG_SRR10084791_250:0-62111:0-62056	62056	19.7306	19	605	4	7.1645	Faecalibacterium prausnitzii
TH62	CONTIG_SRR10084791_250:0-62111:0-62056	62056	19.6146	19	589	2	6.77614	Faecalibacterium prausnitzii
TH74	CONTIG_SRR10084791_250:0-62111:0-62056	62056	19.5704	19	668	5	7.85258	Faecalibacterium prausnitzii
TH55	CONTIG_SRR10084794_262:0-27966:0-27911	27911	19.6871	19	473	1	11.4328
TH58	CONTIG_SRR10084794_262:0-27966:0-27911	27911	19.73	19	437	6	10.7055
TH62	CONTIG_SRR10084794_262:0-27966:0-27911	27911	19.7456	19	338	3	8.50561
TH74	CONTIG_SRR10084794_262:0-27966:0-27911	27911	19.7844	19	538	6	11.9881
TH55	CONTIG_SRR10084799_374:0-34354:0-34299	34299	19.3238	19	105	1	2.41115
TH58	CONTIG_SRR10084799_374:0-34354:0-34299	34299	19.3924	19	79	2	1.95341
TH62	CONTIG_SRR10084799_374:0-34354:0-34299	34299	19.5692	19	65	3	1.38196
TH58	CONTIG_SRR10084803_249:0-38828:0-38773	38773	19.5	19	148	3	3.30642
TH74	CONTIG_SRR10084803_249:0-38828:0-38773	38773	19.5684	19	190	3	4.27359
TH74	CONTIG_SRR10084810_6540:0-2893:0-2838	2838	20	20	2	2	0.704722
TH55	CONTIG_SRR10084815_275:0-42828:0-42773	42773	19.3125	19	32	2	0.598508
TH62	CONTIG_SRR10084815_275:0-42828:0-42773	42773	19.3478	19	23	4	0.455895
TH55	CONTIG_SRR10084819_296:0-36430:0-36375	36375	19.4852	19	237	3	5.1079
TH58	CONTIG_SRR10084819_296:0-36430:0-36375	36375	19.6728	19	162	5	3.60137
TH62	CONTIG_SRR10084819_296:0-36430:0-36375	36375	19.4689	19	177	2	3.94777
TH74	CONTIG_SRR10084819_296:0-36430:0-36375	36375	19.3989	19	183	1	4.29416
TH58	CONTIG_SRR10084820_279:0-30592:0-30537	30537	19.7125	19	80	1	1.92553
TH55	CONTIG_SRR10084820_5:0-259860:0-259805	259805	19.9599	19	499	1	1.68934
TH58	CONTIG_SRR10084820_5:0-259860:0-259805	259805	20.3583	19	508	7	1.72783
TH62	CONTIG_SRR10084820_5:0-259860:0-259805	259805	20.2176	19	455	1	1.51652
TH74	CONTIG_SRR10084820_5:0-259860:0-259805	259805	20.31	19	429	1	1.43492
TH55	CONTIG_SRR10084825_453:0-38411:0-38356	38356	19.6987	19	624	10	10.0975
TH58	CONTIG_SRR10084825_453:0-38411:0-38356	38356	19.7086	19	525	5	9.03118
TH62	CONTIG_SRR10084825_453:0-38411:0-38356	38356	19.7621	19	433	2	7.49557
TH74	CONTIG_SRR10084825_453:0-38411:0-38356	38356	19.675	19	600	4	9.88633
TH55	CONTIG_SRR10084827_231:0-52705:0-52650	52650	19.7067	19	75	2	1.16239
TH55	CONTIG_SRR10084827_267:0-48283:0-48228	48228	20.0675	19	163	3	1.85992
TH58	CONTIG_SRR10084827_267:0-48283:0-48228	48228	19.9154	19	130	2	1.47632
TH62	CONTIG_SRR10084827_267:0-48283:0-48228	48228	19.5116	19	86	2	1.12798
TH58	CONTIG_SRR10084827_3367:0-4598:0-4543	4543	19.8226	19	62	3	7.88026
TH74	CONTIG_SRR10084827_3367:0-4598:0-4543	4543	19.7639	19	72	1	9.48712
TH55	CONTIG_SRR10084829_246:0-36946:0-36891	36891	19.7643	19	263	2	3.95218
TH58	CONTIG_SRR10084829_246:0-36946:0-36891	36891	19.895	19	181	2	3.09561
TH62	CONTIG_SRR10084829_246:0-36946:0-36891	36891	19.8549	19	193	1	3.36667
TH74	CONTIG_SRR10084829_246:0-36946:0-36891	36891	19.7857	19	238	1	3.46155
TH55	CONTIG_SRR10084830_418:0-33659:0-33604	33604	19.7754	19	236	1	4.803
TH58	CONTIG_SRR10084830_418:0-33659:0-33604	33604	19.8049	19	164	2	3.28532
TH62	CONTIG_SRR10084830_418:0-33659:0-33604	33604	19.6564	19	163	1	3.20498
TH74	CONTIG_SRR10084830_418:0-33659:0-33604	33604	19.6104	19	231	3	4.86549
TH55	CONTIG_SRR10084831_159:0-51727:0-51672	51672	19.8416	19	221	1	3.33062	Gemmiger formicilis
TH58	CONTIG_SRR10084831_159:0-51727:0-51672	51672	20.6022	19	181	2	2.82939	Gemmiger formicilis
TH62	CONTIG_SRR10084831_159:0-51727:0-51672	51672	20.0366	19	164	2	2.57973	Gemmiger formicilis
TH74	CONTIG_SRR10084831_159:0-51727:0-51672	51672	19.9502	19	201	2	3.04614	Gemmiger formicilis
TH55	CONTIG_SRR10084832_40:0-60959:0-60901	60901	19.6701	19	97	2	1.2118
TH55	CONTIG_SRR10084833_244:0-47357:0-47303	47303	19.687	19	460	3	5.54933
TH58	CONTIG_SRR10084833_244:0-47357:0-47303	47303	19.9151	19	365	11	4.76291
TH62	CONTIG_SRR10084833_244:0-47357:0-47303	47303	19.6885	19	321	3	4.23229
TH74	CONTIG_SRR10084833_244:0-47357:0-47303	47303	19.8045	19	440	1	4.90244
TH58	CONTIG_SRR10084835_276:0-46825:0-46770	46770	19.6667	19	66	1	0.714133
TH74	CONTIG_SRR10084835_276:0-46825:0-46770	46770	19.5474	19	137	2	1.35557
TH55	CONTIG_SRR10084835_277:0-46726:0-46671	46671	19.631	19	439	3	6.71938
TH58	CONTIG_SRR10084835_277:0-46726:0-46671	46671	19.8529	19	333	9	4.54244
TH74	CONTIG_SRR10084835_277:0-46726:0-46671	46671	19.6965	19	458	4	6.63153
TH62	CONTIG_SRR10084835_407:0-33939:0-33884	33884	19.8087	19	183	2	3.8012
TH74	CONTIG_SRR10084835_407:0-33939:0-33884	33884	19.7768	19	336	6	5.86412
TH55	CONTIG_SRR10084837_326:0-30115:0-30060	30060	19.62	19	479	1	9.48436
TH58	CONTIG_SRR10084837_326:0-30115:0-30060	30060	19.7881	19	420	4	9.04524
TH62	CONTIG_SRR10084837_326:0-30115:0-30060	30060	19.7305	19	371	3	8.50965
TH55	CONTIG_SRR10084843_373:0-36159:0-35918	35918	19.5	19	158	3	3.79754
TH58	CONTIG_SRR10084843_373:0-36159:0-35918	35918	19.6349	19	189	2	4.47408
TH62	CONTIG_SRR10084843_373:0-36159:0-35918	35918	19.4733	19	150	1	3.81146
TH55	CONTIG_SRR10084846_26:0-106885:0-106830	106830	19.6318	19	459	2	3.31742
TH58	CONTIG_SRR10084846_26:0-106885:0-106830	106830	19.6121	19	428	7	3.17139
TH62	CONTIG_SRR10084846_26:0-106885:0-106830	106830	19.6338	19	396	2	2.88402
TH74	CONTIG_SRR10084846_26:0-106885:0-106830	106830	19.4826	19	547	9	4.01292
TH55	CONTIG_SRR10084847_6028:0-4770:0-4716	4716	19.6667	19	33	1	5.08906
TH58	CONTIG_SRR10084847_6028:0-4770:0-4716	4716	19.3226	19	31	2	4.64377
TH62	CONTIG_SRR10084847_6028:0-4770:0-4716	4716	19.5172	19	29	2	5.32231
TH74	CONTIG_SRR10084847_6028:0-4770:0-4716	4716	19.6429	19	42	1	5.47074
TH55	CONTIG_SRR10084860_71:0-40437:0-40382	40382	19.7076	19	1652	7	22.25	Bifidobacterium longum
TH58	CONTIG_SRR10084860_71:0-40437:0-40382	40382	19.7394	19	1370	4	19.001	Bifidobacterium longum
TH62	CONTIG_SRR10084860_71:0-40437:0-40382	40382	19.5902	19	1164	9	16.9803	Bifidobacterium longum
TH74	CONTIG_SRR10084860_71:0-40437:0-40382	40382	19.6809	19	1739	9	22.5224	Bifidobacterium longum
TH62	CONTIG_SRR10121572_1776:1301-11615:0-4935	4935	19.3684	19	19	1	2.91793
TH55	CONTIG_SRR10121572_184:0-106654:0-106601	106601	20.0175	19	57	1	0.493429
TH74	CONTIG_SRR10121572_184:0-106654:0-106601	106601	19.5714	19	42	1	0.368664
TH55	CONTIG_SRR10121573_382:0-52938:0-52883	52883	19.6327	19	196	1	2.51499	Faecalibacterium prausnitzii
TH58	CONTIG_SRR10121573_382:0-52938:0-52883	52883	19.5976	19	169	1	1.9685	Faecalibacterium prausnitzii
TH74	CONTIG_SRR10121573_382:0-52938:0-52883	52883	19.6712	19	222	1	2.40531	Faecalibacterium prausnitzii
TH55	CONTIG_SRR10121573_695:0-35054:0-34999	34999	19.5141	19	142	2	2.89723
TH58	CONTIG_SRR10121573_695:0-35054:0-34999	34999	19.5796	19	157	2	3.08866
TH55	CONTIG_SRR10121579_231:0-61693:0-61604	61604	20.0125	20	80	1	0.941497
TH58	CONTIG_SRR10121579_231:0-61693:0-61604	61604	19.8857	19	70	2	0.861957
TH62	CONTIG_SRR10121579_231:0-61693:0-61604	61604	20	19	60	2	0.733719
TH74	CONTIG_SRR10121579_231:0-61693:0-61604	61604	19.8351	19	97	6	1.20609
TH74	CONTIG_SRR10121579_5778:0-3824:0-3769	3769	20.875	20.5	8	1	0.795967	Faecalibacterium prausnitzii
TH58	CONTIG_SRR10121581_2794:0-8792:0-8737	8737	19.7647	20	17	1	1.61383
TH62	CONTIG_SRR10121581_5592:0-4541:0-4486	4486	19.9231	20	13	1	1.22604
TH55	CONTIG_SRR10121583_4798:0-5546:0-5491	5491	19.6923	19	39	1	4.89893
TH55	CONTIG_SRR10121586_281:0-51367:0-51312	51312	19.564	19	211	2	2.87652
TH58	CONTIG_SRR10121586_281:0-51367:0-51312	51312	19.8387	19	186	2	2.54911
TH62	CONTIG_SRR10121586_281:0-51367:0-51312	51312	19.7014	19	144	2	2.06969
TH55	CONTIG_SRR10121586_3410:0-6739:0-6625	6625	20	19	24	1	3.32075
TH55	CONTIG_SRR10121587_145:0-103771:0-103716	103716	19.4762	19	126	1	1.07023
TH62	CONTIG_SRR10121587_145:0-103771:0-103716	103716	19.5306	19	98	1	0.908249
TH74	CONTIG_SRR10121587_145:0-103771:0-103716	103716	19.4661	19	118	1	1.00467
TH58	CONTIG_SRR10121590_229:0-65442:0-65394	65394	20.375	20	8	2	0.126923	Phascolarctobacterium faecium
TH62	CONTIG_SRR10121590_229:0-65442:0-65394	65394	20.875	19.5	8	1	0.128452	Phascolarctobacterium faecium
TH55	CONTIG_SRR10121590_732:0-31344:0-31294	31294	19.5739	19	514	1	10.4141
TH58	CONTIG_SRR10121590_732:0-31344:0-31294	31294	19.6867	19	466	5	9.66639
TH62	CONTIG_SRR10121590_732:0-31344:0-31294	31294	19.75	19	432	6	9.13274
TH74	CONTIG_SRR10121590_732:0-31344:0-31294	31294	19.57	19	586	2	12.047
TH55	CONTIG_SRR10121595_134:0-85891:0-85836	85836	21.5	20	8	1	0.0862109
TH55	CONTIG_SRR10121595_251:0-59828:0-59717	59717	19.7569	19	362	1	4.06919	Faecalibacterium prausnitzii
TH58	CONTIG_SRR10121595_251:0-59828:0-59717	59717	19.6198	19	263	2	3.20847	Faecalibacterium prausnitzii
TH62	CONTIG_SRR10121595_251:0-59828:0-59717	59717	19.8174	19	241	2	3.0611	Faecalibacterium prausnitzii
TH74	CONTIG_SRR10121595_251:0-59828:0-59717	59717	19.8511	19	309	1	3.73595	Faecalibacterium prausnitzii
TH58	CONTIG_SRR10121596_197:0-56241:0-56186	56186	19.4255	19	94	1	1.54487
TH62	CONTIG_SRR10121596_197:0-56241:0-56186	56186	19.4615	19	104	1	1.77268
TH55	CONTIG_SRR10121600_475:121-40535:0-34867	34867	19.5804	19	112	3	2.62139
TH62	CONTIG_SRR10121600_475:121-40535:0-34867	34867	19.4487	19	78	2	1.91872
TH58	CONTIG_SRR10121617_555:0-33958:0-33903	33903	19.6548	19	84	1	2.05292
TH74	CONTIG_SRR10121617_555:0-33958:0-33903	33903	19.4878	19	82	1	2.03522
TH55	CONTIG_SRR10121623_205:0-36499:0-36444	36444	19.5278	19	144	1	3.33663
TH58	CONTIG_SRR10121623_205:0-36499:0-36444	36444	19.6667	19	114	3	2.69455
TH74	CONTIG_SRR10121623_205:0-36499:0-36444	36444	19.5504	19	129	1	2.8043
TH74	CONTIG_SRR10121626_381:0-44345:0-44290	44290	19.5238	20	21	1	0.442538
TH58	CONTIG_SRR10121626_490:0-37950:0-37899	37899	20.7	20	40	4	0.593683
TH62	CONTIG_SRR10121626_490:0-37950:0-37899	37899	19.9677	19	31	1	0.670202
TH74	CONTIG_SRR10121626_490:0-37950:0-37899	37899	20.3704	19	54	2	0.704504
TH58	CONTIG_SRR1159312_232:0-34787:0-34732	34732	19.5159	19	126	2	3.16711
TH62	CONTIG_SRR1159943_377:0-4830:0-4775	4775	20.1333	20	45	1	3.81152
TH74	CONTIG_SRR1159943_377:0-4830:0-4775	4775	20	19	53	1	4
TH55	CONTIG_SRR1761665_61:1043-37991:0-34143	34143	19.679	19	595	6	10.1426
TH58	CONTIG_SRR1761665_61:1043-37991:0-34143	34143	19.9114	19	474	10	8.37068
TH62	CONTIG_SRR1761665_61:1043-37991:0-34143	34143	19.6859	19	382	2	7.37486
TH74	CONTIG_SRR1761665_61:1043-37991:0-34143	34143	19.7093	19	571	3	10.0928
TH55	CONTIG_SRR1761667_97:0-49889:0-49834	49834	19.6014	19	286	5	4.47084
TH62	CONTIG_SRR1761667_97:0-49889:0-49834	49834	19.7442	19	215	1	3.5538
TH74	CONTIG_SRR1761667_97:0-49889:0-49834	49834	19.6949	19	295	3	4.77385
TH58	CONTIG_SRR1761676_317:0-36384:0-36329	36329	19.4286	19	21	1	0.487214	Dialister invisus
TH55	CONTIG_SRR1761679_9147:0-2723:0-2668	2668	19.4386	19	57	1	12.1439
TH58	CONTIG_SRR1761680_86:0-95520:0-95477	95477	20.2778	19.5	18	1	0.148727
TH58	CONTIG_SRR1761691_2349:0-6054:0-5999	5999	19.6364	19	22	1	3.0005
TH74	CONTIG_SRR1761692_107:0-74797:0-74766	74766	19.5385	19	39	1	0.476152
TH58	CONTIG_SRR1761700_79:0-45269:0-45214	45214	19.5417	19	72	1	1.40664
TH55	CONTIG_SRR1761700_97:0-38144:0-38089	38089	19.7706	19	109	2	2.42327	Holdemanella biformis
TH58	CONTIG_SRR1761700_97:0-38144:0-38089	38089	19.72	19	125	1	2.99299	Holdemanella biformis
TH62	CONTIG_SRR1761700_97:0-38144:0-38089	38089	19.8058	19	103	2	2.05834	Holdemanella biformis
TH55	CONTIG_SRR1761702_213:0-44851:0-44797	44797	19.6695	19	832	8	11.7441
TH58	CONTIG_SRR1761702_213:0-44851:0-44797	44797	19.6523	19	673	1	10.0141
TH62	CONTIG_SRR1761702_213:0-44851:0-44797	44797	19.6281	19	562	7	8.76621
TH74	CONTIG_SRR1761702_213:0-44851:0-44797	44797	19.7361	19	811	12	11.9696
TH55	CONTIG_SRR1761705_112:0-44977:0-44922	44922	19.4795	19	146	1	2.72695
TH58	CONTIG_SRR1761705_112:0-44977:0-44922	44922	19.4889	19	135	1	2.41975
TH74	CONTIG_SRR1761705_112:0-44977:0-44922	44922	19.635	19	137	1	2.47318
TH55	CONTIG_SRR1761706_145:0-39782:0-39727	39727	19.6618	19	547	2	9.3035
TH58	CONTIG_SRR1761706_145:0-39782:0-39727	39727	19.778	19	500	5	8.91585
TH62	CONTIG_SRR1761706_145:0-39782:0-39727	39727	19.6622	19	450	2	7.95429
TH74	CONTIG_SRR1761706_145:0-39782:0-39727	39727	19.571	19	655	3	10.9623
TH58	CONTIG_SRR1761713_114:0-39608:0-39553	39553	19.5301	19	83	1	1.77231
TH58	CONTIG_SRR1761713_88:0-45004:0-44958	44958	19.7922	19	77	1	1.18778
TH62	CONTIG_SRR1761713_88:0-45004:0-44958	44958	19.3065	19	62	1	1.07656
TH74	CONTIG_SRR1761713_88:0-45004:0-44958	44958	19.36	19	75	2	1.44802
TH55	CONTIG_SRR1761720_87:0-43186:0-43106	43106	19.5393	19	267	3	5.50503
TH62	CONTIG_SRR1761720_87:0-43186:0-43106	43106	19.5628	19	199	1	4.1108
TH74	CONTIG_SRR1761720_87:0-43186:0-43106	43106	19.6113	19	265	1	5.21505
TH55	CONTIG_SRR1761721_139:0-36889:0-36834	36834	19.6301	19	665	1	11.1256
TH58	CONTIG_SRR1761721_139:0-36889:0-36834	36834	19.7295	19	562	4	9.71928
TH62	CONTIG_SRR1761721_139:0-36889:0-36834	36834	19.6565	19	527	2	9.31748
TH74	CONTIG_SRR1761721_139:0-36889:0-36834	36834	19.6558	19	706	3	11.7419
TH62	CONTIG_SRR1778451_1780:0-13832:0-13777	13777	19.9286	19	14	1	0.754881
TH74	CONTIG_SRR1778454_594:0-40711:0-40656	40656	19.4706	19	17	2	0.341893
TH58	CONTIG_SRR2047833_259:0-64376:0-64321	64321	19.6573	19	213	2	2.72695
TH62	CONTIG_SRR2047833_259:0-64376:0-64321	64321	19.6806	19	191	4	2.58858
TH74	CONTIG_SRR2047833_259:0-64376:0-64321	64321	19.7937	19	223	4	2.88397
TH55	CONTIG_SRR2047845_584:0-46120:0-46065	46065	19.5134	19	187	4	3.19766
TH58	CONTIG_SRR2047845_584:0-46120:0-46065	46065	19.4701	19	134	1	2.45306
TH62	CONTIG_SRR2047845_584:0-46120:0-46065	46065	19.4898	19	147	1	2.81993
TH58	CONTIG_SRR2142188_4930:0-9903:0-4981	4981	19.5	19.5	4	1	0.421602
TH74	CONTIG_SRR2142188_5671:0-8641:0-8610	8610	19.3958	19	48	2	2.43902
TH55	CONTIG_SRR2142188_847:0-37626:0-37579	37579	19.8471	19	157	2	2.39229
TH58	CONTIG_SRR2142188_847:0-37626:0-37579	37579	19.7784	19	167	1	2.60518
TH58	CONTIG_SRR2142213_622:0-36156:0-36101	36101	19.7895	19	114	2	1.62045
TH62	CONTIG_SRR2142213_622:0-36156:0-36101	36101	19.7411	19	112	1	1.55397
TH74	CONTIG_SRR2142213_622:0-36156:0-36101	36101	19.6585	19	164	2	2.09412
TH55	CONTIG_SRR2142222_742:0-10687:0-10529	10529	19.3902	19	41	1	2.30791
TH62	CONTIG_SRR2142222_742:0-10687:0-10529	10529	19.6286	19	35	1	2.25093
TH74	CONTIG_SRR2142222_742:0-10687:0-10529	10529	19.597	19	67	2	4.19793
TH58	CONTIG_SRR2142224_171:0-43719:0-43664	43664	19.6538	19	286	4	4.62395	Faecalibacterium prausnitzii
TH74	CONTIG_SRR2142224_171:0-43719:0-43664	43664	19.5908	19	369	2	5.85608	Faecalibacterium prausnitzii
TH55	CONTIG_SRR2142227_127:0-35835:0-35779	35779	20.5215	19	303	7	5.72123	Micromonospora echinospora
TH58	CONTIG_SRR2142227_127:0-35835:0-35779	35779	21.1667	19	276	4	5.34951	Micromonospora echinospora
TH74	CONTIG_SRR2142227_127:0-35835:0-35779	35779	20.5127	19	314	8	6.02029	Micromonospora echinospora
TH55	CONTIG_SRR2912779_224:0-46298:0-46243	46243	19.6066	19	516	1	7.58385
TH58	CONTIG_SRR2912779_224:0-46298:0-46243	46243	19.6523	19	440	4	6.55451
TH62	CONTIG_SRR2912779_224:0-46298:0-46243	46243	19.6	19	365	2	5.4365
TH74	CONTIG_SRR2912779_224:0-46298:0-46243	46243	19.5864	19	515	2	7.43896
TH55	CONTIG_SRR2912780_4416:0-4548:0-4493	4493	20.4231	20	26	1	2.40374
TH74	CONTIG_SRR2912780_4416:0-4548:0-4493	4493	20.28	20	25	1	2.40374
TH55	CONTIG_SRR2912787_174:0-44246:0-44191	44191	19.7162	19	74	2	1.57724
TH58	CONTIG_SRR2912787_174:0-44246:0-44191	44191	19.6835	19	79	3	1.49352
TH74	CONTIG_SRR2912787_174:0-44246:0-44191	44191	19.8333	19	72	1	1.49352
TH62	CONTIG_SRR2912800_260:0-32484:0-32345	32345	19.625	20	24	2	0.732725
TH58	CONTIG_SRR3132451_278:653-12465:0-5890	5890	19.3684	19	19	1	2.97114
TH58	CONTIG_SRR3132455_68:0-39297:0-39242	39242	19.4337	19	83	1	1.98767
TH58	CONTIG_SRR3160441_544:0-30116:0-30085	30085	19.6544	19	136	1	3.1278
TH74	CONTIG_SRR3160441_544:0-30116:0-30085	30085	19.7351	19	151	3	3.39372
TH62	CONTIG_SRR3160443_1948:0-3804:0-3749	3749	21.2857	20	7	2	1.7338
TH74	CONTIG_SRR3195395_2975:0-43673:0-43628	43628	19.4062	19	32	1	0.591363
TH55	CONTIG_SRR3313037_207:0-51735:0-51680	51680	19.65	19	180	1	2.05882
TH74	CONTIG_SRR3313037_207:0-51735:0-51680	51680	19.6779	19	208	2	2.28715
TH55	CONTIG_SRR3313043_255:16-40576:0-40524	40524	20.1	20	10	1	0.202349
TH55	CONTIG_SRR3313046_466:0-31667:0-31612	31612	19.6522	19	46	2	1.15146
TH58	CONTIG_SRR3313046_466:0-31667:0-31612	31612	19.4915	19	59	2	1.41402
TH55	CONTIG_SRR3313047_243:0-43750:0-43695	43695	19.9105	19	447	9	5.45142
TH58	CONTIG_SRR3313047_243:0-43750:0-43695	43695	20.3981	20	412	4	5.55212
TH62	CONTIG_SRR3313047_243:0-43750:0-43695	43695	19.9828	19	349	5	5.04177
TH74	CONTIG_SRR3313047_243:0-43750:0-43695	43695	19.7769	19	529	1	6.64149
TH58	CONTIG_SRR3313056_115:0-88638:0-88583	88583	19.6829	19	123	1	1.04873
TH62	CONTIG_SRR3313056_115:0-88638:0-88583	88583	19.6031	19	131	1	0.950521
TH74	CONTIG_SRR3313056_115:0-88638:0-88583	88583	19.6319	19	163	1	1.35579
TH55	CONTIG_SRR3313063_281:0-54669:0-54620	54620	19.8535	19	1024	15	13.4658
TH58	CONTIG_SRR3313063_281:0-54669:0-54620	54620	19.7542	19	842	12	11.1223
TH62	CONTIG_SRR3313063_281:0-54669:0-54620	54620	19.7022	19	789	4	10.4962
TH74	CONTIG_SRR3313063_281:0-54669:0-54620	54620	19.83	19	1065	7	13.4456
TH55	CONTIG_SRR3313070_557:0-29718:0-29681	29681	19.8787	19	536	8	11.3979	Faecalibacterium prausnitzii
TH58	CONTIG_SRR3313070_557:0-29718:0-29681	29681	19.7472	19	451	6	9.5482	Faecalibacterium prausnitzii
TH62	CONTIG_SRR3313070_557:0-29718:0-29681	29681	19.6617	19	399	5	8.68906	Faecalibacterium prausnitzii
TH74	CONTIG_SRR3313070_557:0-29718:0-29681	29681	19.7665	19	651	5	12.8432	Faecalibacterium prausnitzii
TH55	CONTIG_SRR3313077_400:0-45855:0-45800	45800	19.6582	19	784	4	10.1288
TH58	CONTIG_SRR3313077_400:0-45855:0-45800	45800	19.8819	19	635	11	8.68559
TH62	CONTIG_SRR3313077_400:0-45855:0-45800	45800	19.7255	19	561	6	7.53712
TH74	CONTIG_SRR3313077_400:0-45855:0-45800	45800	19.6684	19	751	8	9.74017
TH55	CONTIG_SRR3313080_159:0-49986:0-49931	49931	19.6905	19	42	1	0.62286
TH74	CONTIG_SRR3313080_159:0-49986:0-49931	49931	19.7708	19	48	1	0.664918
TH55	CONTIG_SRR3313081_1891:0-8517:0-4231	4231	19.75	19.5	4	1	0.519972
TH55	CONTIG_SRR3313082_192:0-49822:0-49767	49767	19.7073	19	1182	13	14.9296
TH58	CONTIG_SRR3313082_192:0-49822:0-49767	49767	19.7153	19	945	8	12.4902
TH62	CONTIG_SRR3313082_192:0-49822:0-49767	49767	19.6818	19	836	12	11.5036
TH74	CONTIG_SRR3313082_192:0-49822:0-49767	49767	19.661	19	1168	11	15.2028
TH55	CONTIG_SRR3313123_111:0-74100:0-74016	74016	19.6115	19	296	2	3.42494
TH74	CONTIG_SRR3313123_111:0-74100:0-74016	74016	19.6364	19	330	3	3.65326
TH55	CONTIG_SRR341654_145:0-40074:0-40025	40025	20	20	14	1	0.119925	Phascolarctobacterium faecium
TH62	CONTIG_SRR341667_141:0-45187:0-45131	45131	19.9231	19	78	2	0.921761
TH58	CONTIG_SRR341667_278:0-31363:0-31303	31303	19.6863	19	306	2	6.85557
TH62	CONTIG_SRR341667_278:0-31363:0-31303	31303	19.5609	19	271	2	6.34444
TH74	CONTIG_SRR341667_278:0-31363:0-31303	31303	19.6886	19	411	2	8.89372
TH62	CONTIG_SRR341699_278:0-46312:0-46256	46256	19.729	19	155	2	2.91638
TH58	CONTIG_SRR341714_198:0-40367:0-40312	40312	19.4444	19	36	1	0.87567
TH62	CONTIG_SRR341714_198:0-40367:0-40312	40312	19.5641	19	39	1	0.927763
TH58	CONTIG_SRR3466404_546:0-31313:0-31258	31258	19.5584	19	154	2	4.11735
TH55	CONTIG_SRR3546779_214:0-41695:0-41651	41651	19.8723	19	2616	17	30.7099
TH58	CONTIG_SRR3546779_214:0-41695:0-41651	41651	19.814	19	2000	12	25.0342
TH62	CONTIG_SRR3546779_214:0-41695:0-41651	41651	19.7916	19	1819	18	23.8314
TH74	CONTIG_SRR3546779_214:0-41695:0-41651	41651	19.8099	19	2778	13	31.5551
TH58	CONTIG_SRR3546780_403:0-42664:0-42612	42612	19.7573	19	103	2	1.47376
TH62	CONTIG_SRR3546780_403:0-42664:0-42612	42612	19.7907	20	86	2	1.38459
TH55	CONTIG_SRR3546780_497:0-31908:0-31876	31876	23.7333	20	135	2	2.50659
TH58	CONTIG_SRR3546780_497:0-31908:0-31876	31876	24.4963	20	135	1	2.3811
TH62	CONTIG_SRR3546780_497:0-31908:0-31876	31876	23.8723	20	141	4	2.71678
TH74	CONTIG_SRR3546780_497:0-31908:0-31876	31876	22.542	20	131	1	2.79834
TH55	CONTIG_SRR3582131_168:0-46612:0-46557	46557	19.6029	19	549	5	7.7432
TH58	CONTIG_SRR3582131_168:0-46612:0-46557	46557	19.832	19	482	10	7.25992
TH74	CONTIG_SRR3582131_168:0-46612:0-46557	46557	19.7091	19	581	6	8.22003
TH58	CONTIG_SRR3582131_173:0-45646:0-45606	45606	19.7919	19	173	2	2.44705
TH62	CONTIG_SRR3582131_173:0-45646:0-45606	45606	19.8365	19	159	2	2.55668
TH74	CONTIG_SRR3582131_173:0-45646:0-45606	45606	19.7725	19	233	3	3.24957
TH55	CONTIG_SRR3582131_274:0-34335:0-34172	34172	19.5357	19	168	2	3.81892
TH58	CONTIG_SRR3582131_4205:0-4986:0-4931	4931	19.5833	19	12	1	2.02799
TH58	CONTIG_SRR3582137_1551:0-6639:0-6584	6584	19.8	20	5	1	0.622722
TH55	CONTIG_SRR3582138_45:0-46145:0-46083	46083	19.8246	19	513	6	5.3013
TH58	CONTIG_SRR3582138_45:0-46145:0-46083	46083	19.8768	19	422	1	4.41812
TH62	CONTIG_SRR3582138_45:0-46145:0-46083	46083	20.0029	19	341	2	3.97544
TH74	CONTIG_SRR3582138_45:0-46145:0-46083	46083	19.823	19	582	6	6.04778
TH58	CONTIG_SRR3582149_134:0-40084:0-40029	40029	19.8086	19	162	2	3.25264	Dialister invisus
TH62	CONTIG_SRR3582149_134:0-40084:0-40029	40029	19.7351	19	151	1	2.86043	Dialister invisus
TH74	CONTIG_SRR3582149_134:0-40084:0-40029	40029	19.9471	19	227	6	4.45427	Dialister invisus
TH58	CONTIG_SRR3582160_1849:0-9533:0-6496	6496	20.75	21	4	2	0.646552	Bacteroides caccae
TH74	CONTIG_SRR3582160_1849:0-9533:0-6496	6496	19.75	20	16	2	2.44766	Bacteroides caccae
TH55	CONTIG_SRR3713842_1542:0-14724:0-14669	14669	20.4706	20	17	1	1.13164
TH74	CONTIG_SRR3713842_421:0-41107:0-41052	41052	20.8	19	10	2	0.253337
TH55	CONTIG_SRR3713863_7105:0-2731:0-2676	2676	19.5	19.5	6	1	1.64425
TH62	CONTIG_SRR3713868_648:0-39332:0-39236	39236	20.2	19	115	1	1.78408
TH58	CONTIG_SRR3713876_2176:0-5746:0-5691	5691	19.7451	19	51	1	6.64207
TH74	CONTIG_SRR3713876_2176:0-5746:0-5691	5691	19.5429	19	35	1	4.18204
TH55	CONTIG_SRR3713878_1961:0-8216:0-8161	8161	20.3882	19	85	2	4.96263
TH55	CONTIG_SRR3713892_257:0-42032:0-41990	41990	19.7069	19	1051	11	14.9655
TH58	CONTIG_SRR3713892_257:0-42032:0-41990	41990	19.8378	19	894	9	12.8197
TH62	CONTIG_SRR3713892_257:0-42032:0-41990	41990	19.6835	19	793	3	11.7361
TH74	CONTIG_SRR3713892_257:0-42032:0-41990	41990	19.7277	19	1032	6	14.4892
TH58	CONTIG_SRR3713905_82:0-36524:0-36453	36453	19.4789	19	190	3	4.44134
TH62	CONTIG_SRR3713905_82:0-36524:0-36453	36453	19.4844	19	192	1	4.45779
TH55	CONTIG_SRR3737011_3378:0-4107:0-4052	4052	19.7091	19	110	1	16.0415
TH74	CONTIG_SRR3737021_5781:0-4585:0-4407	4407	19.8857	19	35	1	3.17676	Faecalibacterium prausnitzii
TH62	CONTIG_SRR3737025_1368:0-6442:0-6387	6387	19.2	19	10	2	1.50305
TH55	CONTIG_SRR3917627_101:0-97975:0-97920	97920	19.75	20	4	1	0.0408497
TH62	CONTIG_SRR3950466_356:0-42754:0-42703	42703	19.4255	19	47	2	0.962462
TH55	CONTIG_SRR3950466_425:0-37640:0-37588	37588	19.7378	19	572	5	9.28488
TH58	CONTIG_SRR3950466_425:0-37640:0-37588	37588	19.9769	19	476	9	7.53432
TH62	CONTIG_SRR3950466_425:0-37640:0-37588	37588	19.6491	19	456	4	7.60349
TH74	CONTIG_SRR3950466_425:0-37640:0-37588	37588	19.6724	19	644	4	9.92604
TH55	CONTIG_SRR3950476_379:0-57558:0-57522	57522	21.5539	19	269	1	3.81941
TH58	CONTIG_SRR3950476_379:0-57558:0-57522	57522	21.8452	19	252	3	3.45955
TH62	CONTIG_SRR3950476_379:0-57558:0-57522	57522	20.5742	19	209	3	3.03536
TH58	CONTIG_SRR3950477_1460:0-6405:0-6228	6228	19.3793	19	29	1	3.54849
TH55	CONTIG_SRR3950478_4830:0-3116:0-3044	3044	20	19	6	2	1.97109
TH58	CONTIG_SRR3950487_119:0-78331:0-78276	78276	19.6044	19	273	1	2.92938
TH62	CONTIG_SRR3950487_119:0-78331:0-78276	78276	19.5148	19	270	1	2.94343
TH74	CONTIG_SRR3950487_119:0-78331:0-78276	78276	19.5312	19	288	1	3.08907
TH74	CONTIG_SRR3950487_415:0-43023:0-42968	42968	19.7009	19	117	2	1.42897
TH55	CONTIG_SRR3950488_420:0-55812:0-55757	55757	19.6827	19	498	5	5.51859	Faecalibacterium prausnitzii
TH58	CONTIG_SRR3950488_420:0-55812:0-55757	55757	19.7222	19	414	3	5.1007	Faecalibacterium prausnitzii
TH62	CONTIG_SRR3950488_420:0-55812:0-55757	55757	19.635	19	337	4	4.40124	Faecalibacterium prausnitzii
TH58	CONTIG_SRR3992955_8114:0-3849:0-3788	3788	20.5	20.5	6	1	1.10876
TH55	CONTIG_SRR3992956_15470:0-2198:0-2143	2143	20.0909	20	11	2	3.87308
TH55	CONTIG_SRR3992958_156:0-36637:0-36597	36597	19.7331	19	1555	22	22.2259	Gemmiger formicilis
TH58	CONTIG_SRR3992958_156:0-36637:0-36597	36597	19.6535	19	1313	10	19.9197	Gemmiger formicilis
TH62	CONTIG_SRR3992958_156:0-36637:0-36597	36597	19.6595	19	1210	5	18.4824	Gemmiger formicilis
TH74	CONTIG_SRR3992958_156:0-36637:0-36597	36597	19.6907	19	1542	11	22.8762	Gemmiger formicilis
TH55	CONTIG_SRR3992959_275:0-35699:0-35635	35635	22.3	19	280	9	5.46654	Micromonospora echinospora
TH58	CONTIG_SRR3992959_275:0-35699:0-35635	35635	21.6409	19	220	4	4.28231	Micromonospora echinospora
TH62	CONTIG_SRR3992959_275:0-35699:0-35635	35635	20.5897	19	195	2	4.46471	Micromonospora echinospora
TH74	CONTIG_SRR3992959_275:0-35699:0-35635	35635	20.2535	19	288	4	5.94921	Micromonospora echinospora
TH58	CONTIG_SRR3992959_5219:0-7712:0-7657	7657	20.0303	19	33	1	4.04858
TH55	CONTIG_SRR3992961_12771:0-4614:0-3978	3978	19.5	19	14	1	0.779286	Gemmiger formicilis
TH74	CONTIG_SRR3992961_33019:0-2197:0-2142	2142	19.12	19	25	1	6.34921
TH58	CONTIG_SRR3992962_13727:0-2665:0-2610	2610	19.2188	19	32	1	5.1341
TH58	CONTIG_SRR3992962_22:0-72464:0-65867	65867	19.5072	19	138	1	1.5926
TH74	CONTIG_SRR3992962_22:0-72464:0-65867	65867	19.7273	19	165	2	1.60019
TH55	CONTIG_SRR3992969_9127:0-4034:0-3979	3979	19.3333	19	24	1	3.16662	Gemmiger formicilis
TH74	CONTIG_SRR3992969_9127:0-4034:0-3979	3979	19.9286	20	14	1	2.23674	Gemmiger formicilis
TH55	CONTIG_SRR3992979_449:0-15718:0-11124	11124	19.633	19	109	2	6.36462
TH58	CONTIG_SRR3992979_449:0-15718:0-11124	11124	19.6574	19	108	1	6.85005
TH55	CONTIG_SRR3992980_103:0-33182:0-33127	33127	19.7323	19	721	2	13.5931
TH58	CONTIG_SRR3992980_103:0-33182:0-33127	33127	19.788	19	599	5	11.2869
TH62	CONTIG_SRR3992980_103:0-33182:0-33127	33127	19.7248	19	585	11	10.988
TH74	CONTIG_SRR3992980_103:0-33182:0-33127	33127	19.7375	19	739	7	14.3508
TH55	CONTIG_SRR3992980_55:0-41240:0-41185	41185	19.7031	19	357	6	5.78852
TH58	CONTIG_SRR3992980_55:0-41240:0-41185	41185	19.7077	19	325	3	5.49472
TH62	CONTIG_SRR3992980_55:0-41240:0-41185	41185	19.8986	19	296	1	5.22278
TH74	CONTIG_SRR3992980_55:0-41240:0-41185	41185	19.6419	19	377	4	6.51451
TH58	CONTIG_SRR3992990_4366:0-4344:0-4289	4289	20.1522	20	46	1	6.87806
TH62	CONTIG_SRR3992990_4366:0-4344:0-4289	4289	19.8409	19	44	2	6.10865
TH58	CONTIG_SRR3992991_15795:0-4356:0-4301	4301	19.3846	19	39	1	4.44083
TH55	CONTIG_SRR3992991_405:0-32722:0-32667	32667	20	20	39	1	0.906113
TH55	CONTIG_SRR3992993_180:0-51450:0-51397	51397	19.7245	19	530	5	5.0178
TH58	CONTIG_SRR3992993_180:0-51450:0-51397	51397	19.7606	19	447	7	4.38547
TH62	CONTIG_SRR3992993_180:0-51450:0-51397	51397	19.9468	19	395	4	3.95159
TH74	CONTIG_SRR3992993_180:0-51450:0-51397	51397	19.7961	19	559	3	5.35245
TH55	CONTIG_SRR3992995_190:0-39468:0-39413	39413	19.6896	19	2423	18	30.287
TH58	CONTIG_SRR3992995_190:0-39468:0-39413	39413	19.7732	19	2072	28	28.28
TH62	CONTIG_SRR3992995_190:0-39468:0-39413	39413	19.7364	19	1916	26	26.4354
TH74	CONTIG_SRR3992995_190:0-39468:0-39413	39413	19.718	19	2894	32	33.8442
TH55	CONTIG_SRR3992995_195:0-39363:0-39308	39308	19.8329	19	706	8	11.3641
TH58	CONTIG_SRR3992995_195:0-39363:0-39308	39308	19.6754	19	613	8	10.5373
TH62	CONTIG_SRR3992995_195:0-39363:0-39308	39308	19.6965	19	537	3	8.57586
TH74	CONTIG_SRR3992995_195:0-39363:0-39308	39308	19.7057	19	846	6	13.1067
TH55	CONTIG_SRR3992995_213:0-37713:0-37658	37658	19.7578	19	735	6	9.76154
TH58	CONTIG_SRR3992995_213:0-37713:0-37658	37658	19.8871	19	611	8	8.30103
TH62	CONTIG_SRR3992995_213:0-37713:0-37658	37658	19.8831	19	556	2	7.70885
TH74	CONTIG_SRR3992995_213:0-37713:0-37658	37658	19.7608	19	790	6	10.3935
TH62	CONTIG_SRR3992996_6232:0-4446:0-4391	4391	19.9118	19	34	1	5.4885
TH74	CONTIG_SRR3992996_6232:0-4446:0-4391	4391	19.623	19	61	1	8.9729
TH55	CONTIG_SRR3992996_9557:0-3066:0-3011	3011	19.6667	20	9	2	2.65692
TH74	CONTIG_SRR3992998_12349:0-4188:0-3947	3947	19.5	19	12	2	2.05219
TH58	CONTIG_SRR3992998_1491:0-15109:0-10462	10462	19.7941	19	68	2	3.13516
TH55	CONTIG_SRR3993000_553:0-30349:0-30294	30294	19.7207	19	1654	14	26.091
TH58	CONTIG_SRR3993000_553:0-30349:0-30294	30294	19.7981	19	1436	23	23.9982
TH62	CONTIG_SRR3993000_553:0-30349:0-30294	30294	19.7629	19	1223	8	21.5422
TH74	CONTIG_SRR3993000_553:0-30349:0-30294	30294	19.7265	19	1916	19	30.4153
TH55	CONTIG_SRR3993001_235:0-49010:0-48955	48955	19.8027	19	2600	19	26.1791
TH58	CONTIG_SRR3993001_235:0-49010:0-48955	48955	19.7593	19	2081	25	22.9476
TH62	CONTIG_SRR3993001_235:0-49010:0-48955	48955	19.8372	19	1904	19	20.8212
TH74	CONTIG_SRR3993001_235:0-49010:0-48955	48955	19.7622	19	2813	23	27.752
TH62	CONTIG_SRR3993004_13069:0-2767:0-2712	2712	22	23	5	1	1.25369
TH55	CONTIG_SRR3993004_76:0-42393:0-42348	42348	19.8582	19	275	1	4.20799
TH62	CONTIG_SRR3993004_76:0-42393:0-42348	42348	19.772	19	250	3	3.93643
TH74	CONTIG_SRR3993004_76:0-42393:0-42348	42348	19.8636	19	374	6	5.62482
TH55	CONTIG_SRR3993005_8450:0-4364:0-4297	4297	19.2	19	5	1	0.488713
TH55	CONTIG_SRR3993006_110:0-42786:0-42742	42742	19.52	19	175	2	3.02981
TH74	CONTIG_SRR3993014_148:0-45803:0-45748	45748	19.4103	19	39	2	0.727901
TH58	CONTIG_SRR3993017_293:0-54973:0-54918	54918	19.8268	19	358	5	4.47941
TH74	CONTIG_SRR3993017_293:0-54973:0-54918	54918	19.679	19	433	4	5.04024
TH55	CONTIG_SRR3993020_673:0-18862:0-18809	18809	19.4722	19	36	2	1.6003
TH55	CONTIG_SRR3993024_11960:0-2984:0-2929	2929	19.6341	19	41	1	6.89655
TH58	CONTIG_SRR3993024_588:0-16823:0-16768	16768	19.9615	19.5	26	1	0.703721
TH62	CONTIG_SRR3993024_588:0-16823:0-16768	16768	20	20	28	1	0.852815
TH55	CONTIG_SRR3993030_1535:0-16505:0-16450	16450	19.6452	19	341	3	8.39514
TH62	CONTIG_SRR3993030_1535:0-16505:0-16450	16450	19.9527	19	296	3	7.68389
TH74	CONTIG_SRR3993030_1535:0-16505:0-16450	16450	19.6523	19	348	3	8.85106
TH74	CONTIG_SRR3993030_7642:0-5817:0-5762	5762	19.814	19	86	1	7.8445
TH55	CONTIG_SRR3993031_246:0-38308:0-38253	38253	19.8438	19	762	5	10.4881
TH58	CONTIG_SRR3993031_246:0-38308:0-38253	38253	19.8619	19	659	4	9.14438
TH62	CONTIG_SRR3993031_246:0-38308:0-38253	38253	19.8539	19	568	6	8.20328
TH74	CONTIG_SRR3993031_246:0-38308:0-38253	38253	19.786	19	799	8	10.8514
TH74	CONTIG_SRR3993032_244:0-47328:0-47273	47273	19.6306	19	111	1	1.30307
TH55	CONTIG_SRR3993032_414:0-36418:0-36372	36372	19.8346	19	1312	12	16.18
TH58	CONTIG_SRR3993032_414:0-36418:0-36372	36372	19.8685	19	1103	6	14.5442
TH62	CONTIG_SRR3993032_414:0-36418:0-36372	36372	19.8498	19	979	7	13.7138
TH74	CONTIG_SRR3993032_414:0-36418:0-36372	36372	19.8677	19	1421	9	17.0103
TH58	CONTIG_SRR3993033_130:0-68450:0-60424	60424	19.5163	19	184	1	2.6314
TH55	CONTIG_SRR3993037_102:0-47059:0-47004	47004	19.7533	19	227	5	2.52532
TH58	CONTIG_SRR3993037_102:0-47059:0-47004	47004	19.75	20	124	1	1.64454
TH62	CONTIG_SRR3993037_102:0-47059:0-47004	47004	20.0357	20	140	4	1.57646
TH74	CONTIG_SRR3993037_102:0-47059:0-47004	47004	19.5468	19	203	1	2.32321
TH62	CONTIG_SRR3993037_211:0-32062:0-32007	32007	20.4286	19.5	14	2	0.31868
TH55	CONTIG_SRR3993041_12817:0-4216:0-4123	4123	19.5604	19	207	2	22.2411	Clostridium aminophilum
TH58	CONTIG_SRR3993041_12817:0-4216:0-4123	4123	20.0175	20	171	4	18.2634	Clostridium aminophilum
TH62	CONTIG_SRR3993041_12817:0-4216:0-4123	4123	19.6824	19	148	1	16.4443	Clostridium aminophilum
TH74	CONTIG_SRR3993041_12817:0-4216:0-4123	4123	19.5785	19	261	1	26.0247	Clostridium aminophilum
TH55	CONTIG_SRR3993041_389:0-39215:0-39170	39170	19.7646	19	497	6	6.91601
TH58	CONTIG_SRR3993041_389:0-39215:0-39170	39170	19.933	19	403	6	5.67271
TH62	CONTIG_SRR3993041_389:0-39215:0-39170	39170	19.7115	19	364	3	5.277
TH74	CONTIG_SRR3993041_389:0-39215:0-39170	39170	19.8833	19	574	8	7.72785
TH58	CONTIG_SRR3993044_530:0-45637:0-45582	45582	20.078	19	141	1	1.41064
TH62	CONTIG_SRR3993044_530:0-45637:0-45582	45582	19.7658	19	111	1	1.10789
TH74	CONTIG_SRR3993044_530:0-45637:0-45582	45582	19.8993	20	149	2	1.32289
TH58	CONTIG_SRR3993044_547:0-44508:0-44453	44453	19.7556	19	90	2	1.33174
TH62	CONTIG_SRR3993044_547:0-44508:0-44453	44453	20.4742	19	97	4	1.64218
TH55	CONTIG_SRR3993044_735:0-37606:0-37559	37559	19.7368	19	171	2	2.61189
TH58	CONTIG_SRR3993044_735:0-37606:0-37559	37559	19.7092	19	141	1	2.35629
TH74	CONTIG_SRR3993044_735:0-37606:0-37559	37559	19.5664	19	226	1	3.03789
TH55	CONTIG_SRR3993045_361:0-34068:0-34001	34001	19.6392	19	1649	4	26.1639
TH58	CONTIG_SRR3993045_361:0-34068:0-34001	34001	19.7858	19	1354	22	21.2729
TH62	CONTIG_SRR3993045_361:0-34068:0-34001	34001	19.861	19	1245	11	19.6818
TH74	CONTIG_SRR3993045_361:0-34068:0-34001	34001	19.7448	19	1626	12	26.1669
TH62	CONTIG_SRR3993047_235:0-45581:0-45526	45526	20.4035	20	57	1	0.626016
TH74	CONTIG_SRR3993047_235:0-45581:0-45526	45526	19.9059	19	85	2	1.0148
TH55	CONTIG_SRR3993047_274:0-42078:0-42023	42023	19.7204	19	304	2	4.35952
TH58	CONTIG_SRR3993047_274:0-42078:0-42023	42023	19.7176	19	262	5	3.74795
TH62	CONTIG_SRR3993047_274:0-42078:0-42023	42023	19.6763	19	241	1	3.59565
TH74	CONTIG_SRR3993047_274:0-42078:0-42023	42023	19.6424	19	288	7	3.91214
TH74	CONTIG_SRR3993051_975:0-19459:0-9911	9911	19.4242	19	33	1	2.14913
TH55	CONTIG_SRR3993055_720:0-35093:0-35038	35038	19.6214	19	280	4	5.53399
TH58	CONTIG_SRR3993055_720:0-35093:0-35038	35038	19.7961	19	309	4	6.16759
TH62	CONTIG_SRR3993055_720:0-35093:0-35038	35038	19.5569	19	246	2	4.84902
TH74	CONTIG_SRR3993055_720:0-35093:0-35038	35038	19.652	19	319	1	5.84223
TH55	CONTIG_SRR3993055_818:0-33202:0-32988	32988	19.6945	19	275	2	5.95368
TH58	CONTIG_SRR3993055_818:0-33202:0-32988	32988	19.8745	19	263	4	5.75058
TH62	CONTIG_SRR3993055_818:0-33202:0-32988	32988	19.6611	19	239	4	5.18067
TH74	CONTIG_SRR3993055_818:0-33202:0-32988	32988	19.6316	19	285	1	5.94459
TH55	CONTIG_SRR3993059_441:0-51416:0-51361	51361	19.8236	19	533	7	5.18097
TH58	CONTIG_SRR3993059_441:0-51416:0-51361	51361	20.1167	20	480	6	4.42943
TH62	CONTIG_SRR3993059_441:0-51416:0-51361	51361	19.8102	19	374	7	3.84144
TH74	CONTIG_SRR3993059_441:0-51416:0-51361	51361	19.7504	19	565	5	5.4555
TH55	CONTIG_SRR3993059_539:0-46372:0-46317	46317	19.5735	19	136	2	1.7078
TH58	CONTIG_SRR3993059_539:0-46372:0-46317	46317	19.9192	20	99	1	1.43576
TH62	CONTIG_SRR3993059_539:0-46372:0-46317	46317	19.9412	19.5	102	1	1.41633
TH58	CONTIG_SRR3993059_9994:0-5432:0-5377	5377	19.913	20	23	4	3.97991
TH74	CONTIG_SRR3993059_9994:0-5432:0-5377	5377	19.6176	19	34	1	4.18449
TH58	CONTIG_SRR3993060_6769:0-5826:0-5771	5771	20.5345	19	58	2	7.12182
TH62	CONTIG_SRR3993060_6769:0-5826:0-5771	5771	21.0545	20	55	1	5.73557
TH74	CONTIG_SRR3993060_6769:0-5826:0-5771	5771	20.6471	19	68	3	7.71097
TH55	CONTIG_SRR3993063_407:0-33533:0-33481	33481	19.8637	19	1196	7	19.6589
TH58	CONTIG_SRR3993063_407:0-33533:0-33481	33481	19.8191	19	1017	15	16.7468
TH62	CONTIG_SRR3993063_407:0-33533:0-33481	33481	19.6838	19	854	9	15.3669
TH74	CONTIG_SRR3993063_407:0-33533:0-33481	33481	19.7925	19	1446	12	22.5621
TH55	CONTIG_SRR3993063_440:0-32083:0-32028	32028	19.5405	19	111	1	1.77657
TH62	CONTIG_SRR3993063_440:0-32083:0-32028	32028	19.5729	19	96	1	1.56426
TH74	CONTIG_SRR3993063_440:0-32083:0-32028	32028	19.6275	19	102	1	1.71413
TH55	CONTIG_SRR4033074_598:0-32411:0-32362	32362	19.6229	19	716	5	13.7136
TH58	CONTIG_SRR4033074_598:0-32411:0-32362	32362	19.6703	19	634	5	12.2119
TH62	CONTIG_SRR4033074_598:0-32411:0-32362	32362	19.6916	19	548	4	10.9264
TH74	CONTIG_SRR4033074_598:0-32411:0-32362	32362	19.7021	19	705	5	13.3397
TH62	CONTIG_SRR413559_413:0-35587:0-35488	35488	19.6607	19	56	1	1.41456
TH74	CONTIG_SRR413559_413:0-35587:0-35488	35488	19.5326	19	92	1	1.96404
TH55	CONTIG_SRR413563_73:0-47477:0-47422	47422	19.656	19	125	1	2.04336
TH62	CONTIG_SRR413563_73:0-47477:0-47422	47422	20.4725	19	91	1	1.6195
TH74	CONTIG_SRR413563_73:0-47477:0-47422	47422	20.9237	19	131	2	2.25423
TH58	CONTIG_SRR413570_293:0-46478:0-46377	46377	19.5872	19	109	1	1.87377
TH74	CONTIG_SRR413570_293:0-46478:0-46377	46377	19.5565	19	115	1	1.81124
TH58	CONTIG_SRR413570_302:0-44225:0-44170	44170	25	25	4	2	0.113199
TH58	CONTIG_SRR413574_50:0-156579:0-156540	156540	19.9231	19	39	1	0.202504
TH55	CONTIG_SRR413598_76:0-63586:0-63553	63553	19.5248	19	282	2	3.97936
TH58	CONTIG_SRR413598_76:0-63586:0-63553	63553	19.4883	19	256	4	3.57654
TH62	CONTIG_SRR413598_76:0-63586:0-63553	63553	19.3967	19	242	1	3.29017
TH74	CONTIG_SRR413598_76:0-63586:0-63553	63553	19.6624	19	311	2	4.21381
TH55	CONTIG_SRR413603_1037:0-16707:0-16657	16657	19.6154	19	13	1	0.642373
TH55	CONTIG_SRR413603_500:0-35153:0-35098	35098	20.1143	20	35	1	0.663855
TH74	CONTIG_SRR413603_844:0-21049:0-20999	20999	19.7031	19	64	2	2.12391
TH55	CONTIG_SRR413616_1186:0-17358:0-17326	17326	20	19	27	4	1.58144
TH62	CONTIG_SRR413622_274:0-52660:0-52485	52485	19.5	19.5	2	1	0.0381061
TH62	CONTIG_SRR413622_432:0-37405:0-37292	37292	19.5526	19	114	1	2.32758
TH74	CONTIG_SRR413622_432:0-37405:0-37292	37292	19.5607	19	173	3	3.52354
TH55	CONTIG_SRR413623_464:0-37053:0-36998	36998	19.6693	19	378	2	6.31385
TH58	CONTIG_SRR413623_464:0-37053:0-36998	36998	19.7564	19	312	4	4.9381
TH62	CONTIG_SRR413623_464:0-37053:0-36998	36998	20.0962	19	260	3	4.75161
TH74	CONTIG_SRR413623_464:0-37053:0-36998	36998	19.7181	19	376	2	6.37872
TH58	CONTIG_SRR413625_4474:0-4100:0-4045	4045	19.5385	20	13	1	2.69468
TH62	CONTIG_SRR413636_239:0-34726:0-34671	34671	19.8438	19	160	2	3.25344
TH62	CONTIG_SRR413644_3675:0-6024:0-5972	5972	21	22	7	3	1.05492
TH55	CONTIG_SRR413645_60:0-63814:0-63759	63759	19.7297	19	74	1	1.03358
TH62	CONTIG_SRR413645_60:0-63814:0-63759	63759	19.5641	19	78	2	1.12298
TH55	CONTIG_SRR413646_49:0-98806:0-98724	98724	19.3735	19	83	1	0.728293
TH62	CONTIG_SRR413646_49:0-98806:0-98724	98724	19.5342	19	73	1	0.66144
TH62	CONTIG_SRR413653_364:0-44955:0-44906	44906	20	19	70	1	1.37621
TH55	CONTIG_SRR413656_183:0-47135:0-47080	47080	19.5421	19	107	2	1.90314
TH58	CONTIG_SRR413656_183:0-47135:0-47080	47080	19.5656	19	122	1	2.29397
TH55	CONTIG_SRR413656_717:0-14195:0-14140	14140	19.6701	19	388	5	16.4074
TH58	CONTIG_SRR413656_717:0-14195:0-14140	14140	19.7677	19	353	9	15.3819
TH62	CONTIG_SRR413656_717:0-14195:0-14140	14140	19.6232	19	284	2	13.1825
TH74	CONTIG_SRR413656_717:0-14195:0-14140	14140	19.6826	19	397	1	15.7567
TH55	CONTIG_SRR413664_155:0-52809:0-52754	52754	19.5747	19	87	1	1.47667
TH62	CONTIG_SRR413664_155:0-52809:0-52754	52754	19.5176	19	85	1	1.26815
TH74	CONTIG_SRR413664_155:0-52809:0-52754	52754	19.5128	19	78	1	1.22076
TH55	CONTIG_SRR413676_204:0-48015:0-47960	47960	19.806	19	134	2	1.77648
TH55	CONTIG_SRR413678_478:0-49601:0-49561	49561	19.497	19	169	2	2.3688
TH58	CONTIG_SRR413678_478:0-49601:0-49561	49561	19.5844	19	154	2	2.25581
TH55	CONTIG_SRR413678_520:0-46746:0-44185	44185	19.8933	19	178	1	2.9286
TH58	CONTIG_SRR413678_520:0-46746:0-44185	44185	19.8075	19	161	2	2.66833
TH62	CONTIG_SRR413678_520:0-46746:0-44185	44185	19.557	19	158	2	2.56648
TH74	CONTIG_SRR413678_520:0-46746:0-44185	44185	19.6895	19	190	2	3.34503
TH58	CONTIG_SRR413686_2727:0-9529:0-9474	9474	20.0233	19	86	4	6.01647
TH74	CONTIG_SRR413686_2727:0-9529:0-9474	9474	19.4356	19	101	2	7.78974
TH74	CONTIG_SRR413691_238:0-36437:0-36382	36382	19.5969	19	196	1	4.30707
TH58	CONTIG_SRR413693_458:0-50682:0-50627	50627	19.5641	19	117	2	2.03844
TH74	CONTIG_SRR413693_458:0-50682:0-50627	50627	19.5328	19	122	1	1.89425
TH62	CONTIG_SRR413716_114:0-39651:0-39607	39607	19.8889	19	54	1	1.10334
TH74	CONTIG_SRR413716_1872:0-6034:0-5979	5979	19.3529	19	17	1	2.34153
TH74	CONTIG_SRR413723_111:0-51617:0-51586	51586	19.1667	19	6	1	0.112434
TH55	CONTIG_SRR413729_24:0-97633:0-97525	97525	19.5	19.5	2	1	0.0205076
TH55	CONTIG_SRR413745_377:0-42338:0-42298	42298	19.6821	19	390	3	6.62679
TH58	CONTIG_SRR413745_377:0-42338:0-42298	42298	19.5681	19	301	5	4.85129
TH62	CONTIG_SRR413745_377:0-42338:0-42298	42298	19.7363	19	273	4	4.55814
TH74	CONTIG_SRR413745_377:0-42338:0-42298	42298	19.6698	19	427	3	6.78992
TH58	CONTIG_SRR413745_87:0-106429:0-106374	106374	19.8868	19	53	2	0.419275
TH62	CONTIG_SRR413745_87:0-106429:0-106374	106374	19.3333	19	27	1	0.228439
TH58	CONTIG_SRR413748_304:0-39332:0-39277	39277	19.5782	19	147	3	2.59185
TH62	CONTIG_SRR413748_304:0-39332:0-39277	39277	19.6774	19	155	1	2.75734
TH74	CONTIG_SRR413748_304:0-39332:0-39277	39277	19.6646	19	164	1	3.06032
TH62	CONTIG_SRR413751_359:0-53153:0-53105	53105	19.8462	19	39	1	0.506544
TH58	CONTIG_SRR413753_515:0-45783:0-45728	45728	19.7838	19	37	2	0.664801
TH58	CONTIG_SRR413761_4594:1565-7978:0-5732	5732	19.75	19	16	1	1.37823
TH74	CONTIG_SRR413764_2539:0-5838:0-5767	5767	20.8333	20	6	1	1.10976
TH74	CONTIG_SRR413766_838:0-28797:0-28742	28742	20.6154	20	13	2	0.382715
TH55	CONTIG_SRR4305037_15:0-42201:0-42146	42146	19.8667	20	75	1	1.47582
TH58	CONTIG_SRR4305037_15:0-42201:0-42146	42146	19.5735	19	68	2	1.2694
TH62	CONTIG_SRR4305037_15:0-42201:0-42146	42146	19.5824	19	91	2	1.7819
TH74	CONTIG_SRR4305037_15:0-42201:0-42146	42146	19.3571	19	70	1	1.4521
TH55	CONTIG_SRR4305066_21:0-53246:0-53191	53191	19.6414	19	145	1	1.89694
TH62	CONTIG_SRR4305066_21:0-53246:0-53191	53191	19.7959	19	98	1	1.08289
TH74	CONTIG_SRR4305066_21:0-53246:0-53191	53191	19.5	19	148	3	1.75218
TH55	CONTIG_SRR4305081_46:0-37160:0-37105	37105	19.4186	19	43	1	1.04029
TH55	CONTIG_SRR4305113_1260:0-4352:0-4297	4297	19.7143	19	28	1	5.00349
TH58	CONTIG_SRR4305113_1260:0-4352:0-4297	4297	19.0588	19	17	1	3.18827
TH55	CONTIG_SRR4305123_1649:0-5392:0-5337	5337	19.7273	19	33	1	4.23459
TH58	CONTIG_SRR4305197_1160:0-4360:0-4314	4314	20.0488	20	41	2	4.56653
TH62	CONTIG_SRR4305197_1160:0-4360:0-4314	4314	20.4444	19	36	1	3.24525
TH55	CONTIG_SRR4305272_50:0-17820:0-17765	17765	19.803	19	1000	8	25.5502
TH58	CONTIG_SRR4305272_50:0-17820:0-17765	17765	19.855	19	800	6	21.8182
TH62	CONTIG_SRR4305272_50:0-17820:0-17765	17765	19.8298	19	764	12	21.3172
TH74	CONTIG_SRR4305272_50:0-17820:0-17765	17765	19.7907	19	1070	17	27.0701
TH55	CONTIG_SRR4305276_27:0-36122:0-36067	36067	20.5195	19	77	2	2.06283
TH58	CONTIG_SRR4305276_27:0-36122:0-36067	36067	19.9533	19	107	3	2.77262
TH55	CONTIG_SRR4305316_64:0-39937:0-39882	39882	19.6941	19	1638	19	21.4357
TH58	CONTIG_SRR4305316_64:0-39937:0-39882	39882	19.732	19	1265	17	17.133
TH62	CONTIG_SRR4305316_64:0-39937:0-39882	39882	19.7256	19	1159	13	16.594
TH74	CONTIG_SRR4305316_64:0-39937:0-39882	39882	19.6946	19	1788	15	22.0977
TH55	CONTIG_SRR4305365_87:0-45116:0-45061	45061	19.8473	19	727	7	10.6567
TH58	CONTIG_SRR4305365_87:0-45116:0-45061	45061	19.9484	19	659	7	9.99756
TH62	CONTIG_SRR4305365_87:0-45116:0-45061	45061	19.9214	19	547	2	8.33981
TH74	CONTIG_SRR4305365_87:0-45116:0-45061	45061	19.8589	19	744	7	10.7454
TH55	CONTIG_SRR4305383_20:0-43116:0-43062	43062	19.7183	19	71	1	1.33296	Roseburia inulinivorans
TH58	CONTIG_SRR4305383_20:0-43116:0-43062	43062	19.6857	19	70	2	1.41888	Roseburia inulinivorans
TH62	CONTIG_SRR4305383_20:0-43116:0-43062	43062	20.3714	19	70	1	1.32135	Roseburia inulinivorans
TH74	CONTIG_SRR4305383_20:0-43116:0-43062	43062	20.0714	20	42	1	0.921927	Roseburia inulinivorans
TH55	CONTIG_SRR4305392_129:0-48412:0-48357	48357	19.6284	19	148	1	2.3554
TH62	CONTIG_SRR4305392_129:0-48412:0-48357	48357	19.8318	19	107	2	1.7102
TH55	CONTIG_SRR4305428_1485:0-6238:0-6183	6183	20.3333	20	9	1	1.05127
TH55	CONTIG_SRR4305433_24:0-98994:0-98939	98939	19.6092	19	458	3	3.22623
TH62	CONTIG_SRR4305433_24:0-98994:0-98939	98939	19.5789	19	285	4	2.18114
TH74	CONTIG_SRR4305433_24:0-98994:0-98939	98939	19.556	19	473	9	3.23027
TH55	CONTIG_SRR4305438_84:0-42170:0-42130	42130	20.4103	20	39	1	0.51982
TH74	CONTIG_SRR4305438_84:0-42170:0-42130	42130	20.1628	20	43	3	0.465227
TH55	CONTIG_SRR4305459_168:0-39008:0-38953	38953	19.6575	19	327	2	6.71065
TH58	CONTIG_SRR4305459_168:0-39008:0-38953	38953	19.6431	19	297	4	6.34868
TH62	CONTIG_SRR4305459_168:0-39008:0-38953	38953	19.7216	19	273	1	5.73768
TH74	CONTIG_SRR4305459_168:0-39008:0-38953	38953	19.6156	19	320	3	6.85955
TH62	CONTIG_SRR4305480_121:0-9434:0-9281	9281	19.381	19	21	2	1.89635
TH58	CONTIG_SRR4305480_177:0-6607:0-6552	6552	19.8	20	15	1	1.3431
TH74	CONTIG_SRR4305497_1049:0-2883:0-2828	2828	19.3333	19	3	1	0.707214
TH55	CONTIG_SRR4305500_1690:0-5055:0-4901	4901	19.3333	19	15	1	2.26484
TH55	CONTIG_SRR4305501_83:0-33864:0-33798	33798	19.6468	19	841	2	15.2524	Gemmiger formicilis
TH58	CONTIG_SRR4305501_83:0-33864:0-33798	33798	19.695	19	787	5	14.0097	Gemmiger formicilis
TH62	CONTIG_SRR4305501_83:0-33864:0-33798	33798	19.6693	19	768	7	14.1162	Gemmiger formicilis
TH74	CONTIG_SRR4305501_83:0-33864:0-33798	33798	19.6289	19	989	5	16.6785	Gemmiger formicilis
TH55	CONTIG_SRR4305531_27:0-54852:0-54793	54793	20.331	19	420	5	5.71423
TH58	CONTIG_SRR4305531_27:0-54852:0-54793	54793	21.1235	19	405	9	5.15577
TH62	CONTIG_SRR4305531_27:0-54852:0-54793	54793	19.736	19	303	2	4.28522
TH74	CONTIG_SRR4305531_27:0-54852:0-54793	54793	20.8337	19	427	7	5.16672
TH55	CONTIG_SRR4408007_2648:0-4375:0-4319	4319	19.8824	20	17	2	2.22274
TH58	CONTIG_SRR4408007_2648:0-4375:0-4319	4319	19.6842	19	19	1	1.80597
TH55	CONTIG_SRR4408013_136:0-16618:0-16563	16563	19.6042	19	48	1	1.17732
TH62	CONTIG_SRR4408013_136:0-16618:0-16563	16563	19.8286	19	35	1	1.11695
TH74	CONTIG_SRR4408013_136:0-16618:0-16563	16563	19.7917	19	48	1	1.49128
TH74	CONTIG_SRR4408015_916:0-6481:0-6426	6426	19.7907	19	43	2	3.28354
TH55	CONTIG_SRR4408028_134:0-32624:0-32569	32569	19.5492	19	122	1	2.91381
TH74	CONTIG_SRR4408028_134:0-32624:0-32569	32569	19.6429	19	126	3	2.60984
TH55	CONTIG_SRR4408030_151:0-38763:0-38708	38708	19.4965	19	143	2	3.25514
TH55	CONTIG_SRR4408035_37:0-39695:0-39640	39640	19.8153	19	731	10	10.0025
TH58	CONTIG_SRR4408035_37:0-39695:0-39640	39640	19.8355	19	547	1	8.1887
TH62	CONTIG_SRR4408035_37:0-39695:0-39640	39640	19.75	19	508	4	7.50757
TH74	CONTIG_SRR4408035_37:0-39695:0-39640	39640	19.7126	19	675	10	9.56862
TH55	CONTIG_SRR4408065_92:0-39963:0-39908	39908	19.7966	19	2517	17	29.1495
TH58	CONTIG_SRR4408065_92:0-39963:0-39908	39908	19.7924	19	2148	17	27.408
TH62	CONTIG_SRR4408065_92:0-39963:0-39908	39908	19.7576	19	1778	16	23.9376
TH74	CONTIG_SRR4408065_92:0-39963:0-39908	39908	19.7554	19	2768	22	31.6403
TH55	CONTIG_SRR4408078_419:0-8430:0-8389	8389	19.8851	19	87	1	4.93503
TH58	CONTIG_SRR4408078_419:0-8430:0-8389	8389	20.443	20	79	3	5.62642
TH62	CONTIG_SRR4408078_419:0-8430:0-8389	8389	19.8933	19	75	2	4.88735
TH58	CONTIG_SRR4408131_49:0-39394:0-39339	39339	19.6711	19	76	2	1.07273
TH74	CONTIG_SRR4408131_49:0-39394:0-39339	39339	19.7959	20	98	2	1.2888
TH58	CONTIG_SRR4408134_71:0-37425:0-37370	37370	19.6747	19	83	2	2.07921
TH62	CONTIG_SRR4408140_473:0-5589:0-5534	5534	19.4828	19	29	1	4.40911
TH62	CONTIG_SRR4408152_45:0-36986:0-36954	36954	19.7818	19	110	2	2.60324
TH74	CONTIG_SRR4408152_45:0-36986:0-36954	36954	19.7396	19	96	1	2.33263
TH55	CONTIG_SRR4408184_195:0-6349:0-6294	6294	19.125	19	8	1	1.22339
TH55	CONTIG_SRR4408200_29:0-33030:0-32975	32975	19.4029	19	139	2	3.38135
TH74	CONTIG_SRR4408200_29:0-33030:0-32975	32975	19.5	19	118	2	3.15087
TH55	CONTIG_SRR4408252_468:0-6606:0-6551	6551	20.2034	20	59	2	3.83148
TH62	CONTIG_SRR4408252_468:0-6606:0-6551	6551	19.8684	19	38	2	2.71714
TH58	CONTIG_SRR4408279_200:0-35307:0-35252	35252	19.8426	19	108	1	1.88642
TH62	CONTIG_SRR4408279_200:0-35307:0-35252	35252	19.8333	19	60	2	1.00136
TH74	CONTIG_SRR4408279_200:0-35307:0-35252	35252	19.6947	19	131	5	2.20413
TH55	CONTIG_SRR4435940_183:0-50043:0-49992	49992	19.6667	20	6	2	0.118019
TH55	CONTIG_SRR4435940_55:0-95874:0-95819	95819	19.5	19.5	4	1	0.0417454
TH74	CONTIG_SRR4435942_125:0-34600:0-34567	34567	19.8182	20	22	1	0.569908
TH62	CONTIG_SRR4435944_327:0-36600:0-36549	36549	19.6923	20	13	1	0.273605
TH55	CONTIG_SRR4435948_1977:0-7847:0-7792	7792	19.5625	19	16	1	1.55287
TH62	CONTIG_SRR4435948_2397:0-6541:0-6486	6486	19.8889	20	9	2	1.24884
TH55	CONTIG_SRR4435959_639:0-16830:0-16709	16709	19.4698	19	149	1	5.88904
TH58	CONTIG_SRR4435959_639:0-16830:0-16709	16709	19.8846	20	156	4	5.60776
TH74	CONTIG_SRR4435959_639:0-16830:0-16709	16709	19.8457	19	188	2	5.94889
TH55	CONTIG_SRR5032279_2086:0-12064:0-12009	12009	19.6949	19	118	1	6.91148
TH58	CONTIG_SRR5032279_2086:0-12064:0-12009	12009	19.9569	19	116	1	6.41186
TH55	CONTIG_SRR5032286_3604:0-5581:0-5526	5526	19.4545	19	11	1	1.4477
TH62	CONTIG_SRR5032326_8607:0-2575:0-2520	2520	20.0886	19	79	1	16.746
TH74	CONTIG_SRR5032326_8607:0-2575:0-2520	2520	19.7818	19	110	2	20.754
TH55	CONTIG_SRR5032328_135:0-61376:0-61321	61321	19.9467	19	225	1	2.61574
TH58	CONTIG_SRR5032328_135:0-61376:0-61321	61321	19.6496	19	234	1	2.76414
TH62	CONTIG_SRR5032328_135:0-61376:0-61321	61321	19.7746	19	173	2	2.15261
TH55	CONTIG_SRR5032337_254:0-46533:0-46477	46477	20.1695	20	118	1	1.34475
TH62	CONTIG_SRR5032337_254:0-46533:0-46477	46477	19.6579	19.5	76	4	1.06719
TH74	CONTIG_SRR5032344_7588:0-3436:0-3381	3381	20.5	20.5	2	1	0.650695
TH74	CONTIG_SRR5032346_226:0-57804:0-57749	57749	19.3478	19	23	1	0.370569
TH58	CONTIG_SRR5032347_940:0-10673:0-5995	5995	20.2857	20	14	2	1.73478
TH74	CONTIG_SRR5032347_940:0-10673:0-5995	5995	20.1818	20	11	2	1.70142
TH55	CONTIG_SRR5032348_299:0-34837:0-34747	34747	19.6684	19	2304	23	31.6718
TH58	CONTIG_SRR5032348_299:0-34837:0-34747	34747	19.7925	19	1937	17	27.0412
TH62	CONTIG_SRR5032348_299:0-34837:0-34747	34747	19.6988	19	1813	12	27.257
TH74	CONTIG_SRR5032348_299:0-34837:0-34747	34747	19.698	19	2593	16	33.2777
TH55	CONTIG_SRR5032351_407:0-40352:0-40300	40300	19.6658	19	392	4	6.91067
TH58	CONTIG_SRR5032351_407:0-40352:0-40300	40300	19.7514	19	350	5	6.16129
TH62	CONTIG_SRR5032351_407:0-40352:0-40300	40300	19.822	19	264	4	4.8933
TH74	CONTIG_SRR5032351_407:0-40352:0-40300	40300	19.622	19	418	4	7.11663
TH74	CONTIG_SRR5032357_32:0-155061:0-155022	155022	19.5	19	44	1	0.224484
TH55	CONTIG_SRR5058924_17:0-100757:0-100702	100702	19.4631	19	149	2	1.26413	Bacteroides salyersiae
TH74	CONTIG_SRR5058924_17:0-100757:0-100702	100702	19.8298	19	94	1	0.814284	Bacteroides salyersiae
TH58	CONTIG_SRR5091457_347:0-47645:0-46653	46653	19.7647	19	17	1	0.278653
TH62	CONTIG_SRR5091457_347:0-47645:0-46653	46653	19.7586	20	29	1	0.362249
TH74	CONTIG_SRR5091457_347:0-47645:0-46653	46653	19.7778	19	54	1	0.655906
TH62	CONTIG_SRR5091458_2540:0-5949:0-5894	5894	19.3	19	20	1	2.96912
TH62	CONTIG_SRR5091458_2555:0-5914:0-5771	5771	19.4	19	40	2	5.73557
TH58	CONTIG_SRR5091460_50:58058-106837:0-48627	48627	19.7489	19	223	3	3.11555
TH62	CONTIG_SRR5091460_50:58058-106837:0-48627	48627	20.027	19	185	3	2.36905
TH58	CONTIG_SRR5091469_121:0-66929:0-66878	66878	19.9726	19	73	3	0.909118
TH74	CONTIG_SRR5091469_121:0-66929:0-66878	66878	20	19	83	3	1.06463
TH74	CONTIG_SRR5091469_269:0-40617:0-40566	40566	19.4177	19	79	1	1.4347
TH62	CONTIG_SRR5091478_1006:0-49325:0-49270	49270	19.4842	19	95	1	1.77187
TH62	CONTIG_SRR5091478_1173:0-44644:0-44589	44589	19.3333	19	87	3	1.68876
TH58	CONTIG_SRR5091481_11:0-99319:0-99264	99264	22.5	22.5	4	1	0.0513781
TH55	CONTIG_SRR5091498_11:0-78224:0-78173	78173	19.6591	19	352	5	3.64832
TH62	CONTIG_SRR5091498_11:0-78224:0-78173	78173	19.5443	19	237	3	2.57634
TH55	CONTIG_SRR5091505_536:0-46038:0-45981	45981	19.5385	19	39	1	0.726387
TH74	CONTIG_SRR5091505_536:0-46038:0-45981	45981	19.7333	19	45	2	0.739436
TH62	CONTIG_SRR5091518_1183:0-29349:0-29294	29294	20.2727	20	11	1	0.252611
TH74	CONTIG_SRR5091525_261:0-36551:0-36500	36500	19.5077	19	130	2	2.82466
TH62	CONTIG_SRR5091529_1993:0-12014:0-6745	6745	19.6765	19	34	3	2.93551
TH74	CONTIG_SRR5091529_1993:0-12014:0-6745	6745	19.8704	19	54	1	3.76575
TH55	CONTIG_SRR5091539_88:0-61319:0-61264	61264	21.5397	20	63	1	0.863476
TH58	CONTIG_SRR5091539_88:0-61319:0-61264	61264	20.6212	19	66	1	0.967942
TH55	CONTIG_SRR5091546_495:0-39176:0-39017	39017	19.6361	19	349	2	6.26906
TH58	CONTIG_SRR5091546_495:0-39176:0-39017	39017	19.8405	19	301	2	5.45916
TH62	CONTIG_SRR5091546_495:0-39176:0-39017	39017	19.6772	19	254	1	4.65182
TH74	CONTIG_SRR5091546_495:0-39176:0-39017	39017	19.655	19	371	3	6.77653
TH55	CONTIG_SRR5091552_321:0-43884:0-43831	43831	20.9925	19	398	8	4.97593	Faecalibacterium prausnitzii
TH58	CONTIG_SRR5091552_321:0-43884:0-43831	43831	21.267	19	367	2	5.06947	Faecalibacterium prausnitzii
TH62	CONTIG_SRR5091552_321:0-43884:0-43831	43831	20.7492	19	327	6	4.61774	Faecalibacterium prausnitzii
TH74	CONTIG_SRR5091552_321:0-43884:0-43831	43831	20.5291	19	446	1	6.14862	Faecalibacterium prausnitzii
TH58	CONTIG_SRR5091553_193:0-38582:0-38527	38527	19.5333	19	30	1	0.763101	Lactobacillus salivarius
TH55	CONTIG_SRR5091556_629:0-44514:0-44469	44469	20.069	20	58	2	0.881513
TH58	CONTIG_SRR5091556_629:0-44514:0-44469	44469	19.78	19	50	2	0.879264
TH62	CONTIG_SRR5091556_629:0-44514:0-44469	44469	20.2449	20	49	2	0.775821
TH74	CONTIG_SRR5091560_2868:0-5974:0-5919	5919	19.3333	19	9	1	1.01368
TH55	CONTIG_SRR5091564_3237:0-9726:0-9671	9671	19.6768	19	198	4	10.4539
TH74	CONTIG_SRR5091564_3237:0-9726:0-9671	9671	19.6537	19	205	2	10.7538
TH55	CONTIG_SRR5091564_744:0-37580:0-37533	37533	19.7049	19	671	8	11.9308
TH58	CONTIG_SRR5091564_744:0-37580:0-37533	37533	19.587	19	632	7	11.1022
TH62	CONTIG_SRR5091564_744:0-37580:0-37533	37533	19.7262	19	577	3	10.3083
TH74	CONTIG_SRR5091564_744:0-37580:0-37533	37533	19.5577	19	685	1	12.0347
TH62	CONTIG_SRR5091565_144:0-48081:0-48026	48026	19.6415	19	53	2	0.976554
TH55	CONTIG_SRR5091565_247:0-35855:0-35800	35800	19.7207	19	734	11	12.0279
TH58	CONTIG_SRR5091565_247:0-35855:0-35800	35800	19.875	19	712	14	11.8743
TH62	CONTIG_SRR5091565_247:0-35855:0-35800	35800	19.7623	19	568	7	10.2039
TH74	CONTIG_SRR5091565_247:0-35855:0-35800	35800	19.8132	19	835	8	12.7011
TH58	CONTIG_SRR5091570_460:0-52186:0-51831	51831	19.6667	20	9	1	0.154348	Roseburia inulinivorans
TH62	CONTIG_SRR5091570_460:0-52186:0-51831	51831	19.8182	19	11	1	0.192935	Roseburia inulinivorans
TH55	CONTIG_SRR5091571_283:0-44673:0-44640	44640	19.6701	19	197	3	3.31989
TH58	CONTIG_SRR5091571_283:0-44673:0-44640	44640	19.6408	19	142	4	2.58513
TH62	CONTIG_SRR5091571_283:0-44673:0-44640	44640	19.6419	19	148	1	2.40367
TH58	CONTIG_SRR5091571_503:0-32032:0-31977	31977	19.7037	19	27	1	0.497232
TH74	CONTIG_SRR5091571_503:0-32032:0-31977	31977	19.7447	19	47	2	0.956938
TH58	CONTIG_SRR5091574_718:0-37882:0-37720	37720	19.6486	19	74	1	1.76829
TH62	CONTIG_SRR5091574_718:0-37882:0-37720	37720	20	19	73	2	1.68346
TH55	CONTIG_SRR5091584_219:0-46129:0-46074	46074	19.8082	19	73	2	1.51278
TH55	CONTIG_SRR5091589_200:0-36259:0-36204	36204	19.9457	19	276	4	5.39167
TH58	CONTIG_SRR5091589_200:0-36259:0-36204	36204	19.9404	19	218	2	4.17633
TH62	CONTIG_SRR5091589_200:0-36259:0-36204	36204	19.9171	19	205	1	3.91669
TH74	CONTIG_SRR5091589_200:0-36259:0-36204	36204	19.8776	19	335	5	5.95791
TH58	CONTIG_SRR5091589_5511:0-3453:0-3398	3398	20.6667	20	3	1	0.64744
TH55	CONTIG_SRR5091610_71:0-73884:0-73829	73829	19.7528	19	178	2	2.18071
TH58	CONTIG_SRR5091610_71:0-73884:0-73829	73829	19.6	19	175	1	2.03714
TH58	CONTIG_SRR5091614_363:0-37669:0-37615	37615	19.5714	19	14	1	0.366875
TH55	CONTIG_SRR5106275_58:0-99493:0-99382	99382	19.6684	19	380	3	2.92206
TH74	CONTIG_SRR5106275_58:0-99493:0-99382	99382	19.7143	19	392	6	3.02671
TH55	CONTIG_SRR5106287_164:0-50989:0-47003	47003	19.8506	20	87	4	0.899943
TH58	CONTIG_SRR5106287_330:0-32689:0-32634	32634	20	20	57	1	1.16137
TH74	CONTIG_SRR5106287_330:0-32689:0-32634	32634	19.7429	19	70	1	1.40957
TH74	CONTIG_SRR5106292_372:0-51927:0-43458	43458	19.5259	19	116	1	1.9352
TH62	CONTIG_SRR5106295_2496:0-10541:0-10486	10486	20	20	27	1	2.17433
TH58	CONTIG_SRR5106300_159:0-54393:0-54338	54338	19.6587	19	126	2	1.6563
TH55	CONTIG_SRR5106304_33:0-106646:0-106591	106591	19.6152	19	460	2	3.51155
TH55	CONTIG_SRR5106306_9413:0-2484:0-2442	2442	19.6667	20	6	1	2.457
TH58	CONTIG_SRR5106306_9413:0-2484:0-2442	2442	19.3889	19	18	1	4.7502
TH55	CONTIG_SRR5106310_112:0-41635:0-41391	41391	19.8912	19	377	2	5.65582
TH58	CONTIG_SRR5106310_112:0-41635:0-41391	41391	20.1215	19	288	5	4.92861
TH62	CONTIG_SRR5106310_112:0-41635:0-41391	41391	19.969	19	258	2	4.0806
TH74	CONTIG_SRR5106310_112:0-41635:0-41391	41391	20.0994	19	342	4	5.23785
TH58	CONTIG_SRR5106313_7163:0-3738:0-3693	3693	20	20	2	2	0.541565
TH58	CONTIG_SRR5106314_272:0-45435:0-45403	45403	19.7344	19	128	1	2.25756
TH55	CONTIG_SRR5106317_5699:0-5433:0-5378	5378	19.8889	20	9	1	1.13425
TH62	CONTIG_SRR5106320_242:0-42083:0-42021	42021	19.9032	20	124	4	2.09181
TH55	CONTIG_SRR5106321_224:0-46322:0-46267	46267	19.6913	19	149	2	2.24998
TH58	CONTIG_SRR5106321_224:0-46322:0-46267	46267	19.6056	19	180	2	2.96972
TH74	CONTIG_SRR5106321_224:0-46322:0-46267	46267	19.7399	19	173	2	2.85084
TH55	CONTIG_SRR5106326_240:0-37526:0-37472	37472	19.6093	19	540	8	8.62511
TH58	CONTIG_SRR5106326_240:0-37526:0-37472	37472	19.9332	19	509	1	7.95794
TH62	CONTIG_SRR5106326_240:0-37526:0-37472	37472	19.7091	19	416	3	7.52295
TH74	CONTIG_SRR5106326_240:0-37526:0-37472	37472	19.7515	19	684	4	10.4745
TH62	CONTIG_SRR5106326_286:0-33814:0-33759	33759	19.4964	19	139	3	3.23173
TH74	CONTIG_SRR5106326_286:0-33814:0-33759	33759	19.4636	19	151	1	3.8212
TH55	CONTIG_SRR5106343_317:0-36419:0-36364	36364	19.8827	19	162	1	3.12672
TH58	CONTIG_SRR5106343_317:0-36419:0-36364	36364	19.4476	19	143	1	3.03047
TH74	CONTIG_SRR5106343_317:0-36419:0-36364	36364	19.9514	19	185	3	3.77846
TH58	CONTIG_SRR5106367_2098:0-10509:0-5189	5189	19.7	19	20	2	2.7751
TH62	CONTIG_SRR5106367_2098:0-10509:0-5189	5189	19.5625	19	16	2	2.31258
TH74	CONTIG_SRR5106367_2098:0-10509:0-5189	5189	19.5238	19	21	1	3.00636
TH55	CONTIG_SRR5106367_508:0-46051:0-45996	45996	19.6042	19	96	1	1.25228
TH55	CONTIG_SRR5106393_555:0-42902:0-42847	42847	19.6653	19	236	1	3.89526
TH58	CONTIG_SRR5106393_555:0-42902:0-42847	42847	19.8722	20	180	2	3.04805
TH62	CONTIG_SRR5106393_555:0-42902:0-42847	42847	20.106	19	151	3	2.73065
TH74	CONTIG_SRR5106393_555:0-42902:0-42847	42847	20.0829	19	193	3	3.30245
TH74	CONTIG_SRR5106412_182:0-46793:0-46512	46512	19.6545	19	55	3	0.758944
TH55	CONTIG_SRR5106428_395:0-45972:0-45917	45917	19.5862	19	29	2	0.490015
TH58	CONTIG_SRR5106428_395:0-45972:0-45917	45917	19.75	19	40	2	0.747
TH55	CONTIG_SRR5106428_433:0-43494:0-43439	43439	19.6393	19	768	2	12.4888
TH58	CONTIG_SRR5106428_433:0-43494:0-43439	43439	19.6486	19	703	10	11.2825
TH62	CONTIG_SRR5106428_433:0-43494:0-43439	43439	19.5688	19	654	8	10.3663
TH74	CONTIG_SRR5106428_433:0-43494:0-43439	43439	19.6319	19	853	7	13.4994
TH58	CONTIG_SRR5106432_203:0-56221:0-56166	56166	19.7727	19	22	1	0.354307
TH55	CONTIG_SRR5106455_11:0-108440:0-108385	108385	19.4286	19	28	1	0.236195
TH55	CONTIG_SRR5106458_150:0-40650:0-40595	40595	19.8415	20	183	3	2.80576
TH74	CONTIG_SRR5106458_150:0-40650:0-40595	40595	19.6781	19	233	1	3.5768
TH62	CONTIG_SRR5106464_3141:0-6615:0-6560	6560	20.0385	20	26	2	2.2561
TH58	CONTIG_SRR5106471_491:0-37039:0-36873	36873	19.8261	19	23	3	0.550538
TH62	CONTIG_SRR5106472_47:0-98860:0-98805	98805	19.6	20	5	1	0.0404838
TH55	CONTIG_SRR5106475_335:0-47463:0-47408	47408	19.6569	19	204	1	3.39816
TH58	CONTIG_SRR5106475_335:0-47463:0-47408	47408	20.0769	19	156	1	2.56286
TH58	CONTIG_SRR5106486_258:0-44462:0-44407	44407	19.7276	19	268	6	4.22906
TH74	CONTIG_SRR5106486_258:0-44462:0-44407	44407	19.6493	19	345	2	5.22665
TH58	CONTIG_SRR5106488_3968:0-2807:0-2752	2752	19.5556	19	9	1	2.36192
TH55	CONTIG_SRR5106489_396:0-42215:0-36844	36844	20.0588	19	323	6	5.94127
TH58	CONTIG_SRR5106489_396:0-42215:0-36844	36844	19.959	19	268	3	4.55162
TH62	CONTIG_SRR5106489_396:0-42215:0-36844	36844	19.8304	19	224	1	4.30735
TH74	CONTIG_SRR5106489_396:0-42215:0-36844	36844	19.9558	19	339	3	5.54771
TH55	CONTIG_SRR5106492_279:0-38410:0-38355	38355	19.8422	19	374	3	5.73328
TH58	CONTIG_SRR5106492_279:0-38410:0-38355	38355	19.8495	19	299	1	4.67214
TH74	CONTIG_SRR5106492_279:0-38410:0-38355	38355	19.822	19	354	2	5.31613
TH55	CONTIG_SRR5106493_1761:0-9005:0-8953	8953	19.5942	19	207	3	13.2805
TH58	CONTIG_SRR5106493_1761:0-9005:0-8953	8953	19.6115	19	139	2	11.3593
TH62	CONTIG_SRR5106493_1761:0-9005:0-8953	8953	19.6127	19	142	1	9.17011
TH74	CONTIG_SRR5106493_1761:0-9005:0-8953	8953	19.7901	19	181	1	12.7778
TH55	CONTIG_SRR5106500_390:0-42816:0-42761	42761	19.7123	19	1738	19	22.7871
TH58	CONTIG_SRR5106500_390:0-42816:0-42761	42761	19.7968	19	1516	9	20.3269
TH62	CONTIG_SRR5106500_390:0-42816:0-42761	42761	19.6747	19	1279	9	17.5978
TH74	CONTIG_SRR5106500_390:0-42816:0-42761	42761	19.6683	19	1872	13	23.9283
TH55	CONTIG_SRR5106500_8830:0-3255:0-3200	3200	19.5769	19	52	2	9.25
TH55	CONTIG_SRR5106504_411:0-39759:0-39704	39704	19.7361	19	879	2	13.7895
TH58	CONTIG_SRR5106504_411:0-39759:0-39704	39704	19.6802	19	813	13	12.301
TH62	CONTIG_SRR5106504_411:0-39759:0-39704	39704	19.6313	19	735	1	12.1877
TH74	CONTIG_SRR5106504_411:0-39759:0-39704	39704	19.6869	19	1003	9	15.5299
TH55	CONTIG_SRR5106505_171:0-62818:0-62786	62786	19.4082	19	49	3	0.746982
TH74	CONTIG_SRR5106505_171:0-62818:0-62786	62786	19.5952	19	42	1	0.665754
TH55	CONTIG_SRR5127410_80:0-41528:0-41473	41473	19.5882	19	17	2	0.380971
TH62	CONTIG_SRR5127430_337:0-8836:0-7629	7629	27	27	2	1	0.393236
TH62	CONTIG_SRR5127432_3491:0-2984:0-2399	2399	19.6667	19	3	1	0.875365
TH55	CONTIG_SRR5127451_500:0-12369:0-12314	12314	20.9307	19	101	1	4.74257
TH62	CONTIG_SRR5127460_6166:0-1952:0-1897	1897	21.1667	21.5	6	1	1.21244
TH58	CONTIG_SRR5127466_456:0-11875:0-5635	5635	20.3182	19	22	1	3.63798
TH55	CONTIG_SRR5127486_34:0-44193:0-44127	44127	19.3915	19	235	1	3.7528
TH58	CONTIG_SRR5127486_34:0-44193:0-44127	44127	19.7301	19	226	2	3.7664
TH62	CONTIG_SRR5127486_34:0-44193:0-44127	44127	19.5936	19	187	2	3.25424
TH74	CONTIG_SRR5127486_34:0-44193:0-44127	44127	19.6449	19	276	6	4.43946
TH58	CONTIG_SRR5127501_4647:0-3059:0-3004	3004	19.75	20	4	1	0.699068
TH74	CONTIG_SRR5127563_643:0-5603:0-5548	5548	19.5	19	16	1	2.84787
TH55	CONTIG_SRR5127572_1207:0-5122:0-4500	4500	20.1667	20	18	2	2.42222	Faecalibacterium prausnitzii
TH58	CONTIG_SRR5127572_1207:0-5122:0-4500	4500	20.1667	20	6	1	0.911111	Faecalibacterium prausnitzii
TH62	CONTIG_SRR5127572_1207:0-5122:0-4500	4500	20.2	20	15	1	2.4	Faecalibacterium prausnitzii
TH74	CONTIG_SRR5127595_2538:0-2629:0-2574	2574	20	20	25	1	3.8073
TH62	CONTIG_SRR5127603_1036:0-5050:0-4995	4995	19.5	19	24	1	2.32232
TH62	CONTIG_SRR5127613_8:0-97736:0-97681	97681	22	20	6	1	0.0675669
TH58	CONTIG_SRR5127617_1718:0-6520:0-6465	6465	20.6875	20.5	16	1	1.2065
TH55	CONTIG_SRR5127623_218:0-28254:0-28199	28199	19.5222	19	90	2	2.17029
TH58	CONTIG_SRR5127623_218:0-28254:0-28199	28199	20.0299	20	67	1	1.74474
TH62	CONTIG_SRR5127623_218:0-28254:0-28199	28199	20.2174	20	69	4	1.82276
TH74	CONTIG_SRR5127623_218:0-28254:0-28199	28199	19.678	19	118	3	2.96464
TH62	CONTIG_SRR5127624_4099:0-2808:0-2753	2753	20	19	7	1	1.6709
TH55	CONTIG_SRR5127628_36:0-46574:0-46493	46493	20.3239	19	352	4	4.27806
TH58	CONTIG_SRR5127628_36:0-46574:0-46493	46493	19.6527	19	239	4	2.95098
TH62	CONTIG_SRR5127628_36:0-46574:0-46493	46493	19.7252	19	262	5	3.15101
TH74	CONTIG_SRR5127628_36:0-46574:0-46493	46493	19.6462	19	342	2	3.78337
TH74	CONTIG_SRR5127629_16:0-80187:0-80132	80132	19.4912	19	57	1	0.655169
TH55	CONTIG_SRR5127637_4705:0-2548:0-2410	2410	19.1	19	10	1	3.9834
TH62	CONTIG_SRR5127641_3746:0-3034:0-2979	2979	19.5455	20	11	1	1.44344
TH58	CONTIG_SRR5127647_1424:0-6618:0-6563	6563	19.1333	19	15	2	1.76748
TH74	CONTIG_SRR5127668_14:0-83083:0-82759	82759	19.5	19	64	2	0.682705
TH74	CONTIG_SRR5127671_454:0-9255:0-9200	9200	20.5417	19	48	1	3.31522
TH55	CONTIG_SRR5127674_3683:0-3024:0-2969	2969	19.5	19.5	2	1	0.673627
TH55	CONTIG_SRR5127689_36:0-81133:0-81078	81078	19.5188	19	266	5	2.727
TH58	CONTIG_SRR5127689_36:0-81133:0-81078	81078	19.6305	19	295	1	2.98601
TH74	CONTIG_SRR5127689_36:0-81133:0-81078	81078	19.5348	19	273	5	2.84911
TH74	CONTIG_SRR5127713_1011:0-5026:0-4897	4897	19.3333	19	6	1	0.449255
TH55	CONTIG_SRR5127717_63:0-40252:0-40206	40206	19.5946	19	37	3	0.756106
TH74	CONTIG_SRR5127726_3167:0-3359:0-3319	3319	20	20	2	2	0.602591
TH58	CONTIG_SRR5127734_3899:0-6601:0-6546	6546	20.0588	20	17	2	0.824931
TH74	CONTIG_SRR5127740_1317:0-2944:0-2889	2889	19.2	19	5	1	0.796123
TH55	CONTIG_SRR5127751_161:0-36923:0-36885	36885	19.7975	19	1753	14	22.9877
TH58	CONTIG_SRR5127751_161:0-36923:0-36885	36885	19.8359	19	1438	16	20.1816
TH62	CONTIG_SRR5127751_161:0-36923:0-36885	36885	19.7326	19	1406	14	19.6069
TH74	CONTIG_SRR5127751_161:0-36923:0-36885	36885	19.6966	19	1928	11	25.0671
TH55	CONTIG_SRR5127808_724:0-2673:0-2618	2618	19.7857	19	14	1	3.01757
TH58	CONTIG_SRR5127812_2865:0-2651:0-2596	2596	21	21	2	2	0.808937
TH74	CONTIG_SRR5127825_2243:0-5445:0-5390	5390	19.7586	19	29	3	2.50464
TH55	CONTIG_SRR5127838_789:0-10056:0-10001	10001	19.7695	19	295	1	13.3687
TH58	CONTIG_SRR5127838_789:0-10056:0-10001	10001	19.7612	19	201	4	10.019
TH62	CONTIG_SRR5127838_789:0-10056:0-10001	10001	19.9381	19	210	2	9.81902
TH74	CONTIG_SRR5127838_789:0-10056:0-10001	10001	19.917	19	289	5	12.8587
TH62	CONTIG_SRR5127843_2183:0-4347:0-4292	4292	21.0625	19.5	16	1	2.51631
TH55	CONTIG_SRR5127847_13:0-40224:0-40177	40177	19.8967	19	910	5	14.4212
TH58	CONTIG_SRR5127847_13:0-40224:0-40177	40177	20.0945	19	730	11	11.5613
TH62	CONTIG_SRR5127847_13:0-40224:0-40177	40177	19.6662	19	680	6	11.2925
TH74	CONTIG_SRR5127847_13:0-40224:0-40177	40177	19.9393	19	923	14	14.4311
TH55	CONTIG_SRR5127851_730:0-8059:0-7962	7962	20.1515	19	33	1	1.44436
TH74	CONTIG_SRR5127854_3512:0-2856:0-2801	2801	20.4	20	5	1	1.49946
TH55	CONTIG_SRR5127858_52:0-36076:0-36021	36021	19.12	19	25	1	0.413648
TH74	CONTIG_SRR5127858_52:0-36076:0-36021	36021	19.5152	19	33	1	0.613531
TH55	CONTIG_SRR5275402_68:0-41732:0-41677	41677	19.5632	19	435	5	6.10409
TH58	CONTIG_SRR5275402_68:0-41732:0-41677	41677	19.676	19	392	3	5.53783
TH62	CONTIG_SRR5275402_68:0-41732:0-41677	41677	19.5671	19	328	7	5.14672
TH74	CONTIG_SRR5275402_68:0-41732:0-41677	41677	19.6228	19	448	5	6.29124
TH55	CONTIG_SRR5275403_251:0-36368:0-36319	36319	19.9	19	370	2	5.5398
TH58	CONTIG_SRR5275403_251:0-36368:0-36319	36319	19.8417	19	360	1	5.84818
TH62	CONTIG_SRR5275403_251:0-36368:0-36319	36319	19.8652	19	282	4	4.77711
TH74	CONTIG_SRR5275403_251:0-36368:0-36319	36319	19.8464	19	384	7	6.05468
TH58	CONTIG_SRR5275407_4586:0-3750:0-3695	3695	20.8571	20	14	1	0.703654
TH62	CONTIG_SRR5275407_4586:0-3750:0-3695	3695	19.875	20	8	1	0.703654
TH62	CONTIG_SRR5275413_180:0-71126:0-71071	71071	19.8	19	10	2	0.139297
TH62	CONTIG_SRR5275413_8139:0-4333:0-4278	4278	19.9565	19	23	1	3.10893
TH58	CONTIG_SRR5275422_81:0-59252:0-59197	59197	19.3448	19	29	1	0.400358
TH58	CONTIG_SRR5275425_10:0-87092:0-87060	87060	19.5684	19	95	1	0.859178
TH62	CONTIG_SRR5275425_10:0-87092:0-87060	87060	19.2167	19	60	2	0.557087
TH55	CONTIG_SRR5275425_33:0-39386:0-39331	39331	19.8869	19	601	5	8.37762
TH58	CONTIG_SRR5275425_33:0-39386:0-39331	39331	19.7832	19	512	1	7.54875
TH62	CONTIG_SRR5275425_33:0-39386:0-39331	39331	19.8897	19	435	6	6.97414
TH74	CONTIG_SRR5275425_33:0-39386:0-39331	39331	19.8947	19	589	7	8.39287
TH55	CONTIG_SRR5275426_84:0-71704:0-71649	71649	19.6936	19	532	4	4.59043
TH58	CONTIG_SRR5275426_84:0-71704:0-71649	71649	19.7052	19	441	1	4.18568
TH62	CONTIG_SRR5275426_84:0-71704:0-71649	71649	19.7475	19	404	2	3.73767
TH74	CONTIG_SRR5275426_84:0-71704:0-71649	71649	19.7689	19	515	3	4.67418
TH55	CONTIG_SRR5275427_74:0-49084:0-49029	49029	19.5211	19	213	2	3.13488
TH58	CONTIG_SRR5275427_74:0-49084:0-49029	49029	19.7972	19	212	1	2.86157
TH55	CONTIG_SRR5275452_564:0-30609:0-30554	30554	19.5155	19	97	1	2.34012
TH58	CONTIG_SRR5275452_564:0-30609:0-30554	30554	19.6463	19	82	1	2.15029
TH55	CONTIG_SRR5275457_378:0-43681:0-43632	43632	19.5581	19	129	3	2.86029
TH58	CONTIG_SRR5275457_378:0-43681:0-43632	43632	19.6577	19	111	2	2.38816
TH62	CONTIG_SRR5275457_378:0-43681:0-43632	43632	19.3981	19	108	2	2.28502
TH74	CONTIG_SRR5275457_378:0-43681:0-43632	43632	19.5481	19	135	1	2.9405
TH58	CONTIG_SRR5275459_69:0-39918:0-39869	39869	19.7156	19	225	5	3.58925
TH62	CONTIG_SRR5275459_69:0-39918:0-39869	39869	19.5926	19	189	2	3.12524
TH55	CONTIG_SRR5275467_75:0-98570:0-98515	98515	19.2143	19	14	1	0.118764
TH55	CONTIG_SRR5275468_32:0-97504:0-97449	97449	19.25	19	4	1	0.0400209
TH55	CONTIG_SRR5275476_73:0-57843:0-57760	57760	19.6724	19	116	1	1.22576
TH58	CONTIG_SRR5275476_73:0-57843:0-57760	57760	19.5859	19	99	1	1.1669
TH74	CONTIG_SRR5275476_73:0-57843:0-57760	57760	19.7638	19	127	1	1.39543
TH58	CONTIG_SRR5279240_1552:0-16060:0-15973	15973	19.7941	19	306	4	11.1876
TH74	CONTIG_SRR5279240_1552:0-16060:0-15973	15973	19.6402	19	403	1	14.3743
TH55	CONTIG_SRR5279243_437:0-40987:0-40916	40916	19.6636	19	538	3	8.6201
TH58	CONTIG_SRR5279243_437:0-40987:0-40916	40916	19.7515	19	499	5	8.0873
TH62	CONTIG_SRR5279243_437:0-40987:0-40916	40916	19.7198	19	514	6	8.37081
TH74	CONTIG_SRR5279243_437:0-40987:0-40916	40916	19.7909	19	636	5	9.78101
TH55	CONTIG_SRR5297779_463:0-33569:0-33514	33514	19.6933	19	639	5	12.8663
TH58	CONTIG_SRR5297779_463:0-33569:0-33514	33514	19.7143	19	574	3	11.7533
TH62	CONTIG_SRR5297779_463:0-33569:0-33514	33514	19.7451	19	514	5	10.4852
TH74	CONTIG_SRR5297779_463:0-33569:0-33514	33514	19.581	19	599	2	12.5977
TH55	CONTIG_SRR5297780_209:0-46239:0-46184	46184	19.957	20	302	6	3.55534
TH58	CONTIG_SRR5297780_209:0-46239:0-46184	46184	19.8073	20	192	5	2.47488
TH62	CONTIG_SRR5297780_209:0-46239:0-46184	46184	19.6888	19	196	2	2.59614
TH74	CONTIG_SRR5297780_209:0-46239:0-46184	46184	19.6973	19	294	3	3.34748
TH74	CONTIG_SRR5297782_1419:0-17988:0-17933	17933	20.8	19	10	2	0.57436
TH58	CONTIG_SRR5431254_1714:0-17539:0-17482	17482	19.6923	19	52	1	2.81432
TH62	CONTIG_SRR5431254_1714:0-17539:0-17482	17482	21.814	20	43	2	2.05926
TH74	CONTIG_SRR5431254_1714:0-17539:0-17482	17482	22.3462	19	52	1	2.47683
TH55	CONTIG_SRR5431255_1391:0-26232:0-26177	26177	19.7844	19	2291	13	36.8071
TH58	CONTIG_SRR5431255_1391:0-26232:0-26177	26177	19.8133	19	1880	13	33.0481
TH62	CONTIG_SRR5431255_1391:0-26232:0-26177	26177	19.7671	19	1735	19	31.585
TH74	CONTIG_SRR5431255_1391:0-26232:0-26177	26177	19.728	19	2585	19	40.123
TH58	CONTIG_SRR5439745_711:0-53127:0-53074	53074	19.5	19	22	1	0.369296
TH58	CONTIG_SRR5439745_881:0-44252:0-44202	44202	20.3221	20	208	3	2.42297
TH62	CONTIG_SRR5439745_881:0-44252:0-44202	44202	20.6432	20	199	3	1.91394
TH74	CONTIG_SRR5439745_881:0-44252:0-44202	44202	20.3502	19	257	2	2.69897
TH55	CONTIG_SRR5512726_217:0-44247:0-44185	44185	19.7872	19	893	4	11.9271
TH58	CONTIG_SRR5512726_217:0-44247:0-44185	44185	19.7567	19	711	4	10.3067
TH62	CONTIG_SRR5512726_217:0-44247:0-44185	44185	19.6877	19	586	6	8.44857
TH74	CONTIG_SRR5512726_217:0-44247:0-44185	44185	19.7254	19	845	12	11.4903
TH58	CONTIG_SRR5512726_42:0-105482:0-105446	105446	19.6963	19	191	1	1.73074	Parabacteroides merdae
TH62	CONTIG_SRR5512726_42:0-105482:0-105446	105446	19.7597	19	154	2	1.36468	Parabacteroides merdae
TH74	CONTIG_SRR5512726_42:0-105482:0-105446	105446	19.5215	19	163	2	1.45667	Parabacteroides merdae
TH55	CONTIG_SRR5512726_8053:19-2316:0-2251	2251	19.9231	19	13	1	4.57574
TH58	CONTIG_SRR5575407_142:0-108707:0-108652	108652	19.8276	19	29	1	0.22365
TH55	CONTIG_SRR5575407_958:0-40296:0-40241	40241	19.957	19	558	5	7.55448
TH58	CONTIG_SRR5575407_958:0-40296:0-40241	40241	19.994	19	501	7	6.83383
TH62	CONTIG_SRR5575407_958:0-40296:0-40241	40241	19.7442	19	430	4	6.26972
TH74	CONTIG_SRR5575407_958:0-40296:0-40241	40241	19.9598	19	597	8	7.85517
TH62	CONTIG_SRR5575410_7800:0-3571:0-3516	3516	19.8889	19	27	1	4.72127
TH55	CONTIG_SRR5650024_53:0-56223:0-56168	56168	19.7665	19	197	3	2.17918
TH58	CONTIG_SRR5650024_53:0-56223:0-56168	56168	19.8765	20	170	1	2.07413
TH74	CONTIG_SRR5650024_53:0-56223:0-56168	56168	19.7521	19	238	4	2.74356
TH58	CONTIG_SRR5650029_186:0-40027:0-39972	39972	19.6761	19	247	2	4.35555
TH55	CONTIG_SRR5650039_209:0-45690:0-45635	45635	19.7922	19	154	4	2.44768
TH58	CONTIG_SRR5650039_209:0-45690:0-45635	45635	19.7987	19	149	1	2.13214
TH74	CONTIG_SRR5650039_209:0-45690:0-45635	45635	19.8014	19	146	2	2.35346
TH55	CONTIG_SRR5650040_834:0-36953:0-36898	36898	19.8586	19	99	2	2.25215
TH55	CONTIG_SRR5650052_45:0-60356:0-60301	60301	19.4091	19	264	1	3.7545
TH62	CONTIG_SRR5650052_45:0-60356:0-60301	60301	19.6462	19	212	1	3.07623
TH74	CONTIG_SRR5650052_45:0-60356:0-60301	60301	19.5066	19	229	1	3.26197
TH55	CONTIG_SRR5650073_410:0-39791:0-39736	39736	19.638	19	743	6	11.6217
TH58	CONTIG_SRR5650073_410:0-39791:0-39736	39736	19.6239	19	577	5	9.91544
TH62	CONTIG_SRR5650073_410:0-39791:0-39736	39736	19.6199	19	542	3	9.15039
TH74	CONTIG_SRR5650073_410:0-39791:0-39736	39736	19.7016	19	801	7	12.3037
TH55	CONTIG_SRR5650086_194:1359-51673:0-46697	46697	19.7447	19	141	4	1.67248
TH58	CONTIG_SRR5650086_194:1359-51673:0-46697	46697	19.8673	19	98	2	1.32343
TH62	CONTIG_SRR5650088_4887:0-2809:0-2754	2754	19.625	19	8	2	2.86855
TH55	CONTIG_SRR5650101_176:0-50517:0-50396	50396	19.58	19	100	1	1.48623
TH62	CONTIG_SRR5650101_176:0-50517:0-50396	50396	19.6481	19	54	2	0.754028
TH55	CONTIG_SRR5650110_584:49-37475:0-32389	32389	19.6362	19	668	7	12.6247
TH58	CONTIG_SRR5650110_584:49-37475:0-32389	32389	19.7194	19	556	4	11.402
TH62	CONTIG_SRR5650110_584:49-37475:0-32389	32389	19.7101	19	576	12	10.7567
TH74	CONTIG_SRR5650110_584:49-37475:0-32389	32389	19.7019	19	795	3	14.2024
TH55	CONTIG_SRR5650111_103:0-29561:0-29506	29506	19.8111	19	397	7	9.93696
TH58	CONTIG_SRR5650111_103:0-29561:0-29506	29506	19.7877	19	358	9	8.82193
TH62	CONTIG_SRR5650111_103:0-29561:0-29506	29506	19.587	19	293	1	7.73741
TH74	CONTIG_SRR5650111_103:0-29561:0-29506	29506	19.6151	19	491	4	11.313
TH62	CONTIG_SRR5650119_3447:0-3587:0-3532	3532	19.9412	20	17	1	2.94451
TH55	CONTIG_SRR5650121_118:0-30807:0-30752	30752	19.832	19	125	1	3.26483
TH55	CONTIG_SRR5650132_1115:0-31608:0-31565	31565	19.6036	19	444	3	8.71218	Faecalibacterium prausnitzii
TH58	CONTIG_SRR5650132_1115:0-31608:0-31565	31565	19.7891	19	441	11	8.57279	Faecalibacterium prausnitzii
TH62	CONTIG_SRR5650132_1115:0-31608:0-31565	31565	19.619	19	420	4	8.59496	Faecalibacterium prausnitzii
TH74	CONTIG_SRR5650132_1115:0-31608:0-31565	31565	19.6458	19	480	6	9.46618	Faecalibacterium prausnitzii
TH58	CONTIG_SRR5650132_7225:0-4347:0-4292	4292	19.8219	19	73	4	8.3877
TH62	CONTIG_SRR5650132_7225:0-4347:0-4292	4292	20.0484	19	62	1	8.94688
TH74	CONTIG_SRR5650132_7225:0-4347:0-4292	4292	19.8205	19	78	2	9.64585
TH74	CONTIG_SRR5650132_749:0-43161:0-43119	43119	19.8364	19	55	2	0.895197
TH55	CONTIG_SRR5650147_35:375-57195:0-56779	56779	22.2472	19	267	6	3.44317
TH58	CONTIG_SRR5650147_35:375-57195:0-56779	56779	21.0222	19	270	1	3.93631
TH62	CONTIG_SRR5650147_35:375-57195:0-56779	56779	21.9116	19	249	6	3.53124
TH74	CONTIG_SRR5650147_35:375-57195:0-56779	56779	22.8806	20	268	10	3.62458
TH55	CONTIG_SRR5651429_245:0-46803:0-46756	46756	20.0531	19	527	4	7.05792
TH58	CONTIG_SRR5651429_245:0-46803:0-46756	46756	19.8695	19	475	3	6.29866
TH62	CONTIG_SRR5651429_245:0-46803:0-46756	46756	19.8586	19	403	3	5.89871
TH74	CONTIG_SRR5651429_245:0-46803:0-46756	46756	19.9474	19	570	2	7.32526
TH55	CONTIG_SRR5651444_126:0-60458:0-60403	60403	19.6543	19	1915	19	18.36
TH58	CONTIG_SRR5651444_126:0-60458:0-60403	60403	19.6788	19	1681	15	16.7111
TH62	CONTIG_SRR5651444_126:0-60458:0-60403	60403	19.6831	19	1420	6	14.4496
TH74	CONTIG_SRR5651444_126:0-60458:0-60403	60403	19.6599	19	1973	21	18.855
TH55	CONTIG_SRR5651447_244:0-43132:0-43077	43077	19.7164	19	684	5	9.26016
TH58	CONTIG_SRR5651447_244:0-43132:0-43077	43077	19.9724	19	543	8	7.55392
TH74	CONTIG_SRR5651447_244:0-43132:0-43077	43077	19.8712	19	691	9	8.90731
TH55	CONTIG_SRR5651448_201:0-39767:0-39682	39682	19.8172	19	629	6	9.96926
TH58	CONTIG_SRR5651448_201:0-39767:0-39682	39682	19.7053	19	526	7	8.54796
TH62	CONTIG_SRR5651448_201:0-39767:0-39682	39682	19.7386	19	482	4	7.66846
TH74	CONTIG_SRR5651448_201:0-39767:0-39682	39682	19.695	19	705	5	10.6446
TH62	CONTIG_SRR5651453_64:0-45433:0-45378	45378	19.3333	19	9	1	0.171889
TH74	CONTIG_SRR5651465_63:0-57996:0-52929	52929	19.5063	19	79	2	1.13926
TH55	CONTIG_SRR5651467_93:0-39983:0-39944	39944	19.6743	19	175	2	2.88404
TH58	CONTIG_SRR5651467_93:0-39983:0-39944	39944	19.7188	19	160	2	2.58111
TH74	CONTIG_SRR5651468_87:0-36253:0-36190	36190	19.3043	19	23	1	0.571981
TH58	CONTIG_SRR5677776_62:0-11475:0-6118	6118	19.4	19	15	1	2.25564
TH62	CONTIG_SRR5677788_16:0-37999:0-37944	37944	19.5316	19	79	1	1.87908
TH58	CONTIG_SRR5677796_322:0-8386:0-8331	8331	19.5455	19	44	2	3.69704
TH74	CONTIG_SRR5677796_322:0-8386:0-8331	8331	19.3333	19	39	1	3.54099
TH55	CONTIG_SRR5677796_579:4-5187:0-5132	5132	19.6	19	25	1	3.97506
TH62	CONTIG_SRR5677796_579:4-5187:0-5132	5132	19.7143	19	14	1	2.0265
TH58	CONTIG_SRR5677804_8:0-34875:0-34820	34820	19.8306	19	183	1	4.19299
TH74	CONTIG_SRR5677804_8:0-34875:0-34820	34820	19.7384	19	172	1	4.14704
TH58	CONTIG_SRR5677806_1139:0-4713:0-4658	4658	19.3636	19	33	1	5.13096
TH55	CONTIG_SRR5677814_79:0-9032:0-6185	6185	19.7647	19	17	2	1.08327
TH58	CONTIG_SRR5677821_897:0-6259:0-6204	6204	19.3	19	10	2	1.56351
TH62	CONTIG_SRR5677821_897:0-6259:0-6204	6204	19.2857	19	7	1	0.950999
TH74	CONTIG_SRR5677821_897:0-6259:0-6204	6204	20.5	20.5	4	1	0.693101
TH58	CONTIG_SRR5677823_540:0-6009:0-5954	5954	19.5455	19	22	1	3.34229
TH55	CONTIG_SRR5677826_557:0-8888:0-6402	6402	19.5	19.5	2	1	0.312402
TH58	CONTIG_SRR5677837_1269:0-5339:0-5284	5284	19.65	19	20	1	3.38759
TH58	CONTIG_SRR5677842_201:0-6085:0-6006	6006	19.5	19	24	2	3.67965	Bacteroides salyersiae
TH58	CONTIG_SRR5813232_129:0-47761:0-42036	42036	20.4583	20	24	1	0.204587
TH74	CONTIG_SRR5813232_129:0-47761:0-42036	42036	19.3333	19	24	1	0.161766
TH74	CONTIG_SRR5813237_2645:0-4948:0-4893	4893	19.7895	19	38	3	5.86552
TH58	CONTIG_SRR5813246_150:0-48355:0-48300	48300	19.6667	19	33	1	0.530021
TH55	CONTIG_SRR5813262_73:0-45348:0-45293	45293	19.3548	19	31	2	0.565209
TH62	CONTIG_SRR5813286_2141:0-6038:0-5983	5983	19.375	19	8	1	1.32041
TH55	CONTIG_SRR5813290_25:0-97774:0-97723	97723	19.8889	20	9	1	0.0869805
TH74	CONTIG_SRR5813290_25:0-97774:0-97723	97723	29.6667	19	9	1	0.171914
TH74	CONTIG_SRR5813292_2140:0-6049:0-5994	5994	20	19	20	2	0.850851
TH62	CONTIG_SRR5813296_141:0-54099:0-45882	45882	20.1111	20	9	2	0.17654
TH55	CONTIG_SRR5813349_338:0-11327:0-6300	6300	19.375	19	16	2	2.46032
TH58	CONTIG_SRR5813365_133:0-56110:0-56055	56055	20.189	19	164	4	2.56712
TH62	CONTIG_SRR5813365_133:0-56110:0-56055	56055	19.4741	19	116	4	1.80359
TH74	CONTIG_SRR5813365_133:0-56110:0-56055	56055	20.3577	19	137	1	2.11221
TH58	CONTIG_SRR5813367_192:0-30109:0-30054	30054	20.6667	20	6	2	0.186331
TH74	CONTIG_SRR5813367_192:0-30109:0-30054	30054	20.5714	20	7	2	0.186331
TH74	CONTIG_SRR5813368_334:0-32062:0-31929	31929	19.5952	19	42	2	1.03354
TH55	CONTIG_SRR5813390_4:0-51985:0-51900	51900	19.775	19	880	6	8.89017
TH58	CONTIG_SRR5813390_4:0-51985:0-51900	51900	19.9103	19	680	9	7.3815
TH62	CONTIG_SRR5813390_4:0-51985:0-51900	51900	19.7113	19	613	8	7.02119
TH74	CONTIG_SRR5813390_4:0-51985:0-51900	51900	19.8536	19	922	12	9.57225
TH55	CONTIG_SRR5813410_258:0-30807:0-30764	30764	19.6695	19	118	1	3.05877
TH58	CONTIG_SRR5813410_258:0-30807:0-30764	30764	19.7857	19	112	1	2.932
TH62	CONTIG_SRR5813410_258:0-30807:0-30764	30764	19.728	19	125	1	3.2408
TH55	CONTIG_SRR5813411_179:0-32993:0-32938	32938	19.7914	19	302	1	5.56804
TH58	CONTIG_SRR5813411_179:0-32993:0-32938	32938	19.6667	19	258	3	5.13389
TH62	CONTIG_SRR5813411_179:0-32993:0-32938	32938	19.8211	19	218	1	4.40525
TH55	CONTIG_SRR5813471_74:0-38965:0-38910	38910	20.375	20	8	2	0.105371
TH58	CONTIG_SRR5813521_100:0-61917:0-61862	61862	19.75	19.5	4	1	0.06466
TH55	CONTIG_SRR5813542_95:0-46116:0-46061	46061	19.825	19	240	2	3.72549
TH58	CONTIG_SRR5813542_95:0-46116:0-46061	46061	19.8043	19	184	2	2.69208
TH62	CONTIG_SRR5813542_95:0-46116:0-46061	46061	19.8154	19	195	3	2.97215
TH74	CONTIG_SRR5813542_95:0-46116:0-46061	46061	19.6693	19	254	3	3.6799
TH55	CONTIG_SRR5813550_38:0-44550:0-44504	44504	19.7099	19	262	5	4.34568
TH58	CONTIG_SRR5813550_38:0-44550:0-44504	44504	19.6473	19	207	4	3.59069
TH62	CONTIG_SRR5813550_38:0-44550:0-44504	44504	19.7981	19	213	3	3.38172
TH74	CONTIG_SRR5813550_38:0-44550:0-44504	44504	19.5276	19	290	4	4.48274
TH58	CONTIG_SRR5813552_116:0-46006:0-45955	45955	19.8333	20	36	1	0.702861
TH58	CONTIG_SRR5831595_190:0-36793:0-36744	36744	19.6832	19	101	1	2.34324
TH55	CONTIG_SRR5831596_670:0-37359:0-37309	37309	19.8129	19	171	3	3.55946
TH62	CONTIG_SRR5831596_670:0-37359:0-37309	37309	19.5436	19	149	1	3.17082
TH74	CONTIG_SRR5831596_670:0-37359:0-37309	37309	19.8644	19	177	1	3.95615
TH55	CONTIG_SRR5831605_30:0-234582:0-234527	234527	19.6525	19	305	4	1.1133	Veillonella tobetsuensis
TH58	CONTIG_SRR5831605_30:0-234582:0-234527	234527	19.548	19	281	1	1.06683	Veillonella tobetsuensis
TH62	CONTIG_SRR5831605_30:0-234582:0-234527	234527	19.6026	19	229	2	0.889023	Veillonella tobetsuensis
TH55	CONTIG_SRR5831605_4481:0-6130:0-6075	6075	19.1429	19	7	1	0.954733
TH55	CONTIG_SRR5831606_1070:0-38587:0-38532	38532	19.7326	19	703	8	11.3438
TH58	CONTIG_SRR5831606_1070:0-38587:0-38532	38532	19.7557	19	569	10	9.05481
TH62	CONTIG_SRR5831606_1070:0-38587:0-38532	38532	19.7883	19	548	2	9.15862
TH74	CONTIG_SRR5831606_1070:0-38587:0-38532	38532	19.7012	19	840	2	13.0826
TH55	CONTIG_SRR5831608_798:0-44451:0-44396	44396	19.3333	19	108	1	2.16686
TH58	CONTIG_SRR5831608_798:0-44451:0-44396	44396	19.7333	19	90	4	1.83125
TH74	CONTIG_SRR5831608_798:0-44451:0-44396	44396	19.7042	19	71	1	1.52041
TH58	CONTIG_SRR5831614_78:0-31419:0-31364	31364	19.8571	19	7	1	0.19449
TH55	CONTIG_SRR5831615_1436:0-34953:0-34898	34898	20.0139	19	72	1	1.63047
TH55	CONTIG_SRR5831615_874:0-50110:0-50055	50055	19.9865	19	74	4	0.932974
TH62	CONTIG_SRR5831615_874:0-50110:0-50055	50055	19.7536	19	69	1	1.14474
TH74	CONTIG_SRR5831615_874:0-50110:0-50055	50055	19.5814	19	86	1	1.22266
TH55	CONTIG_SRR585746_21:0-84669:0-83689	83689	19.3333	19	6	1	0.0704991
TH74	CONTIG_SRR585760_406:0-5948:0-5893	5893	20.5	20.5	2	1	0.356355
TH55	CONTIG_SRR5866263_355:0-35258:0-35203	35203	19.47	19	200	2	4.71835
TH58	CONTIG_SRR5866263_355:0-35258:0-35203	35203	19.4558	19	226	1	5.36602
TH74	CONTIG_SRR5866263_355:0-35258:0-35203	35203	19.5337	19	208	1	5.07343
TH58	CONTIG_SRR5866266_7:0-228289:0-228233	228233	26	26	2	1	0.0127063
TH55	CONTIG_SRR5866272_3480:0-5538:0-5372	5372	19.7	19	20	1	2.27103
TH55	CONTIG_SRR5866286_360:0-44837:0-44782	44782	19.9792	20	96	2	1.40012
TH58	CONTIG_SRR5866286_360:0-44837:0-44782	44782	19.8443	19	122	2	1.69041
TH74	CONTIG_SRR5866286_360:0-44837:0-44782	44782	19.8182	20	154	3	1.89138
TH74	CONTIG_SRR5866290_470:0-56802:0-56747	56747	19.6302	19	192	1	2.95522
TH58	CONTIG_SRR5866290_5618:0-5638:0-5583	5583	19.5581	19	43	1	4.74655
TH55	CONTIG_SRR5866297_7168:0-4216:0-4161	4161	19.6118	19	255	10	28.8873	Clostridium aminophilum
TH58	CONTIG_SRR5866297_7168:0-4216:0-4161	4161	19.7156	19	211	4	21.293	Clostridium aminophilum
TH62	CONTIG_SRR5866297_7168:0-4216:0-4161	4161	19.6146	19	192	1	24.1288	Clostridium aminophilum
TH55	CONTIG_SRR5866307_5090:0-7688:0-7633	7633	20.0444	19	45	1	3.891
TH58	CONTIG_SRR5866307_5090:0-7688:0-7633	7633	21.5294	20	34	1	3.9303
TH58	CONTIG_SRR5866348_543:0-36007:0-35938	35938	19.6716	19	67	1	1.38015
TH62	CONTIG_SRR5866350_280:0-38541:0-38486	38486	20.32	20	25	1	0.595022
TH62	CONTIG_SRR5866356_1773:0-8910:0-8855	8855	19.8125	19	16	1	1.56973
TH55	CONTIG_SRR5866367_13:0-209334:0-209280	209280	19.6439	19	848	10	2.88752
TH58	CONTIG_SRR5866367_13:0-209334:0-209280	209280	19.6996	19	759	4	2.66007
TH62	CONTIG_SRR5866367_13:0-209334:0-209280	209280	19.7305	19	616	8	2.17412
TH74	CONTIG_SRR5866367_13:0-209334:0-209280	209280	19.6291	19	984	4	3.32043
TH74	CONTIG_SRR5866369_167:0-52537:0-52484	52484	19.9744	20	78	1	0.975535
TH55	CONTIG_SRR5866412_253:0-57916:0-57861	57861	19.4767	19	451	9	6.11638
TH58	CONTIG_SRR5866412_253:0-57916:0-57861	57861	19.5485	19	392	9	5.03621
TH74	CONTIG_SRR5866412_253:0-57916:0-57861	57861	19.5475	19	453	3	5.85023
TH55	CONTIG_SRR5866413_424:0-30325:0-30271	30271	19.6641	19	783	5	15.5198
TH58	CONTIG_SRR5866413_424:0-30325:0-30271	30271	19.71	19	662	5	13.9506
TH62	CONTIG_SRR5866413_424:0-30325:0-30271	30271	19.6506	19	541	5	11.5325
TH74	CONTIG_SRR5866413_424:0-30325:0-30271	30271	19.616	19	815	3	15.2423
TH55	CONTIG_SRR5866414_1375:0-14064:0-14015	14015	19.5625	19	16	1	0.856225
TH74	CONTIG_SRR5866414_19417:0-1907:0-1852	1852	19.5	19	28	1	9.39525
TH58	CONTIG_SRR5866415_358:0-38218:0-38163	38163	19.7444	19	90	1	1.45429
TH62	CONTIG_SRR5866416_321:0-38619:0-38573	38573	20.5046	19	109	2	2.4836
TH74	CONTIG_SRR5866416_321:0-38619:0-38573	38573	20.9928	19	138	3	3.02284
TH55	CONTIG_SRR5866416_4869:0-3468:0-3413	3413	19.5873	19	189	2	24.4653
TH58	CONTIG_SRR5866416_4869:0-3468:0-3413	3413	19.7713	19	188	2	28.743
TH74	CONTIG_SRR5866418_157:0-87603:0-87470	87470	19.4805	19	77	1	0.807134
TH55	CONTIG_SRR5866419_209:0-46122:0-46067	46067	19.7397	19	292	7	4.66277
TH58	CONTIG_SRR5866419_209:0-46122:0-46067	46067	19.5616	19	276	5	4.93629
TH62	CONTIG_SRR5866419_209:0-46122:0-46067	46067	19.502	19	245	1	4.26118
TH74	CONTIG_SRR5866419_209:0-46122:0-46067	46067	19.5127	19	316	1	5.10778
TH58	CONTIG_SRR5866422_424:0-39107:0-39052	39052	20.32	19	25	1	0.627369
TH62	CONTIG_SRR5866429_8271:0-2953:0-2898	2898	19.7692	20	13	2	3.31263
TH62	CONTIG_SRR5866439_2474:0-11637:0-5791	5791	19.5	19	8	1	1.01882
TH55	CONTIG_SRR5866439_503:0-42885:0-42830	42830	19.7965	19	172	3	3.28041
TH55	CONTIG_SRR5866460_32:534-16239:0-7833	7833	19.7719	19	57	5	5.03
TH58	CONTIG_SRR5866460_32:534-16239:0-7833	7833	19.3729	19	59	4	5.3364
TH62	CONTIG_SRR5866460_32:534-16239:0-7833	7833	20.05	19	40	1	2.65543
TH74	CONTIG_SRR5866460_32:534-16239:0-7833	7833	19.6143	19	70	4	6.37048
TH55	CONTIG_SRR5866461_307:0-49917:0-49862	49862	19.7695	19	347	1	3.81052
TH58	CONTIG_SRR5866461_307:0-49917:0-49862	49862	20.0551	19	363	1	4.14143
TH62	CONTIG_SRR5866461_307:0-49917:0-49862	49862	19.6331	19	308	1	3.53175
TH74	CONTIG_SRR5866461_307:0-49917:0-49862	49862	19.6954	19	371	3	4.16149
TH55	CONTIG_SRR5866462_206:0-59954:0-59899	59899	19.6667	19	78	1	1.03675	Roseburia inulinivorans
TH58	CONTIG_SRR5866462_206:0-59954:0-59899	59899	19.4505	19	91	1	1.32556	Roseburia inulinivorans
TH62	CONTIG_SRR5866464_25107:0-1054:0-999	999	19.875	19.5	32	1	15.5155
TH62	CONTIG_SRR5866466_2458:0-11967:0-11899	11899	19.8093	19	194	3	10.8412
TH74	CONTIG_SRR5866466_2458:0-11967:0-11899	11899	19.6199	19	221	1	11.7573
TH58	CONTIG_SRR5866489_762:0-37852:0-37810	37810	19.5362	19	207	2	3.98043
TH62	CONTIG_SRR5866489_762:0-37852:0-37810	37810	19.7357	19	140	1	2.56546
TH74	CONTIG_SRR5866489_762:0-37852:0-37810	37810	19.4976	19	209	2	4.24226
TH58	CONTIG_SRR5866489_953:0-32012:0-31941	31941	19.7308	20	26	2	0.544754
TH55	CONTIG_SRR5866497_3670:0-5893:0-5838	5838	20.3684	19	38	5	4.31655
TH62	CONTIG_SRR5866497_3670:0-5893:0-5838	5838	20	19	34	5	4.28229
TH55	CONTIG_SRR5866500_5440:0-4271:0-4216	4216	19.4444	19	45	1	7.80361
TH55	CONTIG_SRR5866502_472:0-41642:0-41587	41587	19.6503	19	672	1	11.1357
TH58	CONTIG_SRR5866502_472:0-41642:0-41587	41587	19.7143	19	595	10	9.69534
TH62	CONTIG_SRR5866502_472:0-41642:0-41587	41587	19.725	19	571	6	9.74343
TH74	CONTIG_SRR5866502_472:0-41642:0-41587	41587	19.6122	19	686	3	11.1068
TH58	CONTIG_SRR5866509_233:0-45773:0-45718	45718	19.4	19	55	3	0.98867
TH58	CONTIG_SRR5866512_4746:0-6033:0-5978	5978	19.3333	19	9	1	1.00368
TH58	CONTIG_SRR5866542_477:0-39057:0-39002	39002	20.3478	19	23	1	0.607661
TH55	CONTIG_SRR5866546_318:0-43682:0-43615	43615	19.6934	19	287	3	4.76671
TH58	CONTIG_SRR5866546_318:0-43682:0-43615	43615	19.5515	19	194	5	3.43689
TH74	CONTIG_SRR5866546_318:0-43682:0-43615	43615	19.572	19	264	3	4.34025
TH58	CONTIG_SRR5866546_414:0-35826:0-35779	35779	20.0408	19	49	1	0.813326
TH55	CONTIG_SRR5866548_268:0-61161:0-61106	61106	19.5913	19	208	3	2.81151
TH58	CONTIG_SRR5866548_268:0-61161:0-61106	61106	19.7269	19	216	1	2.67077
TH62	CONTIG_SRR5866548_268:0-61161:0-61106	61106	19.6169	19	154	4	2.17655
TH58	CONTIG_SRR5866559_5277:0-6565:0-6510	6510	20.7692	20	39	1	2.50384
TH62	CONTIG_SRR5866559_5277:0-6565:0-6510	6510	21.0833	20	24	1	1.8894
TH55	CONTIG_SRR5866559_601:0-41949:0-41848	41848	19.6292	19	240	1	5.02294
TH74	CONTIG_SRR5866559_601:0-41949:0-41848	41848	19.5536	19	224	3	4.3897
TH62	CONTIG_SRR5866560_966:0-32652:0-32582	32582	19.3731	19	67	1	1.79854
TH74	CONTIG_SRR5866560_966:0-32652:0-32582	32582	19.4425	19	113	1	3.17046
TH58	CONTIG_SRR5866570_3549:0-5825:0-5770	5770	20.4595	20	37	2	4.43674	Gemmiger formicilis
TH55	CONTIG_SRR5866593_455:0-43805:0-43751	43751	22.0235	19	810	11	9.85577
TH58	CONTIG_SRR5866593_455:0-43805:0-43751	43751	23.0671	19	745	6	9.45121
TH62	CONTIG_SRR5866593_455:0-43805:0-43751	43751	21.1352	19	651	14	9.08779
TH74	CONTIG_SRR5866593_455:0-43805:0-43751	43751	21.814	19	871	9	10.514
TH58	CONTIG_SRR5866594_1706:258-9456:0-9138	9138	19.6727	19	55	1	4.69468
TH58	CONTIG_SRR5866599_575:0-36156:0-36108	36108	23	20	26	1	0.379417
TH62	CONTIG_SRR5866599_575:0-36156:0-36108	36108	19.5625	19	16	1	0.434807
TH58	CONTIG_SRR5866600_32:0-94795:0-94740	94740	20.3333	20	6	1	0.0664978
TH58	CONTIG_SRR5866600_80:0-59976:0-59921	59921	19.3333	19	33	1	0.520686
TH62	CONTIG_SRR5866600_80:0-59976:0-59921	59921	19.4	19	30	2	0.485639
TH62	CONTIG_SRR5898921_30:0-46567:0-46512	46512	19.7196	19	107	3	1.29429
TH55	CONTIG_SRR5898922_87:0-33622:0-33545	33545	19.606	19	533	4	11.1134
TH58	CONTIG_SRR5898922_87:0-33622:0-33545	33545	19.6397	19	469	2	9.87629
TH62	CONTIG_SRR5898922_87:0-33622:0-33545	33545	19.6706	19	422	1	8.61231
TH74	CONTIG_SRR5898922_87:0-33622:0-33545	33545	19.5503	19	616	2	12.6695
TH55	CONTIG_SRR5898937_43:18-45808:0-45758	45758	20.2342	19	222	3	3.45732	Faecalibacterium prausnitzii
TH62	CONTIG_SRR5898937_43:18-45808:0-45758	45758	20.9153	20	177	3	2.87163	Faecalibacterium prausnitzii
TH74	CONTIG_SRR5898937_43:18-45808:0-45758	45758	20.6145	19	275	4	3.91407	Faecalibacterium prausnitzii
TH58	CONTIG_SRR5898941_51:0-32858:0-32764	32764	19.1707	19	41	3	0.976682
TH74	CONTIG_SRR5898941_51:0-32858:0-32764	32764	19.5217	19	46	1	0.982786
TH55	CONTIG_SRR5898989_42:0-44163:0-44108	44108	19.7071	19	635	13	8.30462
TH58	CONTIG_SRR5898989_42:0-44163:0-44108	44108	19.9219	19	538	3	7.01233
TH62	CONTIG_SRR5898989_42:0-44163:0-44108	44108	19.702	19	490	6	6.78108
TH74	CONTIG_SRR5898989_42:0-44163:0-44108	44108	19.8121	19	729	4	9.05278
TH55	CONTIG_SRR5898997_29:0-41949:0-41854	41854	19.5931	19	145	2	3.10126
TH62	CONTIG_SRR5898997_29:0-41949:0-41854	41854	19.5326	19	92	1	1.88751
TH55	CONTIG_SRR5899003_93:0-42488:0-42433	42433	19.663	19	1089	4	15.0614
TH58	CONTIG_SRR5899003_93:0-42488:0-42433	42433	19.8998	19	928	12	13.0559
TH62	CONTIG_SRR5899003_93:0-42488:0-42433	42433	19.7621	19	824	8	12.1085
TH74	CONTIG_SRR5899003_93:0-42488:0-42433	42433	19.7906	19	1132	13	15.2146
TH55	CONTIG_SRR5903321_2306:0-37784:0-37729	37729	19.6969	19	683	4	10.4402
TH58	CONTIG_SRR5903321_2306:0-37784:0-37729	37729	19.8885	19	601	8	9.48607
TH62	CONTIG_SRR5903321_2306:0-37784:0-37729	37729	19.9101	19	545	5	9.06465
TH74	CONTIG_SRR5903321_2306:0-37784:0-37729	37729	19.754	19	744	11	10.9624
TH62	CONTIG_SRR5903329_235:0-145324:0-145269	145269	19.6825	19	63	3	0.373101
TH58	CONTIG_SRR5903329_5957:0-13134:0-13079	13079	19.625	19	32	1	1.64386
TH55	CONTIG_SRR5903341_1194:0-55293:0-55257	55257	19.5369	19	406	3	5.61015
TH58	CONTIG_SRR5903341_1194:0-55293:0-55257	55257	19.678	19	323	3	4.3542
TH62	CONTIG_SRR5903341_1194:0-55293:0-55257	55257	19.5402	19	348	1	4.88626
TH55	CONTIG_SRR5903341_2173:0-35344:0-35299	35299	19.5819	19	177	3	4.3344	Clostridium sp. AF36-4
TH58	CONTIG_SRR5903341_2173:0-35344:0-35299	35299	19.5359	19	181	1	4.47605	Clostridium sp. AF36-4
TH62	CONTIG_SRR5903341_2173:0-35344:0-35299	35299	19.6312	19	141	3	3.44202	Clostridium sp. AF36-4
TH74	CONTIG_SRR5903341_2173:0-35344:0-35299	35299	19.4671	19	167	1	3.94912	Clostridium sp. AF36-4
TH55	CONTIG_SRR5903343_1302:0-51339:0-51285	51285	19.6812	19	160	2	2.84879
TH58	CONTIG_SRR5903343_1302:0-51339:0-51285	51285	19.5706	19	177	2	3.13152
TH62	CONTIG_SRR5903343_1302:0-51339:0-51285	51285	19.4672	19	137	2	2.29502
TH74	CONTIG_SRR5903343_1302:0-51339:0-51285	51285	19.5328	19	122	2	2.01618
TH55	CONTIG_SRR5903348_1157:0-62635:0-62580	62580	19.8725	19	204	3	2.09492
TH62	CONTIG_SRR5903348_1157:0-62635:0-62580	62580	20.0723	20	166	4	1.72579
TH74	CONTIG_SRR5903348_1157:0-62635:0-62580	62580	19.6522	19	230	4	2.36497
TH58	CONTIG_SRR5903352_1493:0-39108:0-39046	39046	19.8253	19	166	3	2.77365
TH55	CONTIG_SRR5903357_2664:0-32867:0-32812	32812	19.6916	19	830	2	14.5374
TH58	CONTIG_SRR5903357_2664:0-32867:0-32812	32812	19.7782	19	726	5	13.2177
TH62	CONTIG_SRR5903357_2664:0-32867:0-32812	32812	19.7649	19	621	2	11.4501
TH74	CONTIG_SRR5903357_2664:0-32867:0-32812	32812	19.7632	19	912	4	15.3968
TH62	CONTIG_SRR5903378_10307:0-3438:0-3383	3383	19.8182	20	11	2	1.33018
TH55	CONTIG_SRR5903378_757:0-49754:0-49699	49699	20.16	19	75	1	1.0463
TH58	CONTIG_SRR5903378_757:0-49754:0-49699	49699	20.0312	19.5	64	2	0.953742
TH55	CONTIG_SRR5903381_1527:0-47931:0-47899	47899	19.5211	19	1209	15	15.6371
TH58	CONTIG_SRR5903381_1527:0-47931:0-47899	47899	19.7881	19	1024	12	14.0316
TH62	CONTIG_SRR5903381_1527:0-47931:0-47899	47899	19.6966	19	903	7	12.518
TH74	CONTIG_SRR5903381_1527:0-47931:0-47899	47899	19.6014	19	1322	7	16.6162
TH55	CONTIG_SRR5903381_2290:0-34440:0-34404	34404	19.7302	19	1323	8	21.3434
TH58	CONTIG_SRR5903381_2290:0-34440:0-34404	34404	19.932	19	1133	8	18.4542
TH62	CONTIG_SRR5903381_2290:0-34440:0-34404	34404	19.9216	19	1021	6	17.123
TH74	CONTIG_SRR5903381_2290:0-34440:0-34404	34404	19.8263	19	1382	11	21.5062
TH74	CONTIG_SRR5903381_474:0-100400:0-100345	100345	21.0857	20	35	1	0.251134
TH74	CONTIG_SRR5903384_1153:0-38966:0-38911	38911	19.8235	19	34	1	0.78127
TH55	CONTIG_SRR5925323_65:0-36783:0-36728	36728	19.6146	19	205	5	4.13036
TH58	CONTIG_SRR5925323_65:0-36783:0-36728	36728	19.4162	19	173	1	3.64572
TH62	CONTIG_SRR5925323_65:0-36783:0-36728	36728	19.5625	19	176	3	3.4633
TH74	CONTIG_SRR5925323_65:0-36783:0-36728	36728	19.8182	19	220	1	4.31006
TH74	CONTIG_SRR5925336_90:0-98570:0-98529	98529	19.5	19	10	1	0.100478
TH55	CONTIG_SRR5925338_343:0-16472:0-16417	16417	19.825	19	240	1	7.82116
TH58	CONTIG_SRR5925338_343:0-16472:0-16417	16417	19.6455	19	189	6	5.9877
TH62	CONTIG_SRR5925338_343:0-16472:0-16417	16417	19.8344	19	163	2	6.38363
TH74	CONTIG_SRR5925338_343:0-16472:0-16417	16417	19.7848	19	223	1	7.41305
TH55	CONTIG_SRR5925338_84:0-47770:0-47715	47715	19.8958	19	144	2	1.60117
TH58	CONTIG_SRR5925338_84:0-47770:0-47715	47715	20.0889	19	135	2	1.45237
[truncated: 1,272 more rows]
