# Supplementary material for: Metagenomic analyses of 7000 to 5500 years old coprolites excavated from the Torihama shell-mound site in the Japanese archipelago
Source: PLoS One. 2024 Jan 24;19(1):e0295924. doi: 10.1371/journal.pone.0295924 (PMC10807776; doi:10.1371/journal.pone.0295924)
Supplement: S6 Table — (XLSX) [file pone.0295924.s007.xlsx]

## Sheet: S6 Table
S6 Table. Alignment to host bacterial genomes
Sample	Reference	Reference length (bp)	Average reads length (bp)	Median reads length (bp)	Number of reads	Number of reads (PMDS≥3)	Coverage% (1<x)*
TH55	Bacteroides caccae	4570941	20.0202	19	16570	154	3.16928
TH58	Bacteroides caccae	4570941	19.973	19	15437	147	2.96556
TH62	Bacteroides caccae	4570941	19.9361	19	13154	83	2.53086
TH74	Bacteroides caccae	4570941	19.8896	19	16008	123	3.059
TH55	Bacteroides salyersiae	5188376	19.8847	19	19709	153	3.2844
TH58	Bacteroides salyersiae	5188376	19.9469	19	18853	184	3.14384
TH62	Bacteroides salyersiae	5188376	19.8899	19	15932	126	2.67745
TH74	Bacteroides salyersiae	5188376	19.8417	19	19292	154	3.20576
TH55	Barnesiella intestinihominis	3351604	20.0924	19	15740	121	3.96046
TH58	Barnesiella intestinihominis	3351604	20.1289	19	14947	161	3.77201
TH62	Barnesiella intestinihominis	3351604	20.0972	19	12621	101	3.2303
TH74	Barnesiella intestinihominis	3351604	20.0249	19	16382	139	4.14783
TH55	Bifidobacterium adolescentis	2401766	20.8894	19	107256	1269	24.7724
TH58	Bifidobacterium adolescentis	2401766	20.8026	19	93614	1240	22.2241
TH62	Bifidobacterium adolescentis	2401766	20.625	19	79883	1017	19.9053
TH74	Bifidobacterium adolescentis	2401766	20.462	19	116172	1246	26.1983
TH55	Bifidobacterium longum	2371107	21.4679	19	108686	1354	25.7772
TH58	Bifidobacterium longum	2371107	21.203	19	95260	1242	23.0527
TH62	Bifidobacterium longum	2371107	20.7843	19	79563	1039	20.3549
TH74	Bifidobacterium longum	2371107	20.7827	19	116059	1317	27.0788
TH55	Clostridium perfringens	3320059	19.9935	19	5693	55	1.62563
TH58	Clostridium perfringens	3320059	20.0567	19	5727	56	1.62964
TH62	Clostridium perfringens	3320059	19.8402	19	5000	34	1.44196
TH74	Clostridium perfringens	3320059	20.0225	19	4616	46	1.331
TH55	Dialister invisus	1895960	20.3838	19	13541	130	5.71858
TH58	Dialister invisus	1895960	20.4831	19	12557	157	5.21287
TH62	Dialister invisus	1895960	20.6688	19	11323	107	4.77985
TH74	Dialister invisus	1895960	20.1918	19	13869	123	5.75002
TH55	Faecalibacterium prausnitzii	3321367	20.7226	19	117573	1334	20.9102
TH58	Faecalibacterium prausnitzii	3321367	20.7101	19	101931	1504	18.5751
TH62	Faecalibacterium prausnitzii	3321367	20.8306	19	88332	1208	16.782
TH74	Faecalibacterium prausnitzii	3321367	20.5508	19	123538	1335	21.7882
TH55	Gemmiger formicilis	3012248	20.6442	19	136747	1628	25.179
TH58	Gemmiger formicilis	3012248	20.738	19	120690	1716	22.6203
TH62	Gemmiger formicilis	3012248	20.743	19	102924	1354	20.4845
TH74	Gemmiger formicilis	3012248	20.5015	19	145146	1539	26.2684
TH55	Holdemanella biformis	2415920	20.2505	19	5258	36	2.03542
TH58	Holdemanella biformis	2415920	20.2828	19	5163	49	1.98235
TH62	Holdemanella biformis	2415920	20.2971	19	4476	48	1.74199
TH74	Holdemanella biformis	2415920	20.3796	19	4415	56	1.70978
TH55	Intestinibacter bartlettii	3141706	20.4172	19	6067	46	1.81758
TH58	Intestinibacter bartlettii	3141706	20.3147	19	5968	60	1.80236
TH62	Intestinibacter bartlettii	3141706	20.2436	19	5070	43	1.51949
TH74	Intestinibacter bartlettii	3141706	20.5121	19	5081	41	1.52115
TH55	Lactobacillus salivarius	1751565	20.0373	19	3589	35	1.90744
TH58	Lactobacillus salivarius	1751565	20.1037	19	3915	32	2.07888
TH62	Lactobacillus salivarius	1751565	19.9546	19	3171	17	1.68712
TH74	Lactobacillus salivarius	1751565	19.8886	19	3195	31	1.70373
TH55	Micromonospora echinospora	7775586	22.8187	20	953096	15688	53.0946
TH58	Micromonospora echinospora	7775586	22.9218	20	792751	14778	46.083
TH62	Micromonospora echinospora	7775586	20.9855	20	585610	10057	39.6893
TH74	Micromonospora echinospora	7775586	21.3463	20	990808	14085	55.1405
TH55	Parabacteroides merdae	4305808	20.1584	19	30439	245	5.68044
TH58	Parabacteroides merdae	4305808	20.2265	19	27759	275	5.10838
TH62	Parabacteroides merdae	4305808	20.2561	19	24254	230	4.56897
TH74	Parabacteroides merdae	4305808	20.0917	19	31282	292	5.76607
TH55	Phascolarctobacterium faecium	2550003	20.3135	19	18556	195	5.64905
TH58	Phascolarctobacterium faecium	2550003	20.4147	19	17130	168	5.18933
TH62	Phascolarctobacterium faecium	2550003	20.3599	19	15342	151	4.71031
TH74	Phascolarctobacterium faecium	2550003	20.2491	19	18555	176	5.63654
TH55	Roseburia intestinalis	4286292	19.7689	19	17849	111	3.54715
TH58	Roseburia intestinalis	4286292	19.8131	19	16431	110	3.24789
TH62	Roseburia intestinalis	4286292	19.8189	19	14512	113	2.88942
TH74	Roseburia intestinalis	4286292	19.817	19	17846	136	3.48275
TH55	Roseburia inulinivorans	4009104	19.7804	19	14352	111	3.11982
TH58	Roseburia inulinivorans	4009104	19.7795	19	14238	105	3.07021
TH62	Roseburia inulinivorans	4009104	19.8345	19	12233	81	2.66474
TH74	Roseburia inulinivorans	4009104	19.7786	19	14448	91	3.12067
TH55	Sutterella wadsworthensis	3026517	22.4013	19	77738	1134	16.1238
TH58	Sutterella wadsworthensis	3026517	22.5071	20	73107	1181	14.8397
TH62	Sutterella wadsworthensis	3026517	22.9943	20	64451	1129	13.5885
TH74	Sutterella wadsworthensis	3026517	21.7419	19	84974	1076	17.2196
TH55	Veillonella tobetsuensis	134939	20.3423	19	444	5	3.04063
TH58	Veillonella tobetsuensis	134939	20.4703	19	387	4	2.74124
TH62	Veillonella tobetsuensis	134939	20.6328	19	354	3	2.4537
TH74	Veillonella tobetsuensis	134939	20.3965	19	454	4	3.09399
*Using deduplicated reads
