# Supplementary material for: Metagenomic analyses of 7000 to 5500 years old coprolites excavated from the Torihama shell-mound site in the Japanese archipelago
Source: PLoS One. 2024 Jan 24;19(1):e0295924. doi: 10.1371/journal.pone.0295924 (PMC10807776; doi:10.1371/journal.pone.0295924)
Supplement: S7 Table — (XLSX) [file pone.0295924.s008.xlsx]

## Sheet: S7 Table
S7 Table. Alignment to gut bacterial genomes
Sample	Reference	Reference length (bp)	Average reads length (bp)	Median reads length (bp)	Number of reads	Number of reads (PMDS≥3)	Coverage% (1<x)*	Species classification
TH55	MGYG-HGUT-00001	2937443	20.0301	19	632	11	0.213996	d__Bacteria;p__Firmicutes_A;c__ClostridiaPeptostreptococcalesPeptostreptococcaceaeGCA-900066495
TH58	MGYG-HGUT-00001	2878814	20.508	19	628	8	0.219396	d__Bacteria;p__Firmicutes_A;c__ClostridiaPeptostreptococcalesPeptostreptococcaceaeGCA-900066495
TH62	MGYG-HGUT-00001	2838396	20.0361	19	415	6	0.144483	d__Bacteria;p__Firmicutes_A;c__ClostridiaPeptostreptococcalesPeptostreptococcaceaeGCA-900066495
TH74	MGYG-HGUT-00001	2954835	20.0874	19	515	4	0.174189	d__Bacteria;p__Firmicutes_A;c__ClostridiaPeptostreptococcalesPeptostreptococcaceaeGCA-900066495
TH55	MGYG-HGUT-00002	4255932	19.8998	19	1417	13	0.320846	d__Bacteria;p__Firmicutes_A;c__ClostridiaLachnospiralesLachnospiraceaeBlautia_A;s__Blautia_A__sp900066165
TH58	MGYG-HGUT-00002	4289860	20.7742	19	1404	14	0.312947	d__Bacteria;p__Firmicutes_A;c__ClostridiaLachnospiralesLachnospiraceaeBlautia_A;s__Blautia_A__sp900066165
TH62	MGYG-HGUT-00002	4236149	19.8729	19	1054	10	0.238707	d__Bacteria;p__Firmicutes_A;c__ClostridiaLachnospiralesLachnospiraceaeBlautia_A;s__Blautia_A__sp900066165
TH74	MGYG-HGUT-00002	4251921	19.9286	19	1274	14	0.291068	d__Bacteria;p__Firmicutes_A;c__ClostridiaLachnospiralesLachnospiraceaeBlautia_A;s__Blautia_A__sp900066165
TH55	MGYG-HGUT-00003	3215538	21.1983	20	4331	76	1.31791	d__Bacteria;p__Bacteroidota;c__BacteroidiaBacteroidalesRikenellaceaeAlistipes;s__Alistipes__shahii
TH58	MGYG-HGUT-00003	3224801	21.1697	20	4531	79	1.32145	d__Bacteria;p__Bacteroidota;c__BacteroidiaBacteroidalesRikenellaceaeAlistipes;s__Alistipes__shahii
TH62	MGYG-HGUT-00003	3215538	21.2516	20	3279	44	0.968578	d__Bacteria;p__Bacteroidota;c__BacteroidiaBacteroidalesRikenellaceaeAlistipes;s__Alistipes__shahii
TH74	MGYG-HGUT-00003	3224801	21.071	20	4959	88	1.50874	d__Bacteria;p__Bacteroidota;c__BacteroidiaBacteroidalesRikenellaceaeAlistipes;s__Alistipes__shahii
TH55	MGYG-HGUT-00004	3638652	20.9884	20	6054	77	1.6234	d__Bacteria;p__Firmicutes_A;c__ClostridiaOscillospiralesRuminococcaceaeAnaerotruncus;s__Anaerotruncus__colihominis
TH58	MGYG-HGUT-00004	3616922	20.8114	20	6605	105	1.70015	d__Bacteria;p__Firmicutes_A;c__ClostridiaOscillospiralesRuminococcaceaeAnaerotruncus;s__Anaerotruncus__colihominis
TH62	MGYG-HGUT-00004	3586653	21.0077	20	4933	77	1.31278	d__Bacteria;p__Firmicutes_A;c__ClostridiaOscillospiralesRuminococcaceaeAnaerotruncus;s__Anaerotruncus__colihominis
TH74	MGYG-HGUT-00004	3613365	20.9993	20	7129	120	1.93927	d__Bacteria;p__Firmicutes_A;c__ClostridiaOscillospiralesRuminococcaceaeAnaerotruncus;s__Anaerotruncus__colihominis
TH55	MGYG-HGUT-00005	3906597	20.2717	19	714	11	0.18374	d__Bacteria;p__Firmicutes_A;c__ClostridiaPeptostreptococcalesPeptostreptococcaceaeTerrisporobacter;s__Terrisporobacter__glycolicus_A
TH58	MGYG-HGUT-00005	3904504	20.1676	19	865	6	0.218799	d__Bacteria;p__Firmicutes_A;c__ClostridiaPeptostreptococcalesPeptostreptococcaceaeTerrisporobacter;s__Terrisporobacter__glycolicus_A
TH62	MGYG-HGUT-00005	3873406	20.3851	19	470	7	0.121676	d__Bacteria;p__Firmicutes_A;c__ClostridiaPeptostreptococcalesPeptostreptococcaceaeTerrisporobacter;s__Terrisporobacter__glycolicus_A
TH74	MGYG-HGUT-00005	3910767	20.1123	19	632	7	0.157156	d__Bacteria;p__Firmicutes_A;c__ClostridiaPeptostreptococcalesPeptostreptococcaceaeTerrisporobacter;s__Terrisporobacter__glycolicus_A
TH55	MGYG-HGUT-00006	2806053	19.8872	19	585	9	0.203774	d__Bacteria;p__Firmicutes;c__BacilliStaphylococcalesStaphylococcaceaeStaphylococcus;s__Staphylococcus__xylosus
TH58	MGYG-HGUT-00006	2810087	20.3203	19	637	4	0.22163	d__Bacteria;p__Firmicutes;c__BacilliStaphylococcalesStaphylococcaceaeStaphylococcus;s__Staphylococcus__xylosus
TH62	MGYG-HGUT-00006	2806053	20.0775	19	413	6	0.14205	d__Bacteria;p__Firmicutes;c__BacilliStaphylococcalesStaphylococcaceaeStaphylococcus;s__Staphylococcus__xylosus
TH74	MGYG-HGUT-00006	2806053	19.9767	19	516	6	0.182534	d__Bacteria;p__Firmicutes;c__BacilliStaphylococcalesStaphylococcaceaeStaphylococcus;s__Staphylococcus__xylosus
TH55	MGYG-HGUT-00007	2009105	20.0626	19	655	7	0.322133	d__Bacteria;p__Firmicutes;c__BacilliLactobacillalesLactobacillaceaeLactobacillus;s__Lactobacillus__intestinalis
TH58	MGYG-HGUT-00007	2009105	19.8778	19	671	7	0.323726	d__Bacteria;p__Firmicutes;c__BacilliLactobacillalesLactobacillaceaeLactobacillus;s__Lactobacillus__intestinalis
TH62	MGYG-HGUT-00007	2010625	20.0946	19	465	3	0.226248	d__Bacteria;p__Firmicutes;c__BacilliLactobacillalesLactobacillaceaeLactobacillus;s__Lactobacillus__intestinalis
TH74	MGYG-HGUT-00007	2017051	19.9659	19	645	7	0.316006	d__Bacteria;p__Firmicutes;c__BacilliLactobacillalesLactobacillaceaeLactobacillus;s__Lactobacillus__intestinalis
TH55	MGYG-HGUT-00008	1937461	19.841	19	547	7	0.271696	d__Bacteria;p__Firmicutes;c__BacilliLactobacillalesLactobacillaceaeLactobacillus;s__Lactobacillus__johnsonii
TH58	MGYG-HGUT-00008	1941324	19.8981	19	520	8	0.253693	d__Bacteria;p__Firmicutes;c__BacilliLactobacillalesLactobacillaceaeLactobacillus;s__Lactobacillus__johnsonii
TH62	MGYG-HGUT-00008	1904382	20.0095	19	423	2	0.21314	d__Bacteria;p__Firmicutes;c__BacilliLactobacillalesLactobacillaceaeLactobacillus;s__Lactobacillus__johnsonii
TH74	MGYG-HGUT-00008	1938168	19.8639	19	485	2	0.24487	d__Bacteria;p__Firmicutes;c__BacilliLactobacillalesLactobacillaceaeLactobacillus;s__Lactobacillus__johnsonii
TH55	MGYG-HGUT-00009	2070601	19.8977	19	841	8	0.386748	d__Bacteria;p__Firmicutes;c__BacilliLactobacillalesLactobacillaceaeLactobacillus_B;s__Lactobacillus_B__murinus
TH58	MGYG-HGUT-00009	2092337	19.8395	19	966	8	0.438123	d__Bacteria;p__Firmicutes;c__BacilliLactobacillalesLactobacillaceaeLactobacillus_B;s__Lactobacillus_B__murinus
TH62	MGYG-HGUT-00009	2007863	19.9938	19	647	9	0.310878	d__Bacteria;p__Firmicutes;c__BacilliLactobacillalesLactobacillaceaeLactobacillus_B;s__Lactobacillus_B__murinus
TH74	MGYG-HGUT-00009	2050272	19.9509	19	896	11	0.42409	d__Bacteria;p__Firmicutes;c__BacilliLactobacillalesLactobacillaceaeLactobacillus_B;s__Lactobacillus_B__murinus
TH55	MGYG-HGUT-00010	2694265	20.0948	19	770	6	0.284753	d__Bacteria;p__Firmicutes;c__BacilliStaphylococcalesStaphylococcaceaeStaphylococcus_A;s__Staphylococcus_A__lentus
TH58	MGYG-HGUT-00010	2689760	20.0065	19	765	9	0.281178	d__Bacteria;p__Firmicutes;c__BacilliStaphylococcalesStaphylococcaceaeStaphylococcus_A;s__Staphylococcus_A__lentus
TH62	MGYG-HGUT-00010	2676797	20.0973	19	555	4	0.202929	d__Bacteria;p__Firmicutes;c__BacilliStaphylococcalesStaphylococcaceaeStaphylococcus_A;s__Staphylococcus_A__lentus
TH74	MGYG-HGUT-00010	2666639	20.063	19	683	5	0.25789	d__Bacteria;p__Firmicutes;c__BacilliStaphylococcalesStaphylococcaceaeStaphylococcus_A;s__Staphylococcus_A__lentus
TH55	MGYG-HGUT-00011	2927230	19.891	19	670	6	0.223693	d__Bacteria;p__Firmicutes;c__BacilliStaphylococcalesStaphylococcaceaeStaphylococcus;s__Staphylococcus__xylosus_B
TH58	MGYG-HGUT-00011	2927230	20.036	19	583	3	0.193664	d__Bacteria;p__Firmicutes;c__BacilliStaphylococcalesStaphylococcaceaeStaphylococcus;s__Staphylococcus__xylosus_B
TH62	MGYG-HGUT-00011	2927230	19.8753	19	393	1	0.131626	d__Bacteria;p__Firmicutes;c__BacilliStaphylococcalesStaphylococcaceaeStaphylococcus;s__Staphylococcus__xylosus_B
TH74	MGYG-HGUT-00011	2917302	20	19	544	4	0.183594	d__Bacteria;p__Firmicutes;c__BacilliStaphylococcalesStaphylococcaceaeStaphylococcus;s__Staphylococcus__xylosus_B
TH55	MGYG-HGUT-00012	4053773	20.2193	19	2722	30	0.655488	d__Bacteria;p__Firmicutes;c__BacilliBacillalesBacillaceaeBacillus;s__Bacillus__subtilis
TH58	MGYG-HGUT-00012	4036389	20.2189	19	2892	27	0.670054	d__Bacteria;p__Firmicutes;c__BacilliBacillalesBacillaceaeBacillus;s__Bacillus__subtilis
TH62	MGYG-HGUT-00012	4051948	20.288	19	2111	23	0.496033	d__Bacteria;p__Firmicutes;c__BacilliBacillalesBacillaceaeBacillus;s__Bacillus__subtilis
TH74	MGYG-HGUT-00012	4052821	20.2116	19	2802	32	0.674567	d__Bacteria;p__Firmicutes;c__BacilliBacillalesBacillaceaeBacillus;s__Bacillus__subtilis
TH55	MGYG-HGUT-00013	6350111	20.0164	19	1772	25	0.271665	d__Bacteria;p__Bacteroidota;c__BacteroidiaBacteroidalesBacteroidaceaeBacteroides
TH58	MGYG-HGUT-00013	6355650	19.9785	19	2000	43	0.300756	d__Bacteria;p__Bacteroidota;c__BacteroidiaBacteroidalesBacteroidaceaeBacteroides
TH62	MGYG-HGUT-00013	6353544	20.0909	19	1375	8	0.206231	d__Bacteria;p__Bacteroidota;c__BacteroidiaBacteroidalesBacteroidaceaeBacteroides
TH74	MGYG-HGUT-00013	6361459	20.0735	19	1810	15	0.279087	d__Bacteria;p__Bacteroidota;c__BacteroidiaBacteroidalesBacteroidaceaeBacteroides
TH55	MGYG-HGUT-00014	4504362	20.1302	19	914	10	0.203647	d__Bacteria;p__Firmicutes_A;c__ClostridiaClostridialesClostridiaceaeClostridium;s__Clostridium__butyricum
TH58	MGYG-HGUT-00014	4431413	20.0981	19	928	13	0.208647	d__Bacteria;p__Firmicutes_A;c__ClostridiaClostridialesClostridiaceaeClostridium;s__Clostridium__butyricum
TH62	MGYG-HGUT-00014	4392562	20.1261	19	690	8	0.158677	d__Bacteria;p__Firmicutes_A;c__ClostridiaClostridialesClostridiaceaeClostridium;s__Clostridium__butyricum
TH74	MGYG-HGUT-00014	4399990	19.9319	19	866	8	0.197091	d__Bacteria;p__Firmicutes_A;c__ClostridiaClostridialesClostridiaceaeClostridium;s__Clostridium__butyricum
TH55	MGYG-HGUT-00015	4883532	28.924	21	5789	145	1.51292	d__Bacteria;p__Proteobacteria;c__GammaproteobacteriaEnterobacteralesEnterobacteriaceaeEnterobacter;s__Enterobacter__mori
TH58	MGYG-HGUT-00015	4887100	21.5185	20	5121	89	0.997667	d__Bacteria;p__Proteobacteria;c__GammaproteobacteriaEnterobacteralesEnterobacteriaceaeEnterobacter;s__Enterobacter__mori
TH62	MGYG-HGUT-00015	4882430	22.5896	20	3504	63	0.715381	d__Bacteria;p__Proteobacteria;c__GammaproteobacteriaEnterobacteralesEnterobacteriaceaeEnterobacter;s__Enterobacter__mori
TH74	MGYG-HGUT-00015	4883532	21.5151	20	4991	68	1.02485	d__Bacteria;p__Proteobacteria;c__GammaproteobacteriaEnterobacteralesEnterobacteriaceaeEnterobacter;s__Enterobacter__mori
TH55	MGYG-HGUT-00016	2555582	19.9935	19	773	15	0.292614	d__Bacteria;p__Firmicutes_A;c__ClostridiaLachnospiralesAnaerotignaceaeAnaerotignum;s__Anaerotignum__sp001304995
TH58	MGYG-HGUT-00016	2533587	20.0619	19	776	7	0.284695	d__Bacteria;p__Firmicutes_A;c__ClostridiaLachnospiralesAnaerotignaceaeAnaerotignum;s__Anaerotignum__sp001304995
TH62	MGYG-HGUT-00016	2532440	20.2762	20	601	7	0.227212	d__Bacteria;p__Firmicutes_A;c__ClostridiaLachnospiralesAnaerotignaceaeAnaerotignum;s__Anaerotignum__sp001304995
TH74	MGYG-HGUT-00016	2556919	19.8893	19	732	8	0.282058	d__Bacteria;p__Firmicutes_A;c__ClostridiaLachnospiralesAnaerotignaceaeAnaerotignum;s__Anaerotignum__sp001304995
TH55	MGYG-HGUT-00017	2091822	20.8803	20	376	11	0.176927	d__Bacteria;p__Actinobacteriota;c__CoriobacteriiaCoriobacterialesCoriobacteriaceaeCollinsella
TH58	MGYG-HGUT-00017	2056728	20.5067	20	373	6	0.17698	d__Bacteria;p__Actinobacteriota;c__CoriobacteriiaCoriobacterialesCoriobacteriaceaeCollinsella
TH62	MGYG-HGUT-00017	2024690	20.7482	20	282	8	0.132909	d__Bacteria;p__Actinobacteriota;c__CoriobacteriiaCoriobacterialesCoriobacteriaceaeCollinsella
TH74	MGYG-HGUT-00017	2085290	21.2192	20	479	18	0.22347	d__Bacteria;p__Actinobacteriota;c__CoriobacteriiaCoriobacterialesCoriobacteriaceaeCollinsella
TH55	MGYG-HGUT-00018	3274626	19.9506	19	770	8	0.229583	d__Bacteria;p__Firmicutes_A;c__ClostridiaLachnospiralesLachnospiraceaeCoprococcus;s__Coprococcus__eutactus
TH58	MGYG-HGUT-00018	3275076	19.8419	19	911	3	0.263292	d__Bacteria;p__Firmicutes_A;c__ClostridiaLachnospiralesLachnospiraceaeCoprococcus;s__Coprococcus__eutactus
TH62	MGYG-HGUT-00018	3275076	19.8381	19	661	1	0.19569	d__Bacteria;p__Firmicutes_A;c__ClostridiaLachnospiralesLachnospiraceaeCoprococcus;s__Coprococcus__eutactus
TH74	MGYG-HGUT-00018	3284342	19.8241	19	881	10	0.260357	d__Bacteria;p__Firmicutes_A;c__ClostridiaLachnospiralesLachnospiraceaeCoprococcus;s__Coprococcus__eutactus
TH55	MGYG-HGUT-00019	4946364	23.0332	20	6359	130	1.30348	d__Bacteria;p__Proteobacteria;c__GammaproteobacteriaEnterobacteralesEnterobacteriaceaeEnterobacter
TH58	MGYG-HGUT-00019	4949906	22.919	20	6806	131	1.27558	d__Bacteria;p__Proteobacteria;c__GammaproteobacteriaEnterobacteralesEnterobacteriaceaeEnterobacter
TH62	MGYG-HGUT-00019	4944609	24.1732	20	5016	110	0.995023	d__Bacteria;p__Proteobacteria;c__GammaproteobacteriaEnterobacteralesEnterobacteriaceaeEnterobacter
TH74	MGYG-HGUT-00019	4946683	22.2644	20	6964	97	1.40516	d__Bacteria;p__Proteobacteria;c__GammaproteobacteriaEnterobacteralesEnterobacteriaceaeEnterobacter
TH55	MGYG-HGUT-00020	1832613	19.9553	19	1006	21	0.532409	d__Bacteria;p__Firmicutes;c__BacilliLactobacillalesLactobacillaceaeLactobacillus_D;s__Lactobacillus_D__curvatus
TH58	MGYG-HGUT-00020	1851801	19.9125	19	1132	19	0.573982	d__Bacteria;p__Firmicutes;c__BacilliLactobacillalesLactobacillaceaeLactobacillus_D;s__Lactobacillus_D__curvatus
TH62	MGYG-HGUT-00020	1831278	19.8529	19	782	7	0.404472	d__Bacteria;p__Firmicutes;c__BacilliLactobacillalesLactobacillaceaeLactobacillus_D;s__Lactobacillus_D__curvatus
TH74	MGYG-HGUT-00020	1845951	19.9366	19	1056	7	0.558736	d__Bacteria;p__Firmicutes;c__BacilliLactobacillalesLactobacillaceaeLactobacillus_D;s__Lactobacillus_D__curvatus
TH55	MGYG-HGUT-00021	1931283	19.8261	19	696	8	0.348214	d__Bacteria;p__Firmicutes;c__BacilliLactobacillalesLactobacillaceaeLactobacillus_H;s__Lactobacillus_H__vaginalis_A
TH58	MGYG-HGUT-00021	1943218	19.893	19	776	11	0.379885	d__Bacteria;p__Firmicutes;c__BacilliLactobacillalesLactobacillaceaeLactobacillus_H;s__Lactobacillus_H__vaginalis_A
TH62	MGYG-HGUT-00021	1860946	19.9478	19	441	4	0.226068	d__Bacteria;p__Firmicutes;c__BacilliLactobacillalesLactobacillaceaeLactobacillus_H;s__Lactobacillus_H__vaginalis_A
TH74	MGYG-HGUT-00021	1903068	19.741	19	614	8	0.313073	d__Bacteria;p__Firmicutes;c__BacilliLactobacillalesLactobacillaceaeLactobacillus_H;s__Lactobacillus_H__vaginalis_A
TH55	MGYG-HGUT-00022	3050620	20.743	20	2156	22	0.693728	d__Bacteria;p__Firmicutes_A;c__ClostridiaOscillospiralesRuminococcaceaeFaecalibacterium;s__Faecalibacterium__prausnitzii_C
TH58	MGYG-HGUT-00022	3050620	20.4919	20	2348	39	0.725721	d__Bacteria;p__Firmicutes_A;c__ClostridiaOscillospiralesRuminococcaceaeFaecalibacterium;s__Faecalibacterium__prausnitzii_C
TH62	MGYG-HGUT-00022	3045043	20.6977	20	1783	27	0.564951	d__Bacteria;p__Firmicutes_A;c__ClostridiaOscillospiralesRuminococcaceaeFaecalibacterium;s__Faecalibacterium__prausnitzii_C
TH74	MGYG-HGUT-00022	3016586	20.549	20	2461	44	0.804187	d__Bacteria;p__Firmicutes_A;c__ClostridiaOscillospiralesRuminococcaceaeFaecalibacterium;s__Faecalibacterium__prausnitzii_C
TH55	MGYG-HGUT-00023	2128762	19.7953	19	425	6	0.191238	d__Bacteria;p__Firmicutes;c__BacilliLactobacillalesStreptococcaceaeStreptococcus;s__Streptococcus__parasanguinis
TH58	MGYG-HGUT-00023	2128762	19.9818	19	494	5	0.224121	d__Bacteria;p__Firmicutes;c__BacilliLactobacillalesStreptococcaceaeStreptococcus;s__Streptococcus__parasanguinis
TH62	MGYG-HGUT-00023	2128762	20.0056	19	354	3	0.15906	d__Bacteria;p__Firmicutes;c__BacilliLactobacillalesStreptococcaceaeStreptococcus;s__Streptococcus__parasanguinis
TH74	MGYG-HGUT-00023	2132096	19.8592	19	426	4	0.193331	d__Bacteria;p__Firmicutes;c__BacilliLactobacillalesStreptococcaceaeStreptococcus;s__Streptococcus__parasanguinis
TH55	MGYG-HGUT-00024	3547646	20.1254	19	710	7	0.198695	d__Bacteria;p__Firmicutes_A;c__ClostridiaPeptostreptococcalesPeptostreptococcaceaeParaclostridium;s__Paraclostridium__massiliensis
TH58	MGYG-HGUT-00024	3633525	20.1213	19	783	9	0.216319	d__Bacteria;p__Firmicutes_A;c__ClostridiaPeptostreptococcalesPeptostreptococcaceaeParaclostridium;s__Paraclostridium__massiliensis
TH62	MGYG-HGUT-00024	3605518	20.0791	19	493	3	0.135015	d__Bacteria;p__Firmicutes_A;c__ClostridiaPeptostreptococcalesPeptostreptococcaceaeParaclostridium;s__Paraclostridium__massiliensis
TH74	MGYG-HGUT-00024	3580166	20.1189	19	597	4	0.166054	d__Bacteria;p__Firmicutes_A;c__ClostridiaPeptostreptococcalesPeptostreptococcaceaeParaclostridium;s__Paraclostridium__massiliensis
TH55	MGYG-HGUT-00025	2804243	20.0694	19	865	13	0.298976	d__Bacteria;p__Firmicutes;c__BacilliStaphylococcalesStaphylococcaceaeStaphylococcus;s__Staphylococcus__nepalensis
TH58	MGYG-HGUT-00025	2794487	20.1758	19	916	13	0.315335	d__Bacteria;p__Firmicutes;c__BacilliStaphylococcalesStaphylococcaceaeStaphylococcus;s__Staphylococcus__nepalensis
TH62	MGYG-HGUT-00025	2784355	19.9914	19	580	7	0.202381	d__Bacteria;p__Firmicutes;c__BacilliStaphylococcalesStaphylococcaceaeStaphylococcus;s__Staphylococcus__nepalensis
TH74	MGYG-HGUT-00025	2809235	19.7582	19	794	3	0.277406	d__Bacteria;p__Firmicutes;c__BacilliStaphylococcalesStaphylococcaceaeStaphylococcus;s__Staphylococcus__nepalensis
TH55	MGYG-HGUT-00026	1833864	19.9048	19	273	4	0.145322	d__Bacteria;p__Firmicutes;c__BacilliErysipelotrichalesErysipelatoclostridiaceaeCatenibacterium;s__Catenibacterium__mitsuokai
TH55	MGYG-HGUT-00027	2376982	22.5161	20	5855	96	2.47987	d__Bacteria;p__Firmicutes_C;c__NegativicutesSelenomonadalesSelenomonadaceaeMitsuokella;s__Mitsuokella__jalaludinii
TH58	MGYG-HGUT-00027	2384563	22.0973	20	6074	110	2.4259	d__Bacteria;p__Firmicutes_C;c__NegativicutesSelenomonadalesSelenomonadaceaeMitsuokella;s__Mitsuokella__jalaludinii
TH62	MGYG-HGUT-00027	2376435	22.8009	20	4470	89	1.84545	d__Bacteria;p__Firmicutes_C;c__NegativicutesSelenomonadalesSelenomonadaceaeMitsuokella;s__Mitsuokella__jalaludinii
TH74	MGYG-HGUT-00027	2379232	22.6225	20	6983	87	2.94662	d__Bacteria;p__Firmicutes_C;c__NegativicutesSelenomonadalesSelenomonadaceaeMitsuokella;s__Mitsuokella__jalaludinii
TH55	MGYG-HGUT-00028	2441331	19.8569	19	524	7	0.208739	d__Bacteria;p__Firmicutes_A;c__ClostridiaLachnospiralesLachnospiraceaeAnaerostipes;s__Anaerostipes__hadrus_A
TH58	MGYG-HGUT-00028	2445497	19.9771	19	523	5	0.204417	d__Bacteria;p__Firmicutes_A;c__ClostridiaLachnospiralesLachnospiraceaeAnaerostipes;s__Anaerostipes__hadrus_A
TH74	MGYG-HGUT-00028	2431627	19.9378	19	418	3	0.168118	d__Bacteria;p__Firmicutes_A;c__ClostridiaLachnospiralesLachnospiraceaeAnaerostipes;s__Anaerostipes__hadrus_A
TH55	MGYG-HGUT-00029	4380070	20.0914	19	1444	25	0.321182	d__Bacteria;p__Bacteroidota;c__BacteroidiaBacteroidalesBacteroidaceaeBacteroides;s__Bacteroides__finegoldii
TH58	MGYG-HGUT-00029	4396759	20.1101	19	1681	26	0.364996	d__Bacteria;p__Bacteroidota;c__BacteroidiaBacteroidalesBacteroidaceaeBacteroides;s__Bacteroides__finegoldii
TH62	MGYG-HGUT-00029	4396759	20.0976	19	1158	12	0.254779	d__Bacteria;p__Bacteroidota;c__BacteroidiaBacteroidalesBacteroidaceaeBacteroides;s__Bacteroides__finegoldii
TH74	MGYG-HGUT-00029	4397538	20.1581	19	1474	10	0.331526	d__Bacteria;p__Bacteroidota;c__BacteroidiaBacteroidalesBacteroidaceaeBacteroides;s__Bacteroides__finegoldii
TH55	MGYG-HGUT-00030	3004054	19.9125	19	697	6	0.228458	d__Bacteria;p__Firmicutes_A;c__ClostridiaLachnospiralesLachnospiraceaeCAG-603;s__CAG-603__sp900066105
TH58	MGYG-HGUT-00030	2990933	19.8295	19	739	11	0.238421	d__Bacteria;p__Firmicutes_A;c__ClostridiaLachnospiralesLachnospiraceaeCAG-603;s__CAG-603__sp900066105
TH62	MGYG-HGUT-00030	2997038	19.941	19	441	5	0.142207	d__Bacteria;p__Firmicutes_A;c__ClostridiaLachnospiralesLachnospiraceaeCAG-603;s__CAG-603__sp900066105
TH74	MGYG-HGUT-00030	2940428	19.845	19	600	3	0.196876	d__Bacteria;p__Firmicutes_A;c__ClostridiaLachnospiralesLachnospiraceaeCAG-603;s__CAG-603__sp900066105
TH55	MGYG-HGUT-00031	3591729	19.9733	19	900	9	0.241917	d__Bacteria;p__Firmicutes_A;c__ClostridiaLachnospiralesLachnospiraceaeBlautia_A;s__Blautia_A__sp900066205
TH58	MGYG-HGUT-00031	3664852	19.8771	19	960	8	0.241128	d__Bacteria;p__Firmicutes_A;c__ClostridiaLachnospiralesLachnospiraceaeBlautia_A;s__Blautia_A__sp900066205
TH62	MGYG-HGUT-00031	3669673	20.1116	19	681	9	0.176773	d__Bacteria;p__Firmicutes_A;c__ClostridiaLachnospiralesLachnospiraceaeBlautia_A;s__Blautia_A__sp900066205
TH74	MGYG-HGUT-00031	3669673	19.8318	19	856	11	0.226723	d__Bacteria;p__Firmicutes_A;c__ClostridiaLachnospiralesLachnospiraceaeBlautia_A;s__Blautia_A__sp900066205
TH55	MGYG-HGUT-00032	6954638	20.3396	20	5491	56	0.762412	d__Bacteria;p__Firmicutes_A;c__ClostridiaLachnospiralesLachnospiraceaeHungatella;s__Hungatella__effluvii
TH58	MGYG-HGUT-00032	6945691	20.1112	19	5854	66	0.784486	d__Bacteria;p__Firmicutes_A;c__ClostridiaLachnospiralesLachnospiraceaeHungatella;s__Hungatella__effluvii
TH62	MGYG-HGUT-00032	6943314	20.1878	19	4186	46	0.57788	d__Bacteria;p__Firmicutes_A;c__ClostridiaLachnospiralesLachnospiraceaeHungatella;s__Hungatella__effluvii
TH74	MGYG-HGUT-00032	6944557	20.1895	19	5942	71	0.827742	d__Bacteria;p__Firmicutes_A;c__ClostridiaLachnospiralesLachnospiraceaeHungatella;s__Hungatella__effluvii
TH55	MGYG-HGUT-00033	2966788	20.3945	19	976	9	0.319571	d__Bacteria;p__Firmicutes_A;c__ClostridiaMonoglobalesUBA1381CAG-41;s__CAG-41__sp900066215
TH58	MGYG-HGUT-00033	2988537	19.881	19	1092	14	0.348097	d__Bacteria;p__Firmicutes_A;c__ClostridiaMonoglobalesUBA1381CAG-41;s__CAG-41__sp900066215
TH62	MGYG-HGUT-00033	2935245	20.2187	19	750	9	0.2548	d__Bacteria;p__Firmicutes_A;c__ClostridiaMonoglobalesUBA1381CAG-41;s__CAG-41__sp900066215
TH74	MGYG-HGUT-00033	2966670	20.1926	19	1075	10	0.355415	d__Bacteria;p__Firmicutes_A;c__ClostridiaMonoglobalesUBA1381CAG-41;s__CAG-41__sp900066215
TH55	MGYG-HGUT-00034	2747154	20.2406	19	2070	28	0.732394	d__Bacteria;p__Firmicutes_A;c__ClostridiaOscillospiralesRuminococcaceaeMassilimaliae;s__Massilimaliae__timonensis
TH58	MGYG-HGUT-00034	2751568	20.157	19	2300	31	0.784098	d__Bacteria;p__Firmicutes_A;c__ClostridiaOscillospiralesRuminococcaceaeMassilimaliae;s__Massilimaliae__timonensis
TH62	MGYG-HGUT-00034	2751568	20.2228	20	1746	21	0.605982	d__Bacteria;p__Firmicutes_A;c__ClostridiaOscillospiralesRuminococcaceaeMassilimaliae;s__Massilimaliae__timonensis
TH74	MGYG-HGUT-00034	2751568	20.1728	19	2141	27	0.758767	d__Bacteria;p__Firmicutes_A;c__ClostridiaOscillospiralesRuminococcaceaeMassilimaliae;s__Massilimaliae__timonensis
TH55	MGYG-HGUT-00035	3522102	19.868	19	1864	27	0.507708	d__Bacteria;p__Firmicutes_A;c__ClostridiaLachnospiralesLachnospiraceaeBlautia_A;s__Blautia_A__hydrogenotrophica
TH58	MGYG-HGUT-00035	3522102	19.9132	19	1947	21	0.514267	d__Bacteria;p__Firmicutes_A;c__ClostridiaLachnospiralesLachnospiraceaeBlautia_A;s__Blautia_A__hydrogenotrophica
TH62	MGYG-HGUT-00035	3522102	20.0714	19	1288	18	0.350898	d__Bacteria;p__Firmicutes_A;c__ClostridiaLachnospiralesLachnospiraceaeBlautia_A;s__Blautia_A__hydrogenotrophica
TH74	MGYG-HGUT-00035	3522445	20.004	19	1980	15	0.546183	d__Bacteria;p__Firmicutes_A;c__ClostridiaLachnospiralesLachnospiraceaeBlautia_A;s__Blautia_A__hydrogenotrophica
TH55	MGYG-HGUT-00036	2408691	20.1708	19	679	12	0.272887	d__Bacteria;p__Firmicutes_A;c__ClostridiaOscillospiralesAcutalibacteraceaeGCA-900066995;s__GCA-900066995__sp900291955
TH58	MGYG-HGUT-00036	2408691	20.1018	19	737	8	0.296717	d__Bacteria;p__Firmicutes_A;c__ClostridiaOscillospiralesAcutalibacteraceaeGCA-900066995;s__GCA-900066995__sp900291955
TH62	MGYG-HGUT-00036	2415585	20.2871	19	512	4	0.208687	d__Bacteria;p__Firmicutes_A;c__ClostridiaOscillospiralesAcutalibacteraceaeGCA-900066995;s__GCA-900066995__sp900291955
TH74	MGYG-HGUT-00036	2415585	19.7615	19	608	4	0.246731	d__Bacteria;p__Firmicutes_A;c__ClostridiaOscillospiralesAcutalibacteraceaeGCA-900066995;s__GCA-900066995__sp900291955
TH55	MGYG-HGUT-00037	2652639	20.009	19	885	10	0.326618	d__Bacteria;p__Firmicutes;c__BacilliHaloplasmatalesTuricibacteraceaeTuricibacter;s__Turicibacter__sp001543345
TH58	MGYG-HGUT-00037	2639449	19.9152	19	920	9	0.340677	d__Bacteria;p__Firmicutes;c__BacilliHaloplasmatalesTuricibacteraceaeTuricibacter;s__Turicibacter__sp001543345
TH62	MGYG-HGUT-00037	2544129	20.11	19	618	4	0.234619	d__Bacteria;p__Firmicutes;c__BacilliHaloplasmatalesTuricibacteraceaeTuricibacter;s__Turicibacter__sp001543345
TH74	MGYG-HGUT-00037	2619104	19.8684	19	798	4	0.294795	d__Bacteria;p__Firmicutes;c__BacilliHaloplasmatalesTuricibacteraceaeTuricibacter;s__Turicibacter__sp001543345
TH55	MGYG-HGUT-00038	3079016	20.0319	20	753	10	0.237933	d__Bacteria;p__Firmicutes_A;c__ClostridiaLachnospiralesLachnospiraceaeDorea;s__Dorea__longicatena
TH58	MGYG-HGUT-00038	3082474	19.9642	19	755	19	0.233352	d__Bacteria;p__Firmicutes_A;c__ClostridiaLachnospiralesLachnospiraceaeDorea;s__Dorea__longicatena
TH62	MGYG-HGUT-00038	3065758	19.987	19	539	7	0.168604	d__Bacteria;p__Firmicutes_A;c__ClostridiaLachnospiralesLachnospiraceaeDorea;s__Dorea__longicatena
TH74	MGYG-HGUT-00038	3049392	20.066	19	758	9	0.246279	d__Bacteria;p__Firmicutes_A;c__ClostridiaLachnospiralesLachnospiraceaeDorea;s__Dorea__longicatena
TH55	MGYG-HGUT-00039	2821621	21.1951	20	3541	48	1.23259	d__Bacteria;p__Firmicutes_A;c__ClostridiaOscillospiralesRuminococcaceaeFaecalibacterium;s__Faecalibacterium__prausnitzii_H
TH58	MGYG-HGUT-00039	2825931	20.8316	20	3855	61	1.27395	d__Bacteria;p__Firmicutes_A;c__ClostridiaOscillospiralesRuminococcaceaeFaecalibacterium;s__Faecalibacterium__prausnitzii_H
TH62	MGYG-HGUT-00039	2759813	21.2645	20	2552	37	0.896836	d__Bacteria;p__Firmicutes_A;c__ClostridiaOscillospiralesRuminococcaceaeFaecalibacterium;s__Faecalibacterium__prausnitzii_H
TH74	MGYG-HGUT-00039	2814032	21.0329	20	3831	53	1.35834	d__Bacteria;p__Firmicutes_A;c__ClostridiaOscillospiralesRuminococcaceaeFaecalibacterium;s__Faecalibacterium__prausnitzii_H
TH55	MGYG-HGUT-00040	2646710	20.3526	20	2306	32	0.846485	d__Bacteria;p__Firmicutes_A;c__ClostridiaPeptostreptococcalesAnaerovoracaceaeUBA1191;s__UBA1191__sp900066305
TH58	MGYG-HGUT-00040	2591746	20.2221	20	2526	29	0.920731	d__Bacteria;p__Firmicutes_A;c__ClostridiaPeptostreptococcalesAnaerovoracaceaeUBA1191;s__UBA1191__sp900066305
TH62	MGYG-HGUT-00040	2620794	20.456	20	1875	23	0.682045	d__Bacteria;p__Firmicutes_A;c__ClostridiaPeptostreptococcalesAnaerovoracaceaeUBA1191;s__UBA1191__sp900066305
TH74	MGYG-HGUT-00040	2640169	20.3643	19	2646	22	0.974938	d__Bacteria;p__Firmicutes_A;c__ClostridiaPeptostreptococcalesAnaerovoracaceaeUBA1191;s__UBA1191__sp900066305
TH55	MGYG-HGUT-00041	3578495	20.138	19	906	11	0.242476	d__Bacteria;p__Firmicutes_A;c__ClostridiaLachnospiralesLachnospiraceaeAcetatifactor;s__Acetatifactor__sp900066365
TH58	MGYG-HGUT-00041	3587915	20.0516	19	1046	10	0.278267	d__Bacteria;p__Firmicutes_A;c__ClostridiaLachnospiralesLachnospiraceaeAcetatifactor;s__Acetatifactor__sp900066365
TH62	MGYG-HGUT-00041	3555163	20.026	19	770	2	0.207417	d__Bacteria;p__Firmicutes_A;c__ClostridiaLachnospiralesLachnospiraceaeAcetatifactor;s__Acetatifactor__sp900066365
TH74	MGYG-HGUT-00041	3514625	20.1036	19	1014	8	0.283814	d__Bacteria;p__Firmicutes_A;c__ClostridiaLachnospiralesLachnospiraceaeAcetatifactor;s__Acetatifactor__sp900066365
TH55	MGYG-HGUT-00042	3591060	20.2908	19	1121	7	0.309184	d__Bacteria;p__Bacteroidota;c__BacteroidiaBacteroidalesBacteroidaceaeBacteroides_A;s__Bacteroides_A__sp900066445
TH58	MGYG-HGUT-00042	3591718	20.0178	19	1293	19	0.34496	d__Bacteria;p__Bacteroidota;c__BacteroidiaBacteroidalesBacteroidaceaeBacteroides_A;s__Bacteroides_A__sp900066445
TH62	MGYG-HGUT-00042	3591416	20.218	19	945	7	0.256723	d__Bacteria;p__Bacteroidota;c__BacteroidiaBacteroidalesBacteroidaceaeBacteroides_A;s__Bacteroides_A__sp900066445
TH74	MGYG-HGUT-00042	3602297	20.2522	19	1122	15	0.308914	d__Bacteria;p__Bacteroidota;c__BacteroidiaBacteroidalesBacteroidaceaeBacteroides_A;s__Bacteroides_A__sp900066445
TH55	MGYG-HGUT-00043	3969581	20.2828	19	1496	12	0.368124	d__Bacteria;p__Bacteroidota;c__BacteroidiaBacteroidalesBacteroidaceaeBacteroides_A;s__Bacteroides_A__sp900066455
TH58	MGYG-HGUT-00043	4072779	20.172	19	1593	24	0.368201	d__Bacteria;p__Bacteroidota;c__BacteroidiaBacteroidalesBacteroidaceaeBacteroides_A;s__Bacteroides_A__sp900066455
TH62	MGYG-HGUT-00043	3924067	20.3312	19	1078	10	0.263731	d__Bacteria;p__Bacteroidota;c__BacteroidiaBacteroidalesBacteroidaceaeBacteroides_A;s__Bacteroides_A__sp900066455
TH74	MGYG-HGUT-00043	4041068	20.1448	19	1540	8	0.371907	d__Bacteria;p__Bacteroidota;c__BacteroidiaBacteroidalesBacteroidaceaeBacteroides_A;s__Bacteroides_A__sp900066455
TH55	MGYG-HGUT-00044	4255848	20.1016	19	1447	9	0.333189	d__Bacteria;p__Bacteroidota;c__BacteroidiaBacteroidalesTannerellaceaeParabacteroides;s__Parabacteroides__merdae
TH58	MGYG-HGUT-00044	4288646	20.1481	19	1533	17	0.33647	d__Bacteria;p__Bacteroidota;c__BacteroidiaBacteroidalesTannerellaceaeParabacteroides;s__Parabacteroides__merdae
TH62	MGYG-HGUT-00044	4285920	20.3265	19	1216	16	0.269464	d__Bacteria;p__Bacteroidota;c__BacteroidiaBacteroidalesTannerellaceaeParabacteroides;s__Parabacteroides__merdae
TH74	MGYG-HGUT-00044	4272241	20.2721	19	1569	17	0.363931	d__Bacteria;p__Bacteroidota;c__BacteroidiaBacteroidalesTannerellaceaeParabacteroides;s__Parabacteroides__merdae
TH55	MGYG-HGUT-00045	2639267	20.0831	19	361	3	0.135303	d__Bacteria;p__Firmicutes;c__BacilliErysipelotrichalesErysipelatoclostridiaceaeErysipelatoclostridium;s__Erysipelatoclostridium__sp000752095
TH58	MGYG-HGUT-00045	2565777	20.8128	19	406	5	0.159991	d__Bacteria;p__Firmicutes;c__BacilliErysipelotrichalesErysipelatoclostridiaceaeErysipelatoclostridium;s__Erysipelatoclostridium__sp000752095
TH62	MGYG-HGUT-00045	2609566	20.0137	19	292	5	0.111206	d__Bacteria;p__Firmicutes;c__BacilliErysipelotrichalesErysipelatoclostridiaceaeErysipelatoclostridium;s__Erysipelatoclostridium__sp000752095
TH55	MGYG-HGUT-00046	2541788	21.0579	20	4073	76	1.57271	d__Bacteria;p__Firmicutes_C;c__NegativicutesVeillonellalesMegasphaeraceaeMegasphaera;s__Megasphaera__sp900066485
TH58	MGYG-HGUT-00046	2529543	20.9286	20	4777	73	1.74229	d__Bacteria;p__Firmicutes_C;c__NegativicutesVeillonellalesMegasphaeraceaeMegasphaera;s__Megasphaera__sp900066485
TH62	MGYG-HGUT-00046	2534518	21.0651	20	3397	38	1.28356	d__Bacteria;p__Firmicutes_C;c__NegativicutesVeillonellalesMegasphaeraceaeMegasphaera;s__Megasphaera__sp900066485
TH74	MGYG-HGUT-00046	2532968	20.9097	20	4631	53	1.8018	d__Bacteria;p__Firmicutes_C;c__NegativicutesVeillonellalesMegasphaeraceaeMegasphaera;s__Megasphaera__sp900066485
TH55	MGYG-HGUT-00047	3358505	20.5	19	662	7	0.19598	d__Bacteria;p__Firmicutes_A;c__ClostridiaClostridialesClostridiaceaeClostridium;s__Clostridium__disporicum
TH58	MGYG-HGUT-00047	3377385	20.0618	19	712	5	0.206343	d__Bacteria;p__Firmicutes_A;c__ClostridiaClostridialesClostridiaceaeClostridium;s__Clostridium__disporicum
TH62	MGYG-HGUT-00047	3326124	19.9785	19	466	4	0.134481	d__Bacteria;p__Firmicutes_A;c__ClostridiaClostridialesClostridiaceaeClostridium;s__Clostridium__disporicum
TH74	MGYG-HGUT-00047	3358552	20.0818	19	636	7	0.191779	d__Bacteria;p__Firmicutes_A;c__ClostridiaClostridialesClostridiaceaeClostridium;s__Clostridium__disporicum
TH55	MGYG-HGUT-00048	2400174	20.3807	19	507	7	0.208943	d__Bacteria;p__Firmicutes_A;c__ClostridiaClostridialesClostridiaceaeClostridium_P;s__Clostridium_P__ventriculi
TH58	MGYG-HGUT-00048	2412528	19.989	19	547	5	0.223459	d__Bacteria;p__Firmicutes_A;c__ClostridiaClostridialesClostridiaceaeClostridium_P;s__Clostridium_P__ventriculi
TH62	MGYG-HGUT-00048	2376103	20.5117	20	299	3	0.128109	d__Bacteria;p__Firmicutes_A;c__ClostridiaClostridialesClostridiaceaeClostridium_P;s__Clostridium_P__ventriculi
TH74	MGYG-HGUT-00048	2424813	20.1787	19	414	5	0.169663	d__Bacteria;p__Firmicutes_A;c__ClostridiaClostridialesClostridiaceaeClostridium_P;s__Clostridium_P__ventriculi
TH55	MGYG-HGUT-00049	3312674	20.3344	20	619	4	0.186918	d__Bacteria;p__Firmicutes_A;c__ClostridiaPeptostreptococcalesPeptostreptococcaceaeGCA-900066495;s__GCA-900066495__sp900066495
TH58	MGYG-HGUT-00049	3304404	20.3116	19	661	5	0.197676	d__Bacteria;p__Firmicutes_A;c__ClostridiaPeptostreptococcalesPeptostreptococcaceaeGCA-900066495;s__GCA-900066495__sp900066495
TH62	MGYG-HGUT-00049	3277843	20.268	20	403	5	0.122733	d__Bacteria;p__Firmicutes_A;c__ClostridiaPeptostreptococcalesPeptostreptococcaceaeGCA-900066495;s__GCA-900066495__sp900066495
TH74	MGYG-HGUT-00049	3357739	20.286	19	549	2	0.16526	d__Bacteria;p__Firmicutes_A;c__ClostridiaPeptostreptococcalesPeptostreptococcaceaeGCA-900066495;s__GCA-900066495__sp900066495
TH55	MGYG-HGUT-00050	3651458	20.0162	19	1293	12	0.341836	d__Bacteria;p__Firmicutes_A;c__ClostridiaLachnospiralesLachnospiraceaeBlautia_A;s__Blautia_A__sp900066505
TH58	MGYG-HGUT-00050	3594937	20.0146	19	1366	18	0.359951	d__Bacteria;p__Firmicutes_A;c__ClostridiaLachnospiralesLachnospiraceaeBlautia_A;s__Blautia_A__sp900066505
TH62	MGYG-HGUT-00050	3654954	19.9446	19	1065	6	0.279867	d__Bacteria;p__Firmicutes_A;c__ClostridiaLachnospiralesLachnospiraceaeBlautia_A;s__Blautia_A__sp900066505
TH74	MGYG-HGUT-00050	3589071	19.9029	19	1257	7	0.338806	d__Bacteria;p__Firmicutes_A;c__ClostridiaLachnospiralesLachnospiraceaeBlautia_A;s__Blautia_A__sp900066505
TH55	MGYG-HGUT-00051	3466000	20.4322	19	2145	27	0.598442	d__Bacteria;p__Firmicutes_A;c__ClostridiaLachnospiralesLachnospiraceaeGCA-900066575;s__GCA-900066575__sp900066385
TH58	MGYG-HGUT-00051	3464508	20.401	20	2484	34	0.661421	d__Bacteria;p__Firmicutes_A;c__ClostridiaLachnospiralesLachnospiraceaeGCA-900066575;s__GCA-900066575__sp900066385
TH62	MGYG-HGUT-00051	3411353	20.4725	20	1708	28	0.477465	d__Bacteria;p__Firmicutes_A;c__ClostridiaLachnospiralesLachnospiraceaeGCA-900066575;s__GCA-900066575__sp900066385
TH74	MGYG-HGUT-00051	3447737	20.389	19	2432	26	0.695239	d__Bacteria;p__Firmicutes_A;c__ClostridiaLachnospiralesLachnospiraceaeGCA-900066575;s__GCA-900066575__sp900066385
TH55	MGYG-HGUT-00052	3215011	20.0878	19	1275	15	0.386064	d__Bacteria;p__Firmicutes_A;c__ClostridiaLachnospiralesLachnospiraceaeAnaerostipes;s__Anaerostipes__sp000508985
TH58	MGYG-HGUT-00052	3227696	19.913	19	1368	12	0.4001	d__Bacteria;p__Firmicutes_A;c__ClostridiaLachnospiralesLachnospiraceaeAnaerostipes;s__Anaerostipes__sp000508985
TH62	MGYG-HGUT-00052	3200903	20.044	19	931	10	0.279046	d__Bacteria;p__Firmicutes_A;c__ClostridiaLachnospiralesLachnospiraceaeAnaerostipes;s__Anaerostipes__sp000508985
TH74	MGYG-HGUT-00052	3212712	20.0017	19	1151	13	0.351541	d__Bacteria;p__Firmicutes_A;c__ClostridiaLachnospiralesLachnospiraceaeAnaerostipes;s__Anaerostipes__sp000508985
TH55	MGYG-HGUT-00053	2185160	22.0739	20	10199	206	4.54269	d__Bacteria;p__Bacteroidota;c__BacteroidiaBacteroidalesRikenellaceaeAlistipes;s__Alistipes__sp002358415
TH58	MGYG-HGUT-00053	2187083	21.8202	20	10429	214	4.41012	d__Bacteria;p__Bacteroidota;c__BacteroidiaBacteroidalesRikenellaceaeAlistipes;s__Alistipes__sp002358415
TH62	MGYG-HGUT-00053	2183783	22.4251	20	6959	144	3.05213	d__Bacteria;p__Bacteroidota;c__BacteroidiaBacteroidalesRikenellaceaeAlistipes;s__Alistipes__sp002358415
TH74	MGYG-HGUT-00053	2185766	21.9836	20	11897	237	5.3874	d__Bacteria;p__Bacteroidota;c__BacteroidiaBacteroidalesRikenellaceaeAlistipes;s__Alistipes__sp002358415
TH55	MGYG-HGUT-00054	4789453	20.4165	19	1347	19	0.278654	d__Bacteria;p__Bacteroidota;c__BacteroidiaBacteroidalesBacteroidaceaeBacteroides;s__Bacteroides__acidifaciens
TH58	MGYG-HGUT-00054	4958753	19.9948	19	1541	15	0.295377	d__Bacteria;p__Bacteroidota;c__BacteroidiaBacteroidalesBacteroidaceaeBacteroides;s__Bacteroides__acidifaciens
TH62	MGYG-HGUT-00054	4694825	20.1467	19	1104	11	0.226888	d__Bacteria;p__Bacteroidota;c__BacteroidiaBacteroidalesBacteroidaceaeBacteroides;s__Bacteroides__acidifaciens
TH74	MGYG-HGUT-00054	4818573	19.9631	19	1410	15	0.287741	d__Bacteria;p__Bacteroidota;c__BacteroidiaBacteroidalesBacteroidaceaeBacteroides;s__Bacteroides__acidifaciens
TH55	MGYG-HGUT-00055	3196164	20.3959	19	3306	30	0.987121	d__Bacteria;p__Bacteroidota;c__BacteroidiaBacteroidalesMuribaculaceaeMuribaculum;s__Muribaculum__intestinale
TH58	MGYG-HGUT-00055	3172598	20.4161	19	3458	56	1.01381	d__Bacteria;p__Bacteroidota;c__BacteroidiaBacteroidalesMuribaculaceaeMuribaculum;s__Muribaculum__intestinale
TH62	MGYG-HGUT-00055	3104830	20.2978	19	2512	38	0.770187	d__Bacteria;p__Bacteroidota;c__BacteroidiaBacteroidalesMuribaculaceaeMuribaculum;s__Muribaculum__intestinale
TH74	MGYG-HGUT-00055	3196326	20.3178	19	3647	43	1.09932	d__Bacteria;p__Bacteroidota;c__BacteroidiaBacteroidalesMuribaculaceaeMuribaculum;s__Muribaculum__intestinale
TH55	MGYG-HGUT-00056	3277373	20.1796	19	2656	31	0.783036	d__Bacteria;p__Bacteroidota;c__BacteroidiaBacteroidalesMuribaculaceaeMuribaculum;s__Muribaculum__sp002358615
TH58	MGYG-HGUT-00056	3294888	20.1827	19	3049	37	0.862305	d__Bacteria;p__Bacteroidota;c__BacteroidiaBacteroidalesMuribaculaceaeMuribaculum;s__Muribaculum__sp002358615
TH62	MGYG-HGUT-00056	3249127	20.2747	19	2199	22	0.640264	d__Bacteria;p__Bacteroidota;c__BacteroidiaBacteroidalesMuribaculaceaeMuribaculum;s__Muribaculum__sp002358615
TH74	MGYG-HGUT-00056	3281977	19.9967	19	3036	29	0.892176	d__Bacteria;p__Bacteroidota;c__BacteroidiaBacteroidalesMuribaculaceaeMuribaculum;s__Muribaculum__sp002358615
TH55	MGYG-HGUT-00057	4189947	20.2507	19	1855	22	0.432535	d__Bacteria;p__Bacteroidota;c__BacteroidiaBacteroidalesBacteroidaceaeBacteroides;s__Bacteroides__sp002491635
TH58	MGYG-HGUT-00057	4192192	20.0225	19	2042	19	0.458448	d__Bacteria;p__Bacteroidota;c__BacteroidiaBacteroidalesBacteroidaceaeBacteroides;s__Bacteroides__sp002491635
TH62	MGYG-HGUT-00057	4182862	20.0358	19	1395	17	0.317151	d__Bacteria;p__Bacteroidota;c__BacteroidiaBacteroidalesBacteroidaceaeBacteroides;s__Bacteroides__sp002491635
TH74	MGYG-HGUT-00057	4229466	20.0491	19	1936	22	0.446487	d__Bacteria;p__Bacteroidota;c__BacteroidiaBacteroidalesBacteroidaceaeBacteroides;s__Bacteroides__sp002491635
TH55	MGYG-HGUT-00058	3449568	19.9269	19	1368	12	0.380569	d__Bacteria;p__Firmicutes_A;c__ClostridiaLachnospiralesLachnospiraceaeEubacterium_I;s__Eubacterium_I__sp900066595
TH58	MGYG-HGUT-00058	3448770	19.9273	19	1431	13	0.392256	d__Bacteria;p__Firmicutes_A;c__ClostridiaLachnospiralesLachnospiraceaeEubacterium_I;s__Eubacterium_I__sp900066595
TH62	MGYG-HGUT-00058	3448770	20.0809	19	940	10	0.265196	d__Bacteria;p__Firmicutes_A;c__ClostridiaLachnospiralesLachnospiraceaeEubacterium_I;s__Eubacterium_I__sp900066595
TH74	MGYG-HGUT-00058	3448770	19.9598	19	1269	17	0.359577	d__Bacteria;p__Firmicutes_A;c__ClostridiaLachnospiralesLachnospiraceaeEubacterium_I;s__Eubacterium_I__sp900066595
TH55	MGYG-HGUT-00059	2888899	20.5718	20	3066	38	1.04458	d__Bacteria;p__Firmicutes_A;c__ClostridiaOscillospiralesOscillospiraceaeLawsonibacter;s__Lawsonibacter__sp900066645
TH58	MGYG-HGUT-00059	2879712	20.3912	20	3354	51	1.09056	d__Bacteria;p__Firmicutes_A;c__ClostridiaOscillospiralesOscillospiraceaeLawsonibacter;s__Lawsonibacter__sp900066645
TH62	MGYG-HGUT-00059	2888899	20.5821	20	2357	34	0.789747	d__Bacteria;p__Firmicutes_A;c__ClostridiaOscillospiralesOscillospiraceaeLawsonibacter;s__Lawsonibacter__sp900066645
TH74	MGYG-HGUT-00059	2888899	20.3897	20	3269	59	1.10478	d__Bacteria;p__Firmicutes_A;c__ClostridiaOscillospiralesOscillospiraceaeLawsonibacter;s__Lawsonibacter__sp900066645
TH55	MGYG-HGUT-00060	3154405	20.039	19	590	6	0.177213	d__Bacteria;p__Firmicutes_A;c__ClostridiaLachnospiralesLachnospiraceaeLachnospira;s__Lachnospira__eligens_B
TH58	MGYG-HGUT-00060	3157857	19.9715	19	596	5	0.187121	d__Bacteria;p__Firmicutes_A;c__ClostridiaLachnospiralesLachnospiraceaeLachnospira;s__Lachnospira__eligens_B
TH62	MGYG-HGUT-00060	3157857	19.8784	19	370	6	0.111975	d__Bacteria;p__Firmicutes_A;c__ClostridiaLachnospiralesLachnospiraceaeLachnospira;s__Lachnospira__eligens_B
TH74	MGYG-HGUT-00060	3161807	19.7213	19	488	9	0.150452	d__Bacteria;p__Firmicutes_A;c__ClostridiaLachnospiralesLachnospiraceaeLachnospira;s__Lachnospira__eligens_B
TH55	MGYG-HGUT-00061	1718454	22.6184	20	152	4	0.0957256	d__Bacteria;p__Actinobacteriota;c__CoriobacteriiaCoriobacterialesCoriobacteriaceaeCollinsella;s__Collinsella__aerofaciens_E
TH58	MGYG-HGUT-00061	1264965	21.1121	20	116	4	0.0891724	d__Bacteria;p__Actinobacteriota;c__CoriobacteriiaCoriobacterialesCoriobacteriaceaeCollinsella;s__Collinsella__aerofaciens_E
TH62	MGYG-HGUT-00061	1584701	20.8131	20	107	3	0.064113	d__Bacteria;p__Actinobacteriota;c__CoriobacteriiaCoriobacterialesCoriobacteriaceaeCollinsella;s__Collinsella__aerofaciens_E
TH74	MGYG-HGUT-00061	1684452	21.1018	20	167	2	0.0969455	d__Bacteria;p__Actinobacteriota;c__CoriobacteriiaCoriobacterialesCoriobacteriaceaeCollinsella;s__Collinsella__aerofaciens_E
TH55	MGYG-HGUT-00062	3106069	20.3428	19	636	3	0.208559	d__Bacteria;p__Firmicutes_A;c__ClostridiaPeptostreptococcalesPeptostreptococcaceaeIntestinibacter;s__Intestinibacter__bartlettii
TH58	MGYG-HGUT-00062	3090928	20.6003	19	658	6	0.222102	d__Bacteria;p__Firmicutes_A;c__ClostridiaPeptostreptococcalesPeptostreptococcaceaeIntestinibacter;s__Intestinibacter__bartlettii
TH62	MGYG-HGUT-00062	3068450	20.2788	19	416	1	0.134889	d__Bacteria;p__Firmicutes_A;c__ClostridiaPeptostreptococcalesPeptostreptococcaceaeIntestinibacter;s__Intestinibacter__bartlettii
TH74	MGYG-HGUT-00062	3117937	19.988	19	500	2	0.160266	d__Bacteria;p__Firmicutes_A;c__ClostridiaPeptostreptococcalesPeptostreptococcaceaeIntestinibacter;s__Intestinibacter__bartlettii
TH55	MGYG-HGUT-00063	4281748	20.0608	19	2400	28	0.539312	d__Bacteria;p__Firmicutes_A;c__ClostridiaPeptostreptococcalesAnaerovoracaceaeEmergencia;s__Emergencia__sp900066695
TH58	MGYG-HGUT-00063	4290524	20.0221	19	2579	32	0.571888	d__Bacteria;p__Firmicutes_A;c__ClostridiaPeptostreptococcalesAnaerovoracaceaeEmergencia;s__Emergencia__sp900066695
TH62	MGYG-HGUT-00063	4290524	20.0415	19	1952	21	0.435728	d__Bacteria;p__Firmicutes_A;c__ClostridiaPeptostreptococcalesAnaerovoracaceaeEmergencia;s__Emergencia__sp900066695
TH74	MGYG-HGUT-00063	4295369	20.0254	19	2440	24	0.552502	d__Bacteria;p__Firmicutes_A;c__ClostridiaPeptostreptococcalesAnaerovoracaceaeEmergencia;s__Emergencia__sp900066695
TH55	MGYG-HGUT-00064	3107603	20.1399	19	622	9	0.1998	d__Bacteria;p__Firmicutes_A;c__ClostridiaClostridialesClostridiaceaeClostridium;s__Clostridium__baratii
TH58	MGYG-HGUT-00064	3102034	20.0177	19	678	9	0.216052	d__Bacteria;p__Firmicutes_A;c__ClostridiaClostridialesClostridiaceaeClostridium;s__Clostridium__baratii
TH62	MGYG-HGUT-00064	3080859	20.1425	19	393	6	0.124348	d__Bacteria;p__Firmicutes_A;c__ClostridiaClostridialesClostridiaceaeClostridium;s__Clostridium__baratii
TH74	MGYG-HGUT-00064	3103227	20.0769	19	494	8	0.15935	d__Bacteria;p__Firmicutes_A;c__ClostridiaClostridialesClostridiaceaeClostridium;s__Clostridium__baratii
TH55	MGYG-HGUT-00065	2894601	19.8644	19	841	6	0.285428	d__Bacteria;p__Firmicutes_A;c__ClostridiaLachnospiralesLachnospiraceaeAnaerostipes;s__Anaerostipes__sp900066705
TH58	MGYG-HGUT-00065	2872547	19.8453	19	763	6	0.255105	d__Bacteria;p__Firmicutes_A;c__ClostridiaLachnospiralesLachnospiraceaeAnaerostipes;s__Anaerostipes__sp900066705
TH62	MGYG-HGUT-00065	2850580	19.9373	19	590	6	0.19603	d__Bacteria;p__Firmicutes_A;c__ClostridiaLachnospiralesLachnospiraceaeAnaerostipes;s__Anaerostipes__sp900066705
TH74	MGYG-HGUT-00065	2893735	19.7913	19	738	4	0.246533	d__Bacteria;p__Firmicutes_A;c__ClostridiaLachnospiralesLachnospiraceaeAnaerostipes;s__Anaerostipes__sp900066705
TH55	MGYG-HGUT-00066	5808717	20.3134	19	4307	51	0.71131	d__Bacteria;p__Firmicutes_A;c__ClostridiaLachnospiralesLachnospiraceaeGCA-900066755;s__GCA-900066755__sp900066755
TH58	MGYG-HGUT-00066	5764713	20.2384	19	4736	56	0.776118	d__Bacteria;p__Firmicutes_A;c__ClostridiaLachnospiralesLachnospiraceaeGCA-900066755;s__GCA-900066755__sp900066755
TH62	MGYG-HGUT-00066	5766748	20.3173	20	3407	33	0.557229	d__Bacteria;p__Firmicutes_A;c__ClostridiaLachnospiralesLachnospiraceaeGCA-900066755;s__GCA-900066755__sp900066755
TH74	MGYG-HGUT-00066	5780110	20.1602	19	4487	42	0.753532	d__Bacteria;p__Firmicutes_A;c__ClostridiaLachnospiralesLachnospiraceaeGCA-900066755;s__GCA-900066755__sp900066755
TH55	MGYG-HGUT-00067	3573281	19.7973	19	1569	13	0.421349	d__Bacteria;p__Firmicutes_A;c__ClostridiaLachnospiralesLachnospiraceaeDorea;s__Dorea__sp900066765
TH58	MGYG-HGUT-00067	3539730	19.9821	19	1617	18	0.431417	d__Bacteria;p__Firmicutes_A;c__ClostridiaLachnospiralesLachnospiraceaeDorea;s__Dorea__sp900066765
TH62	MGYG-HGUT-00067	3544839	20.1106	19	1203	14	0.326193	d__Bacteria;p__Firmicutes_A;c__ClostridiaLachnospiralesLachnospiraceaeDorea;s__Dorea__sp900066765
TH74	MGYG-HGUT-00067	3550263	19.9183	19	1603	17	0.436813	d__Bacteria;p__Firmicutes_A;c__ClostridiaLachnospiralesLachnospiraceaeDorea;s__Dorea__sp900066765
TH55	MGYG-HGUT-00068	2968849	21.5032	20	6224	105	2.05629	d__Bacteria;p__Firmicutes_A;c__ClostridiaOscillospiralesButyricicoccaceaeAgathobaculum;s__Agathobaculum__sp900291975
TH58	MGYG-HGUT-00068	2982338	21.2016	20	6949	118	2.15723	d__Bacteria;p__Firmicutes_A;c__ClostridiaOscillospiralesButyricicoccaceaeAgathobaculum;s__Agathobaculum__sp900291975
TH62	MGYG-HGUT-00068	2944371	21.4325	20	4992	95	1.60051	d__Bacteria;p__Firmicutes_A;c__ClostridiaOscillospiralesButyricicoccaceaeAgathobaculum;s__Agathobaculum__sp900291975
TH74	MGYG-HGUT-00068	2987497	21.3731	20	7231	117	2.37172	d__Bacteria;p__Firmicutes_A;c__ClostridiaOscillospiralesButyricicoccaceaeAgathobaculum;s__Agathobaculum__sp900291975
TH55	MGYG-HGUT-00069	3083676	20.4118	19	2768	33	0.867536	d__Bacteria;p__Firmicutes_A;c__ClostridiaOscillospiralesAcutalibacteraceaeClostridium_A;s__Clostridium_A__leptum
TH58	MGYG-HGUT-00069	3089778	20.2441	20	3044	36	0.918869	d__Bacteria;p__Firmicutes_A;c__ClostridiaOscillospiralesAcutalibacteraceaeClostridium_A;s__Clostridium_A__leptum
TH62	MGYG-HGUT-00069	3086231	20.353	19	2156	28	0.669879	d__Bacteria;p__Firmicutes_A;c__ClostridiaOscillospiralesAcutalibacteraceaeClostridium_A;s__Clostridium_A__leptum
TH74	MGYG-HGUT-00069	3084407	20.3096	20	2904	25	0.927277	d__Bacteria;p__Firmicutes_A;c__ClostridiaOscillospiralesAcutalibacteraceaeClostridium_A;s__Clostridium_A__leptum
TH55	MGYG-HGUT-00070	3743644	20.6929	20	2690	21	0.702978	d__Bacteria;p__Firmicutes_A;c__ClostridiaOscillospiralesOscillospiraceaeLawsonibacter;s__Lawsonibacter__sp900066825
TH58	MGYG-HGUT-00070	3755439	20.4784	20	2989	59	0.744653	d__Bacteria;p__Firmicutes_A;c__ClostridiaOscillospiralesOscillospiraceaeLawsonibacter;s__Lawsonibacter__sp900066825
TH62	MGYG-HGUT-00070	3751407	20.9033	20	1841	25	0.475955	d__Bacteria;p__Firmicutes_A;c__ClostridiaOscillospiralesOscillospiraceaeLawsonibacter;s__Lawsonibacter__sp900066825
TH74	MGYG-HGUT-00070	3750700	20.7992	20	2754	51	0.726424	d__Bacteria;p__Firmicutes_A;c__ClostridiaOscillospiralesOscillospiraceaeLawsonibacter;s__Lawsonibacter__sp900066825
TH55	MGYG-HGUT-00071	3914440	21.0799	20	6084	84	1.52957	d__Bacteria;p__Firmicutes_A;c__ClostridiaOscillospiralesOscillospiraceaePseudoflavonifractor;s__Pseudoflavonifractor__capillosus
TH58	MGYG-HGUT-00071	3899568	20.8086	20	6639	118	1.59138	d__Bacteria;p__Firmicutes_A;c__ClostridiaOscillospiralesOscillospiraceaePseudoflavonifractor;s__Pseudoflavonifractor__capillosus
TH62	MGYG-HGUT-00071	3908768	21.0747	20	4500	74	1.10748	d__Bacteria;p__Firmicutes_A;c__ClostridiaOscillospiralesOscillospiraceaePseudoflavonifractor;s__Pseudoflavonifractor__capillosus
TH74	MGYG-HGUT-00071	3900754	20.8344	20	6762	102	1.72385	d__Bacteria;p__Firmicutes_A;c__ClostridiaOscillospiralesOscillospiraceaePseudoflavonifractor;s__Pseudoflavonifractor__capillosus
TH55	MGYG-HGUT-00072	2520299	19.9862	19	799	10	0.309527	d__Bacteria;p__Firmicutes_A;c__ClostridiaOscillospiralesRuminococcaceaeUBA1394;s__UBA1394__sp900066845
TH58	MGYG-HGUT-00072	2552392	20.1171	19	922	9	0.351553	d__Bacteria;p__Firmicutes_A;c__ClostridiaOscillospiralesRuminococcaceaeUBA1394;s__UBA1394__sp900066845
TH62	MGYG-HGUT-00072	2521230	19.9295	19	638	5	0.242778	d__Bacteria;p__Firmicutes_A;c__ClostridiaOscillospiralesRuminococcaceaeUBA1394;s__UBA1394__sp900066845
TH74	MGYG-HGUT-00072	2500914	19.9825	19	744	3	0.293213	d__Bacteria;p__Firmicutes_A;c__ClostridiaOscillospiralesRuminococcaceaeUBA1394;s__UBA1394__sp900066845
TH55	MGYG-HGUT-00073	2611858	21.2712	20	4730	87	1.77651	d__Bacteria;p__Firmicutes_A;c__ClostridiaChristensenellalesGCA-900066905GCA-900066905;s__GCA-900066905__sp900066905
TH58	MGYG-HGUT-00073	2611858	20.9805	20	5182	71	1.83961	d__Bacteria;p__Firmicutes_A;c__ClostridiaChristensenellalesGCA-900066905GCA-900066905;s__GCA-900066905__sp900066905
TH62	MGYG-HGUT-00073	2611858	21.0583	20	3639	46	1.34605	d__Bacteria;p__Firmicutes_A;c__ClostridiaChristensenellalesGCA-900066905GCA-900066905;s__GCA-900066905__sp900066905
TH74	MGYG-HGUT-00073	2615128	21.0615	20	5142	99	1.93547	d__Bacteria;p__Firmicutes_A;c__ClostridiaChristensenellalesGCA-900066905GCA-900066905;s__GCA-900066905__sp900066905
TH55	MGYG-HGUT-00074	3215243	21.0605	20	6725	132	2.02187	d__Bacteria;p__Bacteroidota;c__BacteroidiaBacteroidalesRikenellaceaeAlistipes;s__Alistipes__onderdonkii
TH58	MGYG-HGUT-00074	3215243	20.8028	20	7083	122	2.05602	d__Bacteria;p__Bacteroidota;c__BacteroidiaBacteroidalesRikenellaceaeAlistipes;s__Alistipes__onderdonkii
TH62	MGYG-HGUT-00074	3215243	20.9796	20	5101	87	1.50234	d__Bacteria;p__Bacteroidota;c__BacteroidiaBacteroidalesRikenellaceaeAlistipes;s__Alistipes__onderdonkii
TH74	MGYG-HGUT-00074	3215243	21.0628	20	7702	111	2.34237	d__Bacteria;p__Bacteroidota;c__BacteroidiaBacteroidalesRikenellaceaeAlistipes;s__Alistipes__onderdonkii
TH55	MGYG-HGUT-00075	3008562	19.9804	19	509	9	0.166525	d__Bacteria;p__Firmicutes_A;c__ClostridiaPeptostreptococcalesPeptostreptococcaceaeGCA-900066935;s__GCA-900066935__sp900066925
TH58	MGYG-HGUT-00075	3089789	20.1093	19	540	5	0.172407	d__Bacteria;p__Firmicutes_A;c__ClostridiaPeptostreptococcalesPeptostreptococcaceaeGCA-900066935;s__GCA-900066935__sp900066925
TH62	MGYG-HGUT-00075	2992068	20.3238	20	386	6	0.12981	d__Bacteria;p__Firmicutes_A;c__ClostridiaPeptostreptococcalesPeptostreptococcaceaeGCA-900066935;s__GCA-900066935__sp900066925
TH74	MGYG-HGUT-00075	3060470	20.0517	19	464	5	0.150859	d__Bacteria;p__Firmicutes_A;c__ClostridiaPeptostreptococcalesPeptostreptococcaceaeGCA-900066935;s__GCA-900066935__sp900066925
TH55	MGYG-HGUT-00076	3941717	19.9468	19	1091	17	0.271049	d__Bacteria;p__Firmicutes_A;c__ClostridiaLachnospiralesLachnospiraceaeRoseburia;s__Roseburia__intestinalis
TH58	MGYG-HGUT-00076	4017209	20.0667	19	1214	11	0.280045	d__Bacteria;p__Firmicutes_A;c__ClostridiaLachnospiralesLachnospiraceaeRoseburia;s__Roseburia__intestinalis
TH62	MGYG-HGUT-00076	4027839	19.9259	19	891	8	0.213787	d__Bacteria;p__Firmicutes_A;c__ClostridiaLachnospiralesLachnospiraceaeRoseburia;s__Roseburia__intestinalis
TH74	MGYG-HGUT-00076	4015944	19.8856	19	1154	14	0.280905	d__Bacteria;p__Firmicutes_A;c__ClostridiaLachnospiralesLachnospiraceaeRoseburia;s__Roseburia__intestinalis
TH55	MGYG-HGUT-00077	3178839	19.877	19	870	6	0.267267	d__Bacteria;p__Firmicutes_A;c__ClostridiaLachnospiralesLachnospiraceaeEubacterium_E;s__Eubacterium_E__hallii_A
TH58	MGYG-HGUT-00077	3183930	20.1287	19	886	5	0.267437	d__Bacteria;p__Firmicutes_A;c__ClostridiaLachnospiralesLachnospiraceaeEubacterium_E;s__Eubacterium_E__hallii_A
TH62	MGYG-HGUT-00077	3156447	19.9846	19	650	8	0.198356	d__Bacteria;p__Firmicutes_A;c__ClostridiaLachnospiralesLachnospiraceaeEubacterium_E;s__Eubacterium_E__hallii_A
TH74	MGYG-HGUT-00077	3172288	19.9753	19	770	7	0.239102	d__Bacteria;p__Firmicutes_A;c__ClostridiaLachnospiralesLachnospiraceaeEubacterium_E;s__Eubacterium_E__hallii_A
TH55	MGYG-HGUT-00078	2926802	19.8953	19	592	4	0.197656	d__Bacteria;p__Firmicutes_A;c__ClostridiaLachnospiralesLachnospiraceaeLachnospira;s__Lachnospira__rogosae
TH58	MGYG-HGUT-00078	2910510	19.9236	19	694	13	0.232674	d__Bacteria;p__Firmicutes_A;c__ClostridiaLachnospiralesLachnospiraceaeLachnospira;s__Lachnospira__rogosae
TH62	MGYG-HGUT-00078	2822572	19.8686	19	487	8	0.164708	d__Bacteria;p__Firmicutes_A;c__ClostridiaLachnospiralesLachnospiraceaeLachnospira;s__Lachnospira__rogosae
TH74	MGYG-HGUT-00078	2931362	19.7271	19	491	5	0.161495	d__Bacteria;p__Firmicutes_A;c__ClostridiaLachnospiralesLachnospiraceaeLachnospira;s__Lachnospira__rogosae
TH55	MGYG-HGUT-00079	2787860	20.9334	19	3153	40	1.11717	d__Bacteria;p__Firmicutes;c__BacilliExiguobacteralesExiguobacteraceaeExiguobacterium
TH58	MGYG-HGUT-00079	2781267	20.0217	19	3181	29	1.07095	d__Bacteria;p__Firmicutes;c__BacilliExiguobacteralesExiguobacteraceaeExiguobacterium
TH62	MGYG-HGUT-00079	2773682	20.114	19	2193	21	0.755025	d__Bacteria;p__Firmicutes;c__BacilliExiguobacteralesExiguobacteraceaeExiguobacterium
TH74	MGYG-HGUT-00079	2773134	20.2628	19	3405	43	1.19515	d__Bacteria;p__Firmicutes;c__BacilliExiguobacteralesExiguobacteraceaeExiguobacterium
TH55	MGYG-HGUT-00080	3250676	20.0349	19	1377	18	0.408007	d__Bacteria;p__Firmicutes_A;c__ClostridiaLachnospiralesLachnospiraceaeAnaerostipes;s__Anaerostipes__caccae
TH58	MGYG-HGUT-00080	3250676	19.9609	19	1456	13	0.422774	d__Bacteria;p__Firmicutes_A;c__ClostridiaLachnospiralesLachnospiraceaeAnaerostipes;s__Anaerostipes__caccae
TH62	MGYG-HGUT-00080	3250676	20.106	19	981	12	0.293385	d__Bacteria;p__Firmicutes_A;c__ClostridiaLachnospiralesLachnospiraceaeAnaerostipes;s__Anaerostipes__caccae
TH74	MGYG-HGUT-00080	3256011	20.0173	19	1329	6	0.398801	d__Bacteria;p__Firmicutes_A;c__ClostridiaLachnospiralesLachnospiraceaeAnaerostipes;s__Anaerostipes__caccae
TH55	MGYG-HGUT-00081	2500351	21.3752	20	5122	88	1.98188	d__Bacteria;p__Actinobacteriota;c__ActinobacteriaMycobacterialesMycobacteriaceaeCorynebacterium;s__Corynebacterium__propinquum
TH58	MGYG-HGUT-00081	2504704	22.109	20	5696	81	2.01948	d__Bacteria;p__Actinobacteriota;c__ActinobacteriaMycobacterialesMycobacteriaceaeCorynebacterium;s__Corynebacterium__propinquum
TH62	MGYG-HGUT-00081	2500954	20.9084	20	3580	30	1.36888	d__Bacteria;p__Actinobacteriota;c__ActinobacteriaMycobacterialesMycobacteriaceaeCorynebacterium;s__Corynebacterium__propinquum
TH74	MGYG-HGUT-00081	2500954	20.8485	20	5497	70	2.1565	d__Bacteria;p__Actinobacteriota;c__ActinobacteriaMycobacterialesMycobacteriaceaeCorynebacterium;s__Corynebacterium__propinquum
TH55	MGYG-HGUT-00082	3299302	28.9673	20	2905	159	1.17798	d__Bacteria;p__Proteobacteria;c__GammaproteobacteriaPseudomonadalesMoraxellaceaeAcinetobacter;s__Acinetobacter__fasciculus
TH58	MGYG-HGUT-00082	3276711	23.868	20	2583	44	0.904993	d__Bacteria;p__Proteobacteria;c__GammaproteobacteriaPseudomonadalesMoraxellaceaeAcinetobacter;s__Acinetobacter__fasciculus
TH62	MGYG-HGUT-00082	3249093	22.7156	20	1663	36	0.552616	d__Bacteria;p__Proteobacteria;c__GammaproteobacteriaPseudomonadalesMoraxellaceaeAcinetobacter;s__Acinetobacter__fasciculus
TH74	MGYG-HGUT-00082	3303866	23.463	20	2270	41	0.796975	d__Bacteria;p__Proteobacteria;c__GammaproteobacteriaPseudomonadalesMoraxellaceaeAcinetobacter;s__Acinetobacter__fasciculus
TH55	MGYG-HGUT-00083	5848556	20.0097	19	2891	39	0.475912	d__Bacteria;p__Firmicutes;c__BacilliBacillalesBacillaceae_ABacillus_X;s__Bacillus_X__simplex
TH58	MGYG-HGUT-00083	5829448	19.9289	19	2980	23	0.488177	d__Bacteria;p__Firmicutes;c__BacilliBacillalesBacillaceae_ABacillus_X;s__Bacillus_X__simplex
TH62	MGYG-HGUT-00083	5847852	19.9688	19	2145	25	0.351103	d__Bacteria;p__Firmicutes;c__BacilliBacillalesBacillaceae_ABacillus_X;s__Bacillus_X__simplex
TH74	MGYG-HGUT-00083	5833324	20.0533	19	2702	23	0.455246	d__Bacteria;p__Firmicutes;c__BacilliBacillalesBacillaceae_ABacillus_X;s__Bacillus_X__simplex
TH55	MGYG-HGUT-00084	3008962	21.4036	20	4452	73	1.4626	d__Bacteria;p__Firmicutes_A;c__ClostridiaOscillospiralesRuminococcaceaeGemmiger;s__Gemmiger__formicilis
TH58	MGYG-HGUT-00084	3008962	21.2472	20	4676	72	1.44844	d__Bacteria;p__Firmicutes_A;c__ClostridiaOscillospiralesRuminococcaceaeGemmiger;s__Gemmiger__formicilis
TH62	MGYG-HGUT-00084	3008962	21.1179	20	3383	48	1.07565	d__Bacteria;p__Firmicutes_A;c__ClostridiaOscillospiralesRuminococcaceaeGemmiger;s__Gemmiger__formicilis
TH74	MGYG-HGUT-00084	3008962	21.2189	20	4870	65	1.61584	d__Bacteria;p__Firmicutes_A;c__ClostridiaOscillospiralesRuminococcaceaeGemmiger;s__Gemmiger__formicilis
TH55	MGYG-HGUT-00085	1711821	20.6264	20	91	1	0.0519914	d__Bacteria;p__Actinobacteriota;c__CoriobacteriiaCoriobacterialesCoriobacteriaceaeCollinsella;s__Collinsella__aerofaciens_F
TH58	MGYG-HGUT-00085	1726192	20.2391	20	92	1	0.052891	d__Bacteria;p__Actinobacteriota;c__CoriobacteriiaCoriobacterialesCoriobacteriaceaeCollinsella;s__Collinsella__aerofaciens_F
TH62	MGYG-HGUT-00085	1506025	21.2769	20	65	2	0.0404376	d__Bacteria;p__Actinobacteriota;c__CoriobacteriiaCoriobacterialesCoriobacteriaceaeCollinsella;s__Collinsella__aerofaciens_F
TH74	MGYG-HGUT-00085	1776499	21.4667	20	105	2	0.0591613	d__Bacteria;p__Actinobacteriota;c__CoriobacteriiaCoriobacterialesCoriobacteriaceaeCollinsella;s__Collinsella__aerofaciens_F
TH55	MGYG-HGUT-00086	3242417	20.7704	20	2753	38	0.824601	d__Bacteria;p__Firmicutes_A;c__ClostridiaOscillospiralesOscillospiraceaeLawsonibacter
TH58	MGYG-HGUT-00086	3252091	20.4583	20	2865	41	0.825653	d__Bacteria;p__Firmicutes_A;c__ClostridiaOscillospiralesOscillospiraceaeLawsonibacter
TH62	MGYG-HGUT-00086	3206266	20.8615	20	1985	27	0.597018	d__Bacteria;p__Firmicutes_A;c__ClostridiaOscillospiralesOscillospiraceaeLawsonibacter
TH74	MGYG-HGUT-00086	3237055	20.5372	20	2967	36	0.906349	d__Bacteria;p__Firmicutes_A;c__ClostridiaOscillospiralesOscillospiraceaeLawsonibacter
TH55	MGYG-HGUT-00087	3225521	20.3535	19	2682	31	0.806691	d__Bacteria;p__Firmicutes_A;c__ClostridiaLachnospiralesLachnospiraceaeCAG-81;s__CAG-81__sp000435795
TH58	MGYG-HGUT-00087	3240672	20.2406	20	3022	48	0.865314	d__Bacteria;p__Firmicutes_A;c__ClostridiaLachnospiralesLachnospiraceaeCAG-81;s__CAG-81__sp000435795
TH62	MGYG-HGUT-00087	3224606	20.4976	20	2110	36	0.622836	d__Bacteria;p__Firmicutes_A;c__ClostridiaLachnospiralesLachnospiraceaeCAG-81;s__CAG-81__sp000435795
TH74	MGYG-HGUT-00087	3254172	20.3158	20	3005	35	0.906959	d__Bacteria;p__Firmicutes_A;c__ClostridiaLachnospiralesLachnospiraceaeCAG-81;s__CAG-81__sp000435795
TH55	MGYG-HGUT-00088	1833397	19.899	19	386	2	0.206556	d__Bacteria;p__Firmicutes;c__BacilliLactobacillalesStreptococcaceaeStreptococcus;s__Streptococcus__lutetiensis
TH58	MGYG-HGUT-00088	1866758	20	19	400	4	0.205704	d__Bacteria;p__Firmicutes;c__BacilliLactobacillalesStreptococcaceaeStreptococcus;s__Streptococcus__lutetiensis
TH62	MGYG-HGUT-00088	1823685	20.1831	19	295	1	0.158525	d__Bacteria;p__Firmicutes;c__BacilliLactobacillalesStreptococcaceaeStreptococcus;s__Streptococcus__lutetiensis
TH74	MGYG-HGUT-00088	1853993	19.7775	19	364	3	0.191425	d__Bacteria;p__Firmicutes;c__BacilliLactobacillalesStreptococcaceaeStreptococcus;s__Streptococcus__lutetiensis
TH55	MGYG-HGUT-00089	3001979	20.2859	19	1630	21	0.526486	d__Bacteria;p__Firmicutes_A;c__ClostridiaOscillospiralesRuminococcaceaeCAG-353;s__CAG-353__sp900066885
TH58	MGYG-HGUT-00089	3011482	20.2244	19	1845	27	0.577921	d__Bacteria;p__Firmicutes_A;c__ClostridiaOscillospiralesRuminococcaceaeCAG-353;s__CAG-353__sp900066885
TH62	MGYG-HGUT-00089	3005136	20.2878	19	1223	8	0.394591	d__Bacteria;p__Firmicutes_A;c__ClostridiaOscillospiralesRuminococcaceaeCAG-353;s__CAG-353__sp900066885
TH74	MGYG-HGUT-00089	3010825	20.0682	19	1687	17	0.551742	d__Bacteria;p__Firmicutes_A;c__ClostridiaOscillospiralesRuminococcaceaeCAG-353;s__CAG-353__sp900066885
TH55	MGYG-HGUT-00090	3272484	21.1377	20	3065	44	0.920096	d__Bacteria;p__Firmicutes_A;c__ClostridiaOscillospiralesOscillospiraceaeLawsonibacter
TH58	MGYG-HGUT-00090	3253042	20.7922	20	3094	53	0.886647	d__Bacteria;p__Firmicutes_A;c__ClostridiaOscillospiralesOscillospiraceaeLawsonibacter
TH62	MGYG-HGUT-00090	3255403	21.1938	20	2167	35	0.654358	d__Bacteria;p__Firmicutes_A;c__ClostridiaOscillospiralesOscillospiraceaeLawsonibacter
TH74	MGYG-HGUT-00090	3269560	21.2489	20	3089	46	0.949394	d__Bacteria;p__Firmicutes_A;c__ClostridiaOscillospiralesOscillospiraceaeLawsonibacter
TH55	MGYG-HGUT-00092	3750315	20.2743	19	2895	32	0.746577	d__Bacteria;p__Firmicutes_A;c__ClostridiaLachnospiralesLachnospiraceaeUBA7160
TH58	MGYG-HGUT-00092	3749705	20.1025	19	3025	38	0.760006	d__Bacteria;p__Firmicutes_A;c__ClostridiaLachnospiralesLachnospiraceaeUBA7160
TH62	MGYG-HGUT-00092	3724529	20.2796	20	2128	31	0.538055	d__Bacteria;p__Firmicutes_A;c__ClostridiaLachnospiralesLachnospiraceaeUBA7160
TH74	MGYG-HGUT-00092	3741502	20.3052	19	2890	45	0.75467	d__Bacteria;p__Firmicutes_A;c__ClostridiaLachnospiralesLachnospiraceaeUBA7160
TH55	MGYG-HGUT-00093	6154423	22.373	20	6550	111	1.07671	d__Bacteria;p__Proteobacteria;c__GammaproteobacteriaEnterobacteralesEnterobacteriaceaeKlebsiella_A;s__Klebsiella_A__grimontii
TH58	MGYG-HGUT-00093	6172161	22.0078	20	7352	133	1.13416	d__Bacteria;p__Proteobacteria;c__GammaproteobacteriaEnterobacteralesEnterobacteriaceaeKlebsiella_A;s__Klebsiella_A__grimontii
TH62	MGYG-HGUT-00093	6146988	22.6944	20	5520	91	0.899741	d__Bacteria;p__Proteobacteria;c__GammaproteobacteriaEnterobacteralesEnterobacteriaceaeKlebsiella_A;s__Klebsiella_A__grimontii
TH74	MGYG-HGUT-00093	6143475	21.8395	20	7272	122	1.19471	d__Bacteria;p__Proteobacteria;c__GammaproteobacteriaEnterobacteralesEnterobacteriaceaeKlebsiella_A;s__Klebsiella_A__grimontii
TH55	MGYG-HGUT-00094	1852768	20.6963	20	191	4	0.102171	d__Bacteria;p__Actinobacteriota;c__CoriobacteriiaCoriobacterialesCoriobacteriaceaeCollinsella
TH58	MGYG-HGUT-00094	1547933	20.612	20	183	4	0.119191	d__Bacteria;p__Actinobacteriota;c__CoriobacteriiaCoriobacterialesCoriobacteriaceaeCollinsella
TH62	MGYG-HGUT-00094	1397409	20.1269	20	134	2	0.0917412	d__Bacteria;p__Actinobacteriota;c__CoriobacteriiaCoriobacterialesCoriobacteriaceaeCollinsella
TH74	MGYG-HGUT-00094	1761343	20.6281	20	242	5	0.132513	d__Bacteria;p__Actinobacteriota;c__CoriobacteriiaCoriobacterialesCoriobacteriaceaeCollinsella
TH55	MGYG-HGUT-00095	5511895	20.1397	19	3707	39	0.648742	d__Bacteria;p__Firmicutes_A;c__ClostridiaLachnospiralesLachnospiraceaeGCA-900066755
TH58	MGYG-HGUT-00095	5521478	20.1611	19	3980	61	0.672483	d__Bacteria;p__Firmicutes_A;c__ClostridiaLachnospiralesLachnospiraceaeGCA-900066755
TH62	MGYG-HGUT-00095	5515555	20.1842	19	3018	42	0.517101	d__Bacteria;p__Firmicutes_A;c__ClostridiaLachnospiralesLachnospiraceaeGCA-900066755
TH74	MGYG-HGUT-00095	5515555	20.1239	19	3834	44	0.676813	d__Bacteria;p__Firmicutes_A;c__ClostridiaLachnospiralesLachnospiraceaeGCA-900066755
TH55	MGYG-HGUT-00096	2271045	20.058	19	948	21	0.409415	d__Bacteria;p__Firmicutes;c__BacilliLactobacillalesLactobacillaceaeLeuconostoc
TH58	MGYG-HGUT-00096	2254636	19.7486	19	1110	11	0.466372	d__Bacteria;p__Firmicutes;c__BacilliLactobacillalesLactobacillaceaeLeuconostoc
TH62	MGYG-HGUT-00096	2260263	19.8003	19	761	7	0.316954	d__Bacteria;p__Firmicutes;c__BacilliLactobacillalesLactobacillaceaeLeuconostoc
TH74	MGYG-HGUT-00096	2264452	19.9637	19	1101	10	0.470445	d__Bacteria;p__Firmicutes;c__BacilliLactobacillalesLactobacillaceaeLeuconostoc
TH55	MGYG-HGUT-00097	1838923	19.8758	19	773	8	0.408011	d__Bacteria;p__Firmicutes;c__BacilliLactobacillalesLactobacillaceaeLactobacillus_B;s__Lactobacillus_B__animalis
TH58	MGYG-HGUT-00097	1844693	19.8871	19	850	5	0.444193	d__Bacteria;p__Firmicutes;c__BacilliLactobacillalesLactobacillaceaeLactobacillus_B;s__Lactobacillus_B__animalis
TH62	MGYG-HGUT-00097	1817939	19.8788	19	619	8	0.320473	d__Bacteria;p__Firmicutes;c__BacilliLactobacillalesLactobacillaceaeLactobacillus_B;s__Lactobacillus_B__animalis
TH74	MGYG-HGUT-00097	1838923	19.9379	19	821	6	0.435527	d__Bacteria;p__Firmicutes;c__BacilliLactobacillalesLactobacillaceaeLactobacillus_B;s__Lactobacillus_B__animalis
TH55	MGYG-HGUT-00098	4797733	20.2248	19	1628	19	0.332511	d__Bacteria;p__Bacteroidota;c__BacteroidiaBacteroidalesBacteroidaceaeBacteroides;s__Bacteroides__bouchesdurhonensis
TH58	MGYG-HGUT-00098	4726088	20.1203	19	1812	12	0.366561	d__Bacteria;p__Bacteroidota;c__BacteroidiaBacteroidalesBacteroidaceaeBacteroides;s__Bacteroides__bouchesdurhonensis
TH62	MGYG-HGUT-00098	4772839	19.9278	19	1233	16	0.24872	d__Bacteria;p__Bacteroidota;c__BacteroidiaBacteroidalesBacteroidaceaeBacteroides;s__Bacteroides__bouchesdurhonensis
TH74	MGYG-HGUT-00098	4772223	20.2199	19	1537	22	0.319327	d__Bacteria;p__Bacteroidota;c__BacteroidiaBacteroidalesBacteroidaceaeBacteroides;s__Bacteroides__bouchesdurhonensis
TH55	MGYG-HGUT-00099	4016047	21.3215	20	6293	124	1.55031	d__Bacteria;p__Firmicutes_A;c__ClostridiaOscillospiralesOscillospiraceaeFlavonifractor;s__Flavonifractor__plautii
TH58	MGYG-HGUT-00099	4019070	21.0572	20	6753	133	1.54814	d__Bacteria;p__Firmicutes_A;c__ClostridiaOscillospiralesOscillospiraceaeFlavonifractor;s__Flavonifractor__plautii
TH62	MGYG-HGUT-00099	4016047	21.3658	20	4415	85	1.07581	d__Bacteria;p__Firmicutes_A;c__ClostridiaOscillospiralesOscillospiraceaeFlavonifractor;s__Flavonifractor__plautii
TH74	MGYG-HGUT-00099	4016047	21.1822	20	6865	110	1.71547	d__Bacteria;p__Firmicutes_A;c__ClostridiaOscillospiralesOscillospiraceaeFlavonifractor;s__Flavonifractor__plautii
TH55	MGYG-HGUT-00100	2679442	20.2108	19	1034	10	0.382766	d__Bacteria;p__Firmicutes_C;c__NegativicutesSelenomonadalesMassilibacillaceae
TH58	MGYG-HGUT-00100	2679442	20.1656	19	1099	12	0.398889	d__Bacteria;p__Firmicutes_C;c__NegativicutesSelenomonadalesMassilibacillaceae
TH62	MGYG-HGUT-00100	2679442	20.118	19	695	8	0.253859	d__Bacteria;p__Firmicutes_C;c__NegativicutesSelenomonadalesMassilibacillaceae
TH74	MGYG-HGUT-00100	2679442	20.2282	19	942	10	0.347722	d__Bacteria;p__Firmicutes_C;c__NegativicutesSelenomonadalesMassilibacillaceae
TH62	MGYG-HGUT-00101	2526238	24.9618	21	14640	372	6.09717	d__Bacteria;p__Actinobacteriota;c__ActinobacteriaActinomycetalesMicrococcaceaeMicrococcus;s__Micrococcus__luteus
TH74	MGYG-HGUT-00101	2535614	26.7078	22	32216	708	13.0762	d__Bacteria;p__Actinobacteriota;c__ActinobacteriaActinomycetalesMicrococcaceaeMicrococcus;s__Micrococcus__luteus
TH55	MGYG-HGUT-00102	3804555	20.1528	19	661	8	0.173345	d__Bacteria;p__Firmicutes_A;c__ClostridiaPeptostreptococcalesPeptostreptococcaceaeTerrisporobacter
TH58	MGYG-HGUT-00102	3811084	20.1846	19	726	8	0.189841	d__Bacteria;p__Firmicutes_A;c__ClostridiaPeptostreptococcalesPeptostreptococcaceaeTerrisporobacter
TH62	MGYG-HGUT-00102	3716000	20.2268	19	441	1	0.119429	d__Bacteria;p__Firmicutes_A;c__ClostridiaPeptostreptococcalesPeptostreptococcaceaeTerrisporobacter
TH74	MGYG-HGUT-00102	3789557	19.9773	19	617	3	0.160969	d__Bacteria;p__Firmicutes_A;c__ClostridiaPeptostreptococcalesPeptostreptococcaceaeTerrisporobacter
TH55	MGYG-HGUT-00103	4457316	20.7309	20	6937	99	1.52291	d__Bacteria;p__Firmicutes_A;c__ClostridiaPeptostreptococcalesAnaerovoracaceae
TH58	MGYG-HGUT-00103	4456726	20.5969	20	7450	123	1.55664	d__Bacteria;p__Firmicutes_A;c__ClostridiaPeptostreptococcalesAnaerovoracaceae
TH62	MGYG-HGUT-00103	4456726	20.6904	20	5559	74	1.19135	d__Bacteria;p__Firmicutes_A;c__ClostridiaPeptostreptococcalesAnaerovoracaceae
TH74	MGYG-HGUT-00103	4457541	20.6509	20	7769	102	1.70114	d__Bacteria;p__Firmicutes_A;c__ClostridiaPeptostreptococcalesAnaerovoracaceae
TH55	MGYG-HGUT-00104	3416759	19.8632	19	446	4	0.130153	d__Bacteria;p__Firmicutes_A;c__ClostridiaClostridialesClostridiaceaeClostridium
TH58	MGYG-HGUT-00104	3461564	20.1677	20	489	6	0.139417	d__Bacteria;p__Firmicutes_A;c__ClostridiaClostridialesClostridiaceaeClostridium
TH62	MGYG-HGUT-00104	3272464	20.1122	19	294	3	0.0890461	d__Bacteria;p__Firmicutes_A;c__ClostridiaClostridialesClostridiaceaeClostridium
TH55	MGYG-HGUT-00105	3941494	20.2525	19	2008	24	0.496918	d__Bacteria;p__Bacteroidota;c__BacteroidiaBacteroidalesBacteroidaceaeBacteroides;s__Bacteroides__clarus
TH58	MGYG-HGUT-00105	3946621	20.1597	19	2098	24	0.500327	d__Bacteria;p__Bacteroidota;c__BacteroidiaBacteroidalesBacteroidaceaeBacteroides;s__Bacteroides__clarus
TH62	MGYG-HGUT-00105	3946621	20.1364	19	1488	22	0.361068	d__Bacteria;p__Bacteroidota;c__BacteroidiaBacteroidalesBacteroidaceaeBacteroides;s__Bacteroides__clarus
TH74	MGYG-HGUT-00105	3943306	20.1806	19	1943	17	0.483097	d__Bacteria;p__Bacteroidota;c__BacteroidiaBacteroidalesBacteroidaceaeBacteroides;s__Bacteroides__clarus
TH55	MGYG-HGUT-00106	3143715	19.9824	19	1530	14	0.47059	d__Bacteria;p__Firmicutes;c__BacilliLactobacillalesEnterococcaceaeEnterococcus_D;s__Enterococcus_D__gallinarum
TH58	MGYG-HGUT-00106	3143715	19.9155	19	1693	18	0.508666	d__Bacteria;p__Firmicutes;c__BacilliLactobacillalesEnterococcaceaeEnterococcus_D;s__Enterococcus_D__gallinarum
TH62	MGYG-HGUT-00106	3143715	20.071	19	1141	12	0.350795	d__Bacteria;p__Firmicutes;c__BacilliLactobacillalesEnterococcaceaeEnterococcus_D;s__Enterococcus_D__gallinarum
TH74	MGYG-HGUT-00106	3143715	19.9403	19	1559	14	0.484236	d__Bacteria;p__Firmicutes;c__BacilliLactobacillalesEnterococcaceaeEnterococcus_D;s__Enterococcus_D__gallinarum
TH55	MGYG-HGUT-00107	5855302	21.6839	20	6298	99	1.0705	d__Bacteria;p__Proteobacteria;c__GammaproteobacteriaEnterobacteralesEnterobacteriaceaeKlebsiella_A;s__Klebsiella_A__oxytoca
TH58	MGYG-HGUT-00107	5855302	21.5122	20	6902	135	1.1141	d__Bacteria;p__Proteobacteria;c__GammaproteobacteriaEnterobacteralesEnterobacteriaceaeKlebsiella_A;s__Klebsiella_A__oxytoca
TH62	MGYG-HGUT-00107	5855302	22.179	20	5245	121	0.878998	d__Bacteria;p__Proteobacteria;c__GammaproteobacteriaEnterobacteralesEnterobacteriaceaeKlebsiella_A;s__Klebsiella_A__oxytoca
TH74	MGYG-HGUT-00107	5855302	21.4429	20	6959	100	1.20549	d__Bacteria;p__Proteobacteria;c__GammaproteobacteriaEnterobacteralesEnterobacteriaceaeKlebsiella_A;s__Klebsiella_A__oxytoca
TH55	MGYG-HGUT-00108	4732319	21.2983	20	2075	18	0.441581	d__Bacteria;p__Proteobacteria;c__GammaproteobacteriaEnterobacteralesEnterobacteriaceaeCitrobacter;s__Citrobacter__freundii
TH58	MGYG-HGUT-00108	4732319	21.2691	20	2267	49	0.469875	d__Bacteria;p__Proteobacteria;c__GammaproteobacteriaEnterobacteralesEnterobacteriaceaeCitrobacter;s__Citrobacter__freundii
TH62	MGYG-HGUT-00108	4721535	22.7627	20	1770	19	0.369964	d__Bacteria;p__Proteobacteria;c__GammaproteobacteriaEnterobacteralesEnterobacteriaceaeCitrobacter;s__Citrobacter__freundii
TH74	MGYG-HGUT-00108	4732319	21.2864	20	2235	17	0.476215	d__Bacteria;p__Proteobacteria;c__GammaproteobacteriaEnterobacteralesEnterobacteriaceaeCitrobacter;s__Citrobacter__freundii
TH55	MGYG-HGUT-00109	2015702	20.1438	19	306	6	0.147988	d__Bacteria;p__Firmicutes;c__BacilliLactobacillalesStreptococcaceaeStreptococcus
TH58	MGYG-HGUT-00109	2015702	19.8513	19	316	4	0.147046	d__Bacteria;p__Firmicutes;c__BacilliLactobacillalesStreptococcaceaeStreptococcus
TH62	MGYG-HGUT-00109	2015702	19.9394	19	231	2	0.110631	d__Bacteria;p__Firmicutes;c__BacilliLactobacillalesStreptococcaceaeStreptococcus
TH74	MGYG-HGUT-00109	2015702	19.7849	19	279	2	0.133502	d__Bacteria;p__Firmicutes;c__BacilliLactobacillalesStreptococcaceaeStreptococcus
TH55	MGYG-HGUT-00110	4768174	21.0718	20	5322	74	1.12167	d__Bacteria;p__Proteobacteria;c__GammaproteobacteriaEnterobacteralesEnterobacteriaceaeKluyvera
TH58	MGYG-HGUT-00110	4767245	20.9191	20	5700	87	1.13885	d__Bacteria;p__Proteobacteria;c__GammaproteobacteriaEnterobacteralesEnterobacteriaceaeKluyvera
TH62	MGYG-HGUT-00110	4768174	21.1462	20	4288	70	0.888537	d__Bacteria;p__Proteobacteria;c__GammaproteobacteriaEnterobacteralesEnterobacteriaceaeKluyvera
TH74	MGYG-HGUT-00110	4769164	20.8438	20	5556	83	1.16599	d__Bacteria;p__Proteobacteria;c__GammaproteobacteriaEnterobacteralesEnterobacteriaceaeKluyvera
TH55	MGYG-HGUT-00111	2484103	25.095	20	7081	118	3.0442	d__Bacteria;p__Actinobacteriota;c__ActinobacteriaPropionibacterialesPropionibacteriaceaeCutibacterium;s__Cutibacterium__acnes
TH58	MGYG-HGUT-00111	2484103	25.5802	20	7129	111	2.97846	d__Bacteria;p__Actinobacteriota;c__ActinobacteriaPropionibacterialesPropionibacteriaceaeCutibacterium;s__Cutibacterium__acnes
TH62	MGYG-HGUT-00111	2477166	26.5472	20	4658	91	2.17983	d__Bacteria;p__Actinobacteriota;c__ActinobacteriaPropionibacterialesPropionibacteriaceaeCutibacterium;s__Cutibacterium__acnes
TH74	MGYG-HGUT-00111	2484103	24.0012	20	7285	112	3.27869	d__Bacteria;p__Actinobacteriota;c__ActinobacteriaPropionibacterialesPropionibacteriaceaeCutibacterium;s__Cutibacterium__acnes
TH55	MGYG-HGUT-00112	3111601	25.6376	21	16964	348	5.41956	d__Bacteria;p__Actinobacteriota;c__ActinobacteriaActinomycetalesActinomycetaceaeActinomyces;s__Actinomyces__sp900323545
TH58	MGYG-HGUT-00112	3111601	24.163	20	15830	320	4.46989	d__Bacteria;p__Actinobacteriota;c__ActinobacteriaActinomycetalesActinomycetaceaeActinomyces;s__Actinomyces__sp900323545
TH62	MGYG-HGUT-00112	3110726	22.0164	20	8556	168	2.73084	d__Bacteria;p__Actinobacteriota;c__ActinobacteriaActinomycetalesActinomycetaceaeActinomyces;s__Actinomyces__sp900323545
TH74	MGYG-HGUT-00112	3110726	23.0147	20	16420	268	5.38006	d__Bacteria;p__Actinobacteriota;c__ActinobacteriaActinomycetalesActinomycetaceaeActinomyces;s__Actinomyces__sp900323545
TH55	MGYG-HGUT-00113	2211884	19.794	19	432	11	0.188211	d__Bacteria;p__Firmicutes;c__BacilliLactobacillalesStreptococcaceaeStreptococcus;s__Streptococcus__salivarius
TH58	MGYG-HGUT-00113	2239341	19.823	19	469	4	0.194164	d__Bacteria;p__Firmicutes;c__BacilliLactobacillalesStreptococcaceaeStreptococcus;s__Streptococcus__salivarius
TH62	MGYG-HGUT-00113	2211884	20.123	19	317	4	0.137665	d__Bacteria;p__Firmicutes;c__BacilliLactobacillalesStreptococcaceaeStreptococcus;s__Streptococcus__salivarius
TH74	MGYG-HGUT-00113	2202272	19.8463	19	410	3	0.181812	d__Bacteria;p__Firmicutes;c__BacilliLactobacillalesStreptococcaceaeStreptococcus;s__Streptococcus__salivarius
TH55	MGYG-HGUT-00114	1999097	19.8954	19	325	2	0.153919	d__Bacteria;p__Firmicutes;c__BacilliLactobacillalesStreptococcaceaeStreptococcus
TH58	MGYG-HGUT-00114	1999097	19.9323	19	399	6	0.185384	d__Bacteria;p__Firmicutes;c__BacilliLactobacillalesStreptococcaceaeStreptococcus
TH74	MGYG-HGUT-00114	1999097	19.8771	19	350	6	0.168226	d__Bacteria;p__Firmicutes;c__BacilliLactobacillalesStreptococcaceaeStreptococcus
TH55	MGYG-HGUT-00115	3463863	19.9924	19	790	2	0.222151	d__Bacteria;p__Firmicutes_A;c__ClostridiaClostridialesClostridiaceaeClostridium_J
TH58	MGYG-HGUT-00115	3488068	20.3233	19	894	13	0.257506	d__Bacteria;p__Firmicutes_A;c__ClostridiaClostridialesClostridiaceaeClostridium_J
TH62	MGYG-HGUT-00115	3472212	19.9759	19	539	3	0.154052	d__Bacteria;p__Firmicutes_A;c__ClostridiaClostridialesClostridiaceaeClostridium_J
TH74	MGYG-HGUT-00115	3462339	20.0592	19	642	4	0.184702	d__Bacteria;p__Firmicutes_A;c__ClostridiaClostridialesClostridiaceaeClostridium_J
TH55	MGYG-HGUT-00116	3091644	20.3614	19	3121	40	0.967479	d__Bacteria;p__Firmicutes;c__BacilliExiguobacteralesExiguobacteraceaeExiguobacterium_A
TH58	MGYG-HGUT-00116	3070495	20.207	19	3194	34	0.972677	d__Bacteria;p__Firmicutes;c__BacilliExiguobacteralesExiguobacteraceaeExiguobacterium_A
TH62	MGYG-HGUT-00116	3085076	20.4673	19	2463	25	0.754276	d__Bacteria;p__Firmicutes;c__BacilliExiguobacteralesExiguobacteraceaeExiguobacterium_A
TH74	MGYG-HGUT-00116	3079940	20.1081	19	3441	32	1.08177	d__Bacteria;p__Firmicutes;c__BacilliExiguobacteralesExiguobacteraceaeExiguobacterium_A
TH55	MGYG-HGUT-00117	3340006	20.2191	19	1442	13	0.426975	d__Bacteria;p__Bacteroidota;c__BacteroidiaBacteroidalesBarnesiellaceaeBarnesiella;s__Barnesiella__sp003150885
TH58	MGYG-HGUT-00117	3342469	20.3828	19	1562	24	0.455472	d__Bacteria;p__Bacteroidota;c__BacteroidiaBacteroidalesBarnesiellaceaeBarnesiella;s__Barnesiella__sp003150885
TH62	MGYG-HGUT-00117	3341364	20.292	19	1096	13	0.314572	d__Bacteria;p__Bacteroidota;c__BacteroidiaBacteroidalesBarnesiellaceaeBarnesiella;s__Barnesiella__sp003150885
TH74	MGYG-HGUT-00117	3343176	20.1479	19	1474	14	0.434437	d__Bacteria;p__Bacteroidota;c__BacteroidiaBacteroidalesBarnesiellaceaeBarnesiella;s__Barnesiella__sp003150885
TH55	MGYG-HGUT-00118	3123052	20.1892	19	2463	34	0.763772	d__Bacteria;p__Firmicutes_A;c__ClostridiaLachnospiralesLachnospiraceae
TH58	MGYG-HGUT-00118	3121375	20.0585	19	2666	40	0.791062	d__Bacteria;p__Firmicutes_A;c__ClostridiaLachnospiralesLachnospiraceae
TH62	MGYG-HGUT-00118	3118799	20.1969	19	2047	33	0.62072	d__Bacteria;p__Firmicutes_A;c__ClostridiaLachnospiralesLachnospiraceae
TH74	MGYG-HGUT-00118	3123052	20.1396	19	2687	30	0.842605	d__Bacteria;p__Firmicutes_A;c__ClostridiaLachnospiralesLachnospiraceae
TH55	MGYG-HGUT-00119	3425984	20.1724	19	702	8	0.199038	d__Bacteria;p__Firmicutes_A;c__ClostridiaLachnospiralesLachnospiraceaeBlautia;s__Blautia__sp000432195
TH58	MGYG-HGUT-00119	3467776	19.8463	19	683	3	0.190093	d__Bacteria;p__Firmicutes_A;c__ClostridiaLachnospiralesLachnospiraceaeBlautia;s__Blautia__sp000432195
TH62	MGYG-HGUT-00119	3448824	20	19	531	5	0.148572	d__Bacteria;p__Firmicutes_A;c__ClostridiaLachnospiralesLachnospiraceaeBlautia;s__Blautia__sp000432195
TH74	MGYG-HGUT-00119	3492830	19.862	19	652	4	0.184149	d__Bacteria;p__Firmicutes_A;c__ClostridiaLachnospiralesLachnospiraceaeBlautia;s__Blautia__sp000432195
TH55	MGYG-HGUT-00120	2129817	20.1529	19	471	6	0.216967	d__Bacteria;p__Firmicutes_A;c__ClostridiaTissierellalesPeptoniphilaceaePeptoniphilus_A;s__Peptoniphilus_A__harei_A
TH58	MGYG-HGUT-00120	2113982	19.9667	19	451	1	0.208233	d__Bacteria;p__Firmicutes_A;c__ClostridiaTissierellalesPeptoniphilaceaePeptoniphilus_A;s__Peptoniphilus_A__harei_A
TH62	MGYG-HGUT-00120	2124828	19.8285	19	344	5	0.15686	d__Bacteria;p__Firmicutes_A;c__ClostridiaTissierellalesPeptoniphilaceaePeptoniphilus_A;s__Peptoniphilus_A__harei_A
TH74	MGYG-HGUT-00120	2105439	20.8598	19	321	7	0.15365	d__Bacteria;p__Firmicutes_A;c__ClostridiaTissierellalesPeptoniphilaceaePeptoniphilus_A;s__Peptoniphilus_A__harei_A
TH55	MGYG-HGUT-00121	4339598	20.2626	19	2155	39	0.481243	d__Bacteria;p__Firmicutes_A;c__ClostridiaEubacterialesEubacteriaceaeEubacterium;s__Eubacterium__callanderi
TH58	MGYG-HGUT-00121	4315523	20.1941	19	2416	31	0.527329	d__Bacteria;p__Firmicutes_A;c__ClostridiaEubacterialesEubacteriaceaeEubacterium;s__Eubacterium__callanderi
TH62	MGYG-HGUT-00121	4294237	20.4072	20	1643	21	0.368261	d__Bacteria;p__Firmicutes_A;c__ClostridiaEubacterialesEubacteriaceaeEubacterium;s__Eubacterium__callanderi
TH74	MGYG-HGUT-00121	4301498	20.3475	20	2299	19	0.520795	d__Bacteria;p__Firmicutes_A;c__ClostridiaEubacterialesEubacteriaceaeEubacterium;s__Eubacterium__callanderi
TH55	MGYG-HGUT-00122	2539122	24.4411	20	755	7	0.351815	d__Bacteria;p__Firmicutes;c__BacilliStaphylococcalesStaphylococcaceaeStaphylococcus;s__Staphylococcus__epidermidis
TH58	MGYG-HGUT-00122	2538376	22.0567	20	811	7	0.351642	d__Bacteria;p__Firmicutes;c__BacilliStaphylococcalesStaphylococcaceaeStaphylococcus;s__Staphylococcus__epidermidis
TH62	MGYG-HGUT-00122	2516135	21.2761	20	431	6	0.174275	d__Bacteria;p__Firmicutes;c__BacilliStaphylococcalesStaphylococcaceaeStaphylococcus;s__Staphylococcus__epidermidis
TH74	MGYG-HGUT-00122	2504045	26.9555	20	697	5	0.361575	d__Bacteria;p__Firmicutes;c__BacilliStaphylococcalesStaphylococcaceaeStaphylococcus;s__Staphylococcus__epidermidis
TH55	MGYG-HGUT-00123	5765243	19.9398	19	2974	27	0.497204	d__Bacteria;p__Firmicutes_A;c__ClostridiaLachnospiralesLachnospiraceaeBlautia;s__Blautia__sp001304935
TH58	MGYG-HGUT-00123	5753975	20.1132	19	3197	38	0.524351	d__Bacteria;p__Firmicutes_A;c__ClostridiaLachnospiralesLachnospiraceaeBlautia;s__Blautia__sp001304935
TH62	MGYG-HGUT-00123	5752906	20.0396	19	2245	25	0.37588	d__Bacteria;p__Firmicutes_A;c__ClostridiaLachnospiralesLachnospiraceaeBlautia;s__Blautia__sp001304935
TH74	MGYG-HGUT-00123	5776233	20.0555	19	2883	43	0.482235	d__Bacteria;p__Firmicutes_A;c__ClostridiaLachnospiralesLachnospiraceaeBlautia;s__Blautia__sp001304935
TH55	MGYG-HGUT-00124	5023940	20.83	20	3389	33	0.663025	d__Bacteria;p__Proteobacteria;c__GammaproteobacteriaEnterobacteralesEnterobacteriaceaeCitrobacter;s__Citrobacter__pasteurii
TH58	MGYG-HGUT-00124	5026304	21.051	20	3725	55	0.700057	d__Bacteria;p__Proteobacteria;c__GammaproteobacteriaEnterobacteralesEnterobacteriaceaeCitrobacter;s__Citrobacter__pasteurii
TH62	MGYG-HGUT-00124	5021798	21.2013	20	2831	43	0.556155	d__Bacteria;p__Proteobacteria;c__GammaproteobacteriaEnterobacteralesEnterobacteriaceaeCitrobacter;s__Citrobacter__pasteurii
TH74	MGYG-HGUT-00124	5021798	20.8414	20	3858	54	0.761122	d__Bacteria;p__Proteobacteria;c__GammaproteobacteriaEnterobacteralesEnterobacteriaceaeCitrobacter;s__Citrobacter__pasteurii
TH55	MGYG-HGUT-00125	3218636	20.0378	19	820	2	0.247838	d__Bacteria;p__Firmicutes_A;c__ClostridiaClostridialesClostridiaceaeClostridium_B;s__Clostridium_B__tyrobutyricum
TH58	MGYG-HGUT-00125	3194815	20.3001	19	793	11	0.248528	d__Bacteria;p__Firmicutes_A;c__ClostridiaClostridialesClostridiaceaeClostridium_B;s__Clostridium_B__tyrobutyricum
TH62	MGYG-HGUT-00125	3138461	20.4603	20	567	8	0.183784	d__Bacteria;p__Firmicutes_A;c__ClostridiaClostridialesClostridiaceaeClostridium_B;s__Clostridium_B__tyrobutyricum
TH74	MGYG-HGUT-00125	3154641	20.0388	19	541	6	0.171113	d__Bacteria;p__Firmicutes_A;c__ClostridiaClostridialesClostridiaceaeClostridium_B;s__Clostridium_B__tyrobutyricum
TH55	MGYG-HGUT-00126	4457501	20.4381	20	3378	37	0.74295	d__Bacteria;p__Firmicutes_A;c__ClostridiaPeptostreptococcalesAnaerovoracaceae
TH58	MGYG-HGUT-00126	4463350	20.2926	19	3900	43	0.825299	d__Bacteria;p__Firmicutes_A;c__ClostridiaPeptostreptococcalesAnaerovoracaceae
TH62	MGYG-HGUT-00126	4461707	20.4713	20	3032	40	0.657529	d__Bacteria;p__Firmicutes_A;c__ClostridiaPeptostreptococcalesAnaerovoracaceae
TH74	MGYG-HGUT-00126	4467407	20.34	19	3824	50	0.841831	d__Bacteria;p__Firmicutes_A;c__ClostridiaPeptostreptococcalesAnaerovoracaceae
TH55	MGYG-HGUT-00127	6628442	20.2111	19	5186	59	0.750584	d__Bacteria;p__Firmicutes_A;c__ClostridiaLachnospiralesLachnospiraceaeUBA7096
TH58	MGYG-HGUT-00127	6627236	20.2268	19	6112	70	0.859302	d__Bacteria;p__Firmicutes_A;c__ClostridiaLachnospiralesLachnospiraceaeUBA7096
TH62	MGYG-HGUT-00127	6628924	20.2716	20	4149	39	0.595315	d__Bacteria;p__Firmicutes_A;c__ClostridiaLachnospiralesLachnospiraceaeUBA7096
TH74	MGYG-HGUT-00127	6629305	20.1007	19	5512	93	0.806646	d__Bacteria;p__Firmicutes_A;c__ClostridiaLachnospiralesLachnospiraceaeUBA7096
TH55	MGYG-HGUT-00128	2887378	21.4046	20	7284	105	2.46615	d__Bacteria;p__Bacteroidota;c__BacteroidiaBacteroidalesRikenellaceaeAlistipes
TH58	MGYG-HGUT-00128	2889796	21.1556	20	8112	131	2.59046	d__Bacteria;p__Bacteroidota;c__BacteroidiaBacteroidalesRikenellaceaeAlistipes
TH62	MGYG-HGUT-00128	2888262	21.3245	20	5605	94	1.86185	d__Bacteria;p__Bacteroidota;c__BacteroidiaBacteroidalesRikenellaceaeAlistipes
TH74	MGYG-HGUT-00128	2887378	21.091	20	8854	137	2.99112	d__Bacteria;p__Bacteroidota;c__BacteroidiaBacteroidalesRikenellaceaeAlistipes
TH55	MGYG-HGUT-00129	2702179	20.5755	20	2233	34	0.807682	d__Bacteria;p__Firmicutes_A;c__ClostridiaOscillospiralesAcutalibacteraceaeMarseille-P4683;s__Marseille-P4683__sp900232885
TH58	MGYG-HGUT-00129	2695327	20.3079	20	2543	40	0.894029	d__Bacteria;p__Firmicutes_A;c__ClostridiaOscillospiralesAcutalibacteraceaeMarseille-P4683;s__Marseille-P4683__sp900232885
TH62	MGYG-HGUT-00129	2691700	20.5271	20	1861	24	0.668871	d__Bacteria;p__Firmicutes_A;c__ClostridiaOscillospiralesAcutalibacteraceaeMarseille-P4683;s__Marseille-P4683__sp900232885
TH74	MGYG-HGUT-00129	2696391	20.2943	19	2470	26	0.89312	d__Bacteria;p__Firmicutes_A;c__ClostridiaOscillospiralesAcutalibacteraceaeMarseille-P4683;s__Marseille-P4683__sp900232885
TH55	MGYG-HGUT-00130	1925169	20.848	20	2230	40	1.12515	d__Bacteria;p__Firmicutes_A;c__ClostridiaTissierellalesPeptoniphilaceaePeptoniphilus_C
TH58	MGYG-HGUT-00130	1927197	20.61	20	2431	31	1.18675	d__Bacteria;p__Firmicutes_A;c__ClostridiaTissierellalesPeptoniphilaceaePeptoniphilus_C
TH62	MGYG-HGUT-00130	1928594	20.8458	20	1731	26	0.859849	d__Bacteria;p__Firmicutes_A;c__ClostridiaTissierellalesPeptoniphilaceaePeptoniphilus_C
TH74	MGYG-HGUT-00130	1928594	20.6702	20	2380	29	1.22457	d__Bacteria;p__Firmicutes_A;c__ClostridiaTissierellalesPeptoniphilaceaePeptoniphilus_C
TH55	MGYG-HGUT-00131	3296628	21.1133	20	6618	87	1.95609	d__Bacteria;p__Firmicutes_A;c__ClostridiaOscillospiralesRuminococcaceaeAnaerotruncus;s__Anaerotruncus__rubiinfantis
TH58	MGYG-HGUT-00131	3296296	20.9968	20	7585	138	2.09211	d__Bacteria;p__Firmicutes_A;c__ClostridiaOscillospiralesRuminococcaceaeAnaerotruncus;s__Anaerotruncus__rubiinfantis
TH62	MGYG-HGUT-00131	3288533	21.1149	20	5359	72	1.53959	d__Bacteria;p__Firmicutes_A;c__ClostridiaOscillospiralesRuminococcaceaeAnaerotruncus;s__Anaerotruncus__rubiinfantis
TH74	MGYG-HGUT-00131	3296499	21.0606	20	7620	120	2.26956	d__Bacteria;p__Firmicutes_A;c__ClostridiaOscillospiralesRuminococcaceaeAnaerotruncus;s__Anaerotruncus__rubiinfantis
TH55	MGYG-HGUT-00132	2866059	19.7614	19	901	11	0.304809	d__Bacteria;p__Firmicutes;c__BacilliErysipelotrichalesErysipelatoclostridiaceaeBeduini
TH58	MGYG-HGUT-00132	2888907	19.7935	19	988	4	0.326213	d__Bacteria;p__Firmicutes;c__BacilliErysipelotrichalesErysipelatoclostridiaceaeBeduini
TH62	MGYG-HGUT-00132	2883493	20.0218	19	642	3	0.215398	d__Bacteria;p__Firmicutes;c__BacilliErysipelotrichalesErysipelatoclostridiaceaeBeduini
TH74	MGYG-HGUT-00132	2892035	19.8732	19	836	10	0.283192	d__Bacteria;p__Firmicutes;c__BacilliErysipelotrichalesErysipelatoclostridiaceaeBeduini
TH55	MGYG-HGUT-00133	3310584	20.0426	19	1243	19	0.363682	d__Bacteria;p__Firmicutes_A;c__ClostridiaLachnospiralesLachnospiraceaeBlautia_A;s__Blautia_A__sp000433815
TH58	MGYG-HGUT-00133	3310584	19.8729	19	1282	10	0.364135	d__Bacteria;p__Firmicutes_A;c__ClostridiaLachnospiralesLachnospiraceaeBlautia_A;s__Blautia_A__sp000433815
TH62	MGYG-HGUT-00133	3293365	20.0771	19	882	13	0.258155	d__Bacteria;p__Firmicutes_A;c__ClostridiaLachnospiralesLachnospiraceaeBlautia_A;s__Blautia_A__sp000433815
TH74	MGYG-HGUT-00133	3310584	19.9321	19	1193	11	0.348065	d__Bacteria;p__Firmicutes_A;c__ClostridiaLachnospiralesLachnospiraceaeBlautia_A;s__Blautia_A__sp000433815
TH55	MGYG-HGUT-00134	3145380	20.1388	20	735	11	0.2325	d__Bacteria;p__Firmicutes;c__BacilliErysipelotrichalesErysipelatoclostridiaceaeKLE1796;s__KLE1796__sp001580115
TH58	MGYG-HGUT-00134	3134791	20.1042	19	710	12	0.225023	d__Bacteria;p__Firmicutes;c__BacilliErysipelotrichalesErysipelatoclostridiaceaeKLE1796;s__KLE1796__sp001580115
TH62	MGYG-HGUT-00134	3059975	20.1737	19	518	4	0.167191	d__Bacteria;p__Firmicutes;c__BacilliErysipelotrichalesErysipelatoclostridiaceaeKLE1796;s__KLE1796__sp001580115
TH74	MGYG-HGUT-00134	3137068	20.1203	19	640	6	0.205128	d__Bacteria;p__Firmicutes;c__BacilliErysipelotrichalesErysipelatoclostridiaceaeKLE1796;s__KLE1796__sp001580115
TH55	MGYG-HGUT-00135	5732093	19.9342	19	2917	34	0.49167	d__Bacteria;p__Firmicutes_A;c__ClostridiaLachnospiralesLachnospiraceaeMurimonas;s__Murimonas__intestini
TH58	MGYG-HGUT-00135	5723013	19.8683	19	3228	29	0.527152	d__Bacteria;p__Firmicutes_A;c__ClostridiaLachnospiralesLachnospiraceaeMurimonas;s__Murimonas__intestini
TH62	MGYG-HGUT-00135	5730672	19.972	19	2468	29	0.408224	d__Bacteria;p__Firmicutes_A;c__ClostridiaLachnospiralesLachnospiraceaeMurimonas;s__Murimonas__intestini
TH74	MGYG-HGUT-00135	5730810	19.8713	19	2681	22	0.456602	d__Bacteria;p__Firmicutes_A;c__ClostridiaLachnospiralesLachnospiraceaeMurimonas;s__Murimonas__intestini
TH55	MGYG-HGUT-00136	3444240	20.0191	19	838	7	0.234507	d__Bacteria;p__Firmicutes_A;c__ClostridiaLachnospiralesLachnospiraceaeAgathobacter;s__Agathobacter__sp000434275
TH58	MGYG-HGUT-00136	3532179	20.1269	19	843	8	0.228669	d__Bacteria;p__Firmicutes_A;c__ClostridiaLachnospiralesLachnospiraceaeAgathobacter;s__Agathobacter__sp000434275
TH62	MGYG-HGUT-00136	3415692	19.9025	19	523	3	0.14852	d__Bacteria;p__Firmicutes_A;c__ClostridiaLachnospiralesLachnospiraceaeAgathobacter;s__Agathobacter__sp000434275
TH74	MGYG-HGUT-00136	3485367	20.1074	19	698	7	0.19754	d__Bacteria;p__Firmicutes_A;c__ClostridiaLachnospiralesLachnospiraceaeAgathobacter;s__Agathobacter__sp000434275
TH55	MGYG-HGUT-00137	4071092	20.1074	19	2663	19	0.633049	d__Bacteria;p__Firmicutes_A;c__ClostridiaLachnospiralesLachnospiraceaeUBA7160
TH58	MGYG-HGUT-00137	4082262	20.1547	20	2909	48	0.661863	d__Bacteria;p__Firmicutes_A;c__ClostridiaLachnospiralesLachnospiraceaeUBA7160
TH62	MGYG-HGUT-00137	4063553	20.2277	20	2104	41	0.49437	d__Bacteria;p__Firmicutes_A;c__ClostridiaLachnospiralesLachnospiraceaeUBA7160
TH74	MGYG-HGUT-00137	4063120	20.1597	19	2993	42	0.709726	d__Bacteria;p__Firmicutes_A;c__ClostridiaLachnospiralesLachnospiraceaeUBA7160
TH55	MGYG-HGUT-00138	4808303	20.1817	19	1910	21	0.390387	d__Bacteria;p__Bacteroidota;c__BacteroidiaBacteroidalesTannerellaceaeParabacteroides;s__Parabacteroides__johnsonii
TH58	MGYG-HGUT-00138	4838481	20.111	19	2082	26	0.412443	d__Bacteria;p__Bacteroidota;c__BacteroidiaBacteroidalesTannerellaceaeParabacteroides;s__Parabacteroides__johnsonii
TH62	MGYG-HGUT-00138	4843711	20.2695	19	1388	8	0.272291	d__Bacteria;p__Bacteroidota;c__BacteroidiaBacteroidalesTannerellaceaeParabacteroides;s__Parabacteroides__johnsonii
TH74	MGYG-HGUT-00138	4848733	20.1318	19	2063	28	0.420027	d__Bacteria;p__Bacteroidota;c__BacteroidiaBacteroidalesTannerellaceaeParabacteroides;s__Parabacteroides__johnsonii
TH55	MGYG-HGUT-00139	2727250	19.9636	19	495	3	0.180658	d__Bacteria;p__Firmicutes_A;c__ClostridiaLachnospiralesLachnospiraceaeEubacterium_G;s__Eubacterium_G__sp000434315
TH58	MGYG-HGUT-00139	2754844	19.779	19	638	4	0.224332	d__Bacteria;p__Firmicutes_A;c__ClostridiaLachnospiralesLachnospiraceaeEubacterium_G;s__Eubacterium_G__sp000434315
TH62	MGYG-HGUT-00139	2754844	19.8583	19	367	4	0.130316	d__Bacteria;p__Firmicutes_A;c__ClostridiaLachnospiralesLachnospiraceaeEubacterium_G;s__Eubacterium_G__sp000434315
TH74	MGYG-HGUT-00139	2754844	19.9516	19	537	9	0.192824	d__Bacteria;p__Firmicutes_A;c__ClostridiaLachnospiralesLachnospiraceaeEubacterium_G;s__Eubacterium_G__sp000434315
TH55	MGYG-HGUT-00140	3512570	20.0925	19	1384	11	0.37975	d__Bacteria;p__Firmicutes_A;c__ClostridiaLachnospiralesLachnospiraceaeCAG-56;s__CAG-56__sp900066615
TH58	MGYG-HGUT-00140	3496628	20.1539	19	1488	23	0.405534	d__Bacteria;p__Firmicutes_A;c__ClostridiaLachnospiralesLachnospiraceaeCAG-56;s__CAG-56__sp900066615
TH62	MGYG-HGUT-00140	3523071	20.1339	20	1165	15	0.315861	d__Bacteria;p__Firmicutes_A;c__ClostridiaLachnospiralesLachnospiraceaeCAG-56;s__CAG-56__sp900066615
TH74	MGYG-HGUT-00140	3422174	20.0479	19	1314	15	0.371284	d__Bacteria;p__Firmicutes_A;c__ClostridiaLachnospiralesLachnospiraceaeCAG-56;s__CAG-56__sp900066615
TH55	MGYG-HGUT-00141	3447018	20.1156	19	1522	26	0.429792	d__Bacteria;p__Firmicutes_A;c__ClostridiaLachnospiralesLachnospiraceae
TH58	MGYG-HGUT-00141	3444641	20.0393	19	1653	11	0.459032	d__Bacteria;p__Firmicutes_A;c__ClostridiaLachnospiralesLachnospiraceae
TH62	MGYG-HGUT-00141	3437738	19.9857	19	1185	11	0.329461	d__Bacteria;p__Firmicutes_A;c__ClostridiaLachnospiralesLachnospiraceae
TH74	MGYG-HGUT-00141	3443080	20.0155	19	1481	14	0.418782	d__Bacteria;p__Firmicutes_A;c__ClostridiaLachnospiralesLachnospiraceae
TH55	MGYG-HGUT-00142	3505384	20.0871	19	918	14	0.251185	d__Bacteria;p__Firmicutes_A;c__ClostridiaLachnospiralesLachnospiraceaeBlautia_A;s__Blautia_A__massiliensis
TH58	MGYG-HGUT-00142	3505384	19.8648	19	1154	5	0.308839	d__Bacteria;p__Firmicutes_A;c__ClostridiaLachnospiralesLachnospiraceaeBlautia_A;s__Blautia_A__massiliensis
TH62	MGYG-HGUT-00142	3505384	19.8008	19	718	6	0.190792	d__Bacteria;p__Firmicutes_A;c__ClostridiaLachnospiralesLachnospiraceaeBlautia_A;s__Blautia_A__massiliensis
TH74	MGYG-HGUT-00142	3499375	20.0428	19	912	9	0.25496	d__Bacteria;p__Firmicutes_A;c__ClostridiaLachnospiralesLachnospiraceaeBlautia_A;s__Blautia_A__massiliensis
TH55	MGYG-HGUT-00143	2924956	20.1486	19	1070	11	0.359937	d__Bacteria;p__Firmicutes;c__BacilliHaloplasmatalesTuricibacteraceaeTuricibacter;s__Turicibacter__sanguinis
TH58	MGYG-HGUT-00143	2916620	20.0555	19	1064	9	0.354314	d__Bacteria;p__Firmicutes;c__BacilliHaloplasmatalesTuricibacteraceaeTuricibacter;s__Turicibacter__sanguinis
TH62	MGYG-HGUT-00143	2912098	20.3009	19	688	9	0.231483	d__Bacteria;p__Firmicutes;c__BacilliHaloplasmatalesTuricibacteraceaeTuricibacter;s__Turicibacter__sanguinis
TH74	MGYG-HGUT-00143	2923918	19.8216	19	863	7	0.291424	d__Bacteria;p__Firmicutes;c__BacilliHaloplasmatalesTuricibacteraceaeTuricibacter;s__Turicibacter__sanguinis
TH55	MGYG-HGUT-00144	3312045	20.0075	19	1861	19	0.540089	d__Bacteria;p__Bacteroidota;c__BacteroidiaBacteroidalesBarnesiellaceaeBarnesiella;s__Barnesiella__intestinihominis
TH58	MGYG-HGUT-00144	3312045	20.1651	19	2005	26	0.577498	d__Bacteria;p__Bacteroidota;c__BacteroidiaBacteroidalesBarnesiellaceaeBarnesiella;s__Barnesiella__intestinihominis
TH62	MGYG-HGUT-00144	3314598	20.1841	19	1407	28	0.405992	d__Bacteria;p__Bacteroidota;c__BacteroidiaBacteroidalesBarnesiellaceaeBarnesiella;s__Barnesiella__intestinihominis
TH74	MGYG-HGUT-00144	3314598	20.0011	19	1873	17	0.550987	d__Bacteria;p__Bacteroidota;c__BacteroidiaBacteroidalesBarnesiellaceaeBarnesiella;s__Barnesiella__intestinihominis
TH55	MGYG-HGUT-00145	4630654	19.882	19	2101	22	0.436267	d__Bacteria;p__Firmicutes_A;c__ClostridiaLachnospiralesLachnospiraceaeHungatella
TH58	MGYG-HGUT-00145	4638506	19.9078	19	2202	28	0.446006	d__Bacteria;p__Firmicutes_A;c__ClostridiaLachnospiralesLachnospiraceaeHungatella
TH62	MGYG-HGUT-00145	4643777	19.9144	19	1612	13	0.330442	d__Bacteria;p__Firmicutes_A;c__ClostridiaLachnospiralesLachnospiraceaeHungatella
TH74	MGYG-HGUT-00145	4638506	19.8622	19	1909	19	0.39959	d__Bacteria;p__Firmicutes_A;c__ClostridiaLachnospiralesLachnospiraceaeHungatella
TH55	MGYG-HGUT-00146	3335118	19.8964	19	1033	12	0.300319	d__Bacteria;p__Firmicutes_A;c__ClostridiaLachnospiralesLachnospiraceaeDorea;s__Dorea__formicigenerans
TH58	MGYG-HGUT-00146	3323064	19.8734	19	1161	11	0.331712	d__Bacteria;p__Firmicutes_A;c__ClostridiaLachnospiralesLachnospiraceaeDorea;s__Dorea__formicigenerans
TH62	MGYG-HGUT-00146	3323836	20.1325	19	717	7	0.212315	d__Bacteria;p__Firmicutes_A;c__ClostridiaLachnospiralesLachnospiraceaeDorea;s__Dorea__formicigenerans
TH74	MGYG-HGUT-00146	3308252	19.7648	19	995	15	0.291211	d__Bacteria;p__Firmicutes_A;c__ClostridiaLachnospiralesLachnospiraceaeDorea;s__Dorea__formicigenerans
TH55	MGYG-HGUT-00147	4363367	20.3276	19	2540	21	0.566787	d__Bacteria;p__Firmicutes;c__BacilliBacillalesBacillaceaeBacillus;s__Bacillus__paralicheniformis
TH58	MGYG-HGUT-00147	4363367	20.3865	20	2688	26	0.579621	d__Bacteria;p__Firmicutes;c__BacilliBacillalesBacillaceaeBacillus;s__Bacillus__paralicheniformis
TH62	MGYG-HGUT-00147	4364986	20.3169	19	1922	23	0.419154	d__Bacteria;p__Firmicutes;c__BacilliBacillalesBacillaceaeBacillus;s__Bacillus__paralicheniformis
TH74	MGYG-HGUT-00147	4364986	20.3993	20	2652	29	0.598078	d__Bacteria;p__Firmicutes;c__BacilliBacillalesBacillaceaeBacillus;s__Bacillus__paralicheniformis
TH55	MGYG-HGUT-00148	2679085	19.9916	19	957	4	0.347992	d__Bacteria;p__Firmicutes_A;c__ClostridiaLachnospiralesLachnospiraceaeTyzzerella;s__Tyzzerella__nexilis
TH58	MGYG-HGUT-00148	2684558	19.8856	19	1058	17	0.374065	d__Bacteria;p__Firmicutes_A;c__ClostridiaLachnospiralesLachnospiraceaeTyzzerella;s__Tyzzerella__nexilis
TH62	MGYG-HGUT-00148	2714227	20.0083	19	721	5	0.253995	d__Bacteria;p__Firmicutes_A;c__ClostridiaLachnospiralesLachnospiraceaeTyzzerella;s__Tyzzerella__nexilis
TH74	MGYG-HGUT-00148	2689440	19.981	19	945	12	0.345574	d__Bacteria;p__Firmicutes_A;c__ClostridiaLachnospiralesLachnospiraceaeTyzzerella;s__Tyzzerella__nexilis
TH55	MGYG-HGUT-00149	3437335	20.6161	19	646	10	0.188722	d__Bacteria;p__Firmicutes_A;c__ClostridiaClostridialesClostridiaceaeClostridium;s__Clostridium__saudiense
TH58	MGYG-HGUT-00149	3438726	21.1883	20	738	8	0.232237	d__Bacteria;p__Firmicutes_A;c__ClostridiaClostridialesClostridiaceaeClostridium;s__Clostridium__saudiense
TH62	MGYG-HGUT-00149	3205119	20.0824	19	425	6	0.130947	d__Bacteria;p__Firmicutes_A;c__ClostridiaClostridialesClostridiaceaeClostridium;s__Clostridium__saudiense
TH74	MGYG-HGUT-00149	3342121	20.4732	19	598	4	0.180843	d__Bacteria;p__Firmicutes_A;c__ClostridiaClostridialesClostridiaceaeClostridium;s__Clostridium__saudiense
TH55	MGYG-HGUT-00150	7217147	20.2271	19	4598	56	0.61631	d__Bacteria;p__Firmicutes_A;c__ClostridiaLachnospiralesLachnospiraceaeHungatella;s__Hungatella__hathewayi
TH58	MGYG-HGUT-00150	7274060	20.1455	19	5052	66	0.64675	d__Bacteria;p__Firmicutes_A;c__ClostridiaLachnospiralesLachnospiraceaeHungatella;s__Hungatella__hathewayi
TH62	MGYG-HGUT-00150	7218920	20.2293	19	3672	50	0.487995	d__Bacteria;p__Firmicutes_A;c__ClostridiaLachnospiralesLachnospiraceaeHungatella;s__Hungatella__hathewayi
TH74	MGYG-HGUT-00150	7247199	20.117	19	4932	61	0.664919	d__Bacteria;p__Firmicutes_A;c__ClostridiaLachnospiralesLachnospiraceaeHungatella;s__Hungatella__hathewayi
TH55	MGYG-HGUT-00151	3458903	20.0954	19	702	9	0.20041	d__Bacteria;p__Firmicutes_A;c__ClostridiaClostridialesClostridiaceaeClostridium;s__Clostridium__paraputrificum
TH58	MGYG-HGUT-00151	3436198	19.9335	19	737	3	0.209301	d__Bacteria;p__Firmicutes_A;c__ClostridiaClostridialesClostridiaceaeClostridium;s__Clostridium__paraputrificum
TH62	MGYG-HGUT-00151	3444165	20.8	19	520	9	0.152403	d__Bacteria;p__Firmicutes_A;c__ClostridiaClostridialesClostridiaceaeClostridium;s__Clostridium__paraputrificum
TH74	MGYG-HGUT-00151	3467889	20.4098	19	632	11	0.185704	d__Bacteria;p__Firmicutes_A;c__ClostridiaClostridialesClostridiaceaeClostridium;s__Clostridium__paraputrificum
TH55	MGYG-HGUT-00152	6229438	19.9947	19	3178	33	0.493817	d__Bacteria;p__Firmicutes_A;c__ClostridiaLachnospiralesLachnospiraceaeHungatella
TH58	MGYG-HGUT-00152	6221492	19.9314	19	3205	40	0.484594	d__Bacteria;p__Firmicutes_A;c__ClostridiaLachnospiralesLachnospiraceaeHungatella
TH62	MGYG-HGUT-00152	6204412	20.0752	19	2393	35	0.366981	d__Bacteria;p__Firmicutes_A;c__ClostridiaLachnospiralesLachnospiraceaeHungatella
TH74	MGYG-HGUT-00152	6223533	19.9551	19	2987	34	0.470151	d__Bacteria;p__Firmicutes_A;c__ClostridiaLachnospiralesLachnospiraceaeHungatella
TH55	MGYG-HGUT-00153	2944623	20.0867	19	2180	30	0.704504	d__Bacteria;p__Firmicutes_A;c__ClostridiaLachnospiralesLachnospiraceaeCAG-45;s__CAG-45__sp000438375
TH58	MGYG-HGUT-00153	2900872	20.1688	20	2340	29	0.736192	d__Bacteria;p__Firmicutes_A;c__ClostridiaLachnospiralesLachnospiraceaeCAG-45;s__CAG-45__sp000438375
TH62	MGYG-HGUT-00153	2886745	20.2652	20	1678	22	0.558103	d__Bacteria;p__Firmicutes_A;c__ClostridiaLachnospiralesLachnospiraceaeCAG-45;s__CAG-45__sp000438375
TH74	MGYG-HGUT-00153	2949566	20.1286	19	2286	25	0.753128	d__Bacteria;p__Firmicutes_A;c__ClostridiaLachnospiralesLachnospiraceaeCAG-45;s__CAG-45__sp000438375
TH55	MGYG-HGUT-00154	2993840	19.8898	19	926	15	0.30025	d__Bacteria;p__Firmicutes_A;c__ClostridiaLachnospiralesLachnospiraceaeCAG-45;s__CAG-45__sp900066395
TH58	MGYG-HGUT-00154	2993840	19.793	19	995	12	0.313243	d__Bacteria;p__Firmicutes_A;c__ClostridiaLachnospiralesLachnospiraceaeCAG-45;s__CAG-45__sp900066395
TH62	MGYG-HGUT-00154	2993840	19.8857	19	726	5	0.235484	d__Bacteria;p__Firmicutes_A;c__ClostridiaLachnospiralesLachnospiraceaeCAG-45;s__CAG-45__sp900066395
TH74	MGYG-HGUT-00154	2993840	19.9465	19	898	10	0.291833	d__Bacteria;p__Firmicutes_A;c__ClostridiaLachnospiralesLachnospiraceaeCAG-45;s__CAG-45__sp900066395
TH55	MGYG-HGUT-00155	2338812	19.8165	19	1499	15	0.612106	d__Bacteria;p__Firmicutes;c__BacilliLactobacillalesLactobacillaceaeWeissella;s__Weissella__confusa
TH58	MGYG-HGUT-00155	2338480	19.8884	19	1506	25	0.601545	d__Bacteria;p__Firmicutes;c__BacilliLactobacillalesLactobacillaceaeWeissella;s__Weissella__confusa
TH62	MGYG-HGUT-00155	2338480	19.8472	19	1145	10	0.462095	d__Bacteria;p__Firmicutes;c__BacilliLactobacillalesLactobacillaceaeWeissella;s__Weissella__confusa
TH74	MGYG-HGUT-00155	2338812	19.8606	19	1542	8	0.63776	d__Bacteria;p__Firmicutes;c__BacilliLactobacillalesLactobacillaceaeWeissella;s__Weissella__confusa
TH55	MGYG-HGUT-00156	1622218	21.0312	19.5	96	2	0.0590549	d__Bacteria;p__Actinobacteriota;c__CoriobacteriiaCoriobacterialesCoriobacteriaceaeCollinsella;s__Collinsella__sp002232035
TH58	MGYG-HGUT-00156	1947101	20.9276	20	152	2	0.0671254	d__Bacteria;p__Actinobacteriota;c__CoriobacteriiaCoriobacterialesCoriobacteriaceaeCollinsella;s__Collinsella__sp002232035
TH74	MGYG-HGUT-00156	1913004	20.8207	20	145	1	0.0717197	d__Bacteria;p__Actinobacteriota;c__CoriobacteriiaCoriobacterialesCoriobacteriaceaeCollinsella;s__Collinsella__sp002232035
TH55	MGYG-HGUT-00157	2587195	19.9509	19	530	6	0.202033	d__Bacteria;p__Firmicutes_A;c__ClostridiaPeptostreptococcalesPeptostreptococcaceaePaeniclostridium;s__Paeniclostridium__sordellii
TH58	MGYG-HGUT-00157	2725482	20.1934	20	724	6	0.264944	d__Bacteria;p__Firmicutes_A;c__ClostridiaPeptostreptococcalesPeptostreptococcaceaePaeniclostridium;s__Paeniclostridium__sordellii
TH62	MGYG-HGUT-00157	2295262	20.2122	19	377	6	0.1602	d__Bacteria;p__Firmicutes_A;c__ClostridiaPeptostreptococcalesPeptostreptococcaceaePaeniclostridium;s__Paeniclostridium__sordellii
TH74	MGYG-HGUT-00157	2663717	20.1229	19	594	7	0.22386	d__Bacteria;p__Firmicutes_A;c__ClostridiaPeptostreptococcalesPeptostreptococcaceaePaeniclostridium;s__Paeniclostridium__sordellii
TH55	MGYG-HGUT-00158	1516837	19.8921	19	139	3	0.0851772	d__Bacteria;p__Actinobacteriota;c__CoriobacteriiaCoriobacterialesCoriobacteriaceaeCollinsella
TH58	MGYG-HGUT-00158	1486664	20.1467	19	150	3	0.0957849	d__Bacteria;p__Actinobacteriota;c__CoriobacteriiaCoriobacterialesCoriobacteriaceaeCollinsella
TH62	MGYG-HGUT-00158	1279966	20.1557	20	122	5	0.0907055	d__Bacteria;p__Actinobacteriota;c__CoriobacteriiaCoriobacterialesCoriobacteriaceaeCollinsella
TH55	MGYG-HGUT-00159	3199158	19.886	19	1763	23	0.531359	d__Bacteria;p__Firmicutes_A;c__ClostridiaLachnospiralesLachnospiraceaeSellimonas;s__Sellimonas__intestinalis
TH58	MGYG-HGUT-00159	3197181	19.8999	19	1879	28	0.553644	d__Bacteria;p__Firmicutes_A;c__ClostridiaLachnospiralesLachnospiraceaeSellimonas;s__Sellimonas__intestinalis
TH62	MGYG-HGUT-00159	3183088	19.9231	19	1365	10	0.403979	d__Bacteria;p__Firmicutes_A;c__ClostridiaLachnospiralesLachnospiraceaeSellimonas;s__Sellimonas__intestinalis
TH74	MGYG-HGUT-00159	3183088	19.9705	19	1628	13	0.492698	d__Bacteria;p__Firmicutes_A;c__ClostridiaLachnospiralesLachnospiraceaeSellimonas;s__Sellimonas__intestinalis
TH55	MGYG-HGUT-00160	2096900	20.9067	20	4618	58	2.10768	d__Bacteria;p__Actinobacteriota;c__CoriobacteriiaCoriobacterialesCoriobacteriaceaeCollinsella
TH58	MGYG-HGUT-00160	2094149	20.7555	20	4789	83	2.11446	d__Bacteria;p__Actinobacteriota;c__CoriobacteriiaCoriobacterialesCoriobacteriaceaeCollinsella
TH62	MGYG-HGUT-00160	2096900	20.919	20	3419	54	1.54228	d__Bacteria;p__Actinobacteriota;c__CoriobacteriiaCoriobacterialesCoriobacteriaceaeCollinsella
TH74	MGYG-HGUT-00160	2096900	20.8716	20	5492	70	2.54528	d__Bacteria;p__Actinobacteriota;c__CoriobacteriiaCoriobacterialesCoriobacteriaceaeCollinsella
TH55	MGYG-HGUT-00161	1723524	20.3653	19	594	5	0.333155	d__Bacteria;p__Firmicutes;c__BacilliLactobacillalesLactobacillaceaeLactobacillus;s__Lactobacillus__amylovorus
TH58	MGYG-HGUT-00161	1869697	20.0396	19	733	6	0.374499	d__Bacteria;p__Firmicutes;c__BacilliLactobacillalesLactobacillaceaeLactobacillus;s__Lactobacillus__amylovorus
TH62	MGYG-HGUT-00161	1785494	19.9514	19	494	4	0.263625	d__Bacteria;p__Firmicutes;c__BacilliLactobacillalesLactobacillaceaeLactobacillus;s__Lactobacillus__amylovorus
TH74	MGYG-HGUT-00161	1862406	19.7457	19	692	1	0.356797	d__Bacteria;p__Firmicutes;c__BacilliLactobacillalesLactobacillaceaeLactobacillus;s__Lactobacillus__amylovorus
TH55	MGYG-HGUT-00162	2810256	19.8857	19	1242	10	0.427933	d__Bacteria;p__Firmicutes;c__BacilliLactobacillalesEnterococcaceaeEnterococcus_B;s__Enterococcus_B__durans
TH58	MGYG-HGUT-00162	2835547	19.7342	19	1215	13	0.40948	d__Bacteria;p__Firmicutes;c__BacilliLactobacillalesEnterococcaceaeEnterococcus_B;s__Enterococcus_B__durans
TH62	MGYG-HGUT-00162	2671329	19.8581	19	923	10	0.332494	d__Bacteria;p__Firmicutes;c__BacilliLactobacillalesEnterococcaceaeEnterococcus_B;s__Enterococcus_B__durans
TH74	MGYG-HGUT-00162	2780069	19.8783	19	1126	4	0.393839	d__Bacteria;p__Firmicutes;c__BacilliLactobacillalesEnterococcaceaeEnterococcus_B;s__Enterococcus_B__durans
TH55	MGYG-HGUT-00163	2537462	20.028	19	1570	24	0.60328	d__Bacteria;p__Firmicutes;c__BacilliLactobacillalesEnterococcaceaeEnterococcus_C;s__Enterococcus_C__asini
TH58	MGYG-HGUT-00163	2538273	19.8939	19	1734	19	0.638741	d__Bacteria;p__Firmicutes;c__BacilliLactobacillalesEnterococcaceaeEnterococcus_C;s__Enterococcus_C__asini
TH62	MGYG-HGUT-00163	2534135	19.934	19	1182	6	0.44532	d__Bacteria;p__Firmicutes;c__BacilliLactobacillalesEnterococcaceaeEnterococcus_C;s__Enterococcus_C__asini
TH74	MGYG-HGUT-00163	2527473	20.0681	19	1512	18	0.592252	d__Bacteria;p__Firmicutes;c__BacilliLactobacillalesEnterococcaceaeEnterococcus_C;s__Enterococcus_C__asini
TH55	MGYG-HGUT-00164	3085774	19.971	19	1241	6	0.388266	d__Bacteria;p__Firmicutes_A;c__ClostridiaLachnospiralesLachnospiraceae
TH58	MGYG-HGUT-00164	3058307	19.8223	19	1300	13	0.403426	d__Bacteria;p__Firmicutes_A;c__ClostridiaLachnospiralesLachnospiraceae
TH62	MGYG-HGUT-00164	3073595	20.0029	19	1047	12	0.316079	d__Bacteria;p__Firmicutes_A;c__ClostridiaLachnospiralesLachnospiraceae
TH74	MGYG-HGUT-00164	3093912	19.9628	19	1237	10	0.393838	d__Bacteria;p__Firmicutes_A;c__ClostridiaLachnospiralesLachnospiraceae
TH55	MGYG-HGUT-00165	3894992	20.3669	19	2971	37	0.735868	d__Bacteria;p__Firmicutes_A;c__ClostridiaLachnospiralesLachnospiraceaeDorea;s__Dorea__sp900086625
TH58	MGYG-HGUT-00165	3898149	20.3139	20	3285	62	0.78291	d__Bacteria;p__Firmicutes_A;c__ClostridiaLachnospiralesLachnospiraceaeDorea;s__Dorea__sp900086625
TH62	MGYG-HGUT-00165	3897309	20.4036	20	2361	43	0.582402	d__Bacteria;p__Firmicutes_A;c__ClostridiaLachnospiralesLachnospiraceaeDorea;s__Dorea__sp900086625
TH74	MGYG-HGUT-00165	3897848	20.2789	19	3145	45	0.785177	d__Bacteria;p__Firmicutes_A;c__ClostridiaLachnospiralesLachnospiraceaeDorea;s__Dorea__sp900086625
TH55	MGYG-HGUT-00166	1929820	20.41	19	2612	29	1.30582	d__Bacteria;p__Firmicutes;c__BacilliLactobacillalesLactobacillaceaeLactobacillus_H;s__Lactobacillus_H__fermentum
TH58	MGYG-HGUT-00166	1928700	20.2796	19	2804	32	1.33064	d__Bacteria;p__Firmicutes;c__BacilliLactobacillalesLactobacillaceaeLactobacillus_H;s__Lactobacillus_H__fermentum
TH62	MGYG-HGUT-00166	1908350	20.3357	20	1945	29	0.972568	d__Bacteria;p__Firmicutes;c__BacilliLactobacillalesLactobacillaceaeLactobacillus_H;s__Lactobacillus_H__fermentum
TH74	MGYG-HGUT-00166	1911169	20.4127	19	2784	29	1.41175	d__Bacteria;p__Firmicutes;c__BacilliLactobacillalesLactobacillaceaeLactobacillus_H;s__Lactobacillus_H__fermentum
TH55	MGYG-HGUT-00167	1753596	21.0806	19.5	124	3	0.0699705	d__Bacteria;p__Actinobacteriota;c__CoriobacteriiaCoriobacterialesCoriobacteriaceaeCollinsella;s__Collinsella__sp002232035
TH58	MGYG-HGUT-00167	1855887	20.518	20	139	1	0.0686464	d__Bacteria;p__Actinobacteriota;c__CoriobacteriiaCoriobacterialesCoriobacteriaceaeCollinsella;s__Collinsella__sp002232035
TH62	MGYG-HGUT-00167	1324576	20.0789	19	76	1	0.0556404	d__Bacteria;p__Actinobacteriota;c__CoriobacteriiaCoriobacterialesCoriobacteriaceaeCollinsella;s__Collinsella__sp002232035
TH74	MGYG-HGUT-00167	2080371	20.5529	20	170	4	0.0783514	d__Bacteria;p__Actinobacteriota;c__CoriobacteriiaCoriobacterialesCoriobacteriaceaeCollinsella;s__Collinsella__sp002232035
TH55	MGYG-HGUT-00168	5181320	20.2538	19	3093	34	0.58184	d__Bacteria;p__Bacteroidota;c__BacteroidiaBacteroidalesMarinifilaceaeButyricimonas
TH58	MGYG-HGUT-00168	5183166	20.202	19	3372	28	0.612772	d__Bacteria;p__Bacteroidota;c__BacteroidiaBacteroidalesMarinifilaceaeButyricimonas
TH62	MGYG-HGUT-00168	5177736	20.2179	19	2345	30	0.437373	d__Bacteria;p__Bacteroidota;c__BacteroidiaBacteroidalesMarinifilaceaeButyricimonas
TH74	MGYG-HGUT-00168	5177891	20.1116	19	3297	31	0.62174	d__Bacteria;p__Bacteroidota;c__BacteroidiaBacteroidalesMarinifilaceaeButyricimonas
TH55	MGYG-HGUT-00169	2766289	19.9714	19	665	6	0.234972	d__Bacteria;p__Firmicutes_A;c__ClostridiaLachnospiralesLachnospiraceaeEubacterium_G;s__Eubacterium_G__sp000432355
TH58	MGYG-HGUT-00169	2784426	19.9569	19	719	5	0.249746	d__Bacteria;p__Firmicutes_A;c__ClostridiaLachnospiralesLachnospiraceaeEubacterium_G;s__Eubacterium_G__sp000432355
TH62	MGYG-HGUT-00169	2698534	19.8929	19	448	5	0.159346	d__Bacteria;p__Firmicutes_A;c__ClostridiaLachnospiralesLachnospiraceaeEubacterium_G;s__Eubacterium_G__sp000432355
TH74	MGYG-HGUT-00169	2778290	19.9716	19	563	9	0.200267	d__Bacteria;p__Firmicutes_A;c__ClostridiaLachnospiralesLachnospiraceaeEubacterium_G;s__Eubacterium_G__sp000432355
TH55	MGYG-HGUT-00170	3088521	21.3341	20	7172	99	2.26312	d__Bacteria;p__Bacteroidota;c__BacteroidiaBacteroidalesRikenellaceaeAlistipes_A;s__Alistipes_A__sp900240235
TH58	MGYG-HGUT-00170	3055237	21.2822	20	7467	125	2.29678	d__Bacteria;p__Bacteroidota;c__BacteroidiaBacteroidalesRikenellaceaeAlistipes_A;s__Alistipes_A__sp900240235
TH62	MGYG-HGUT-00170	3053702	21.4534	20	5399	92	1.68854	d__Bacteria;p__Bacteroidota;c__BacteroidiaBacteroidalesRikenellaceaeAlistipes_A;s__Alistipes_A__sp900240235
TH74	MGYG-HGUT-00170	3045486	21.373	20	8174	147	2.62572	d__Bacteria;p__Bacteroidota;c__BacteroidiaBacteroidalesRikenellaceaeAlistipes_A;s__Alistipes_A__sp900240235
TH55	MGYG-HGUT-00171	3456508	19.8874	19	755	6	0.211485	d__Bacteria;p__Firmicutes_A;c__ClostridiaLachnospiralesLachnospiraceaeBlautia_A;s__Blautia_A__sp900120195
TH58	MGYG-HGUT-00171	3453514	20.0655	19	901	11	0.25296	d__Bacteria;p__Firmicutes_A;c__ClostridiaLachnospiralesLachnospiraceaeBlautia_A;s__Blautia_A__sp900120195
TH62	MGYG-HGUT-00171	3420777	20.0315	19	603	6	0.1685	d__Bacteria;p__Firmicutes_A;c__ClostridiaLachnospiralesLachnospiraceaeBlautia_A;s__Blautia_A__sp900120195
TH74	MGYG-HGUT-00171	3409820	20	19	809	4	0.231068	d__Bacteria;p__Firmicutes_A;c__ClostridiaLachnospiralesLachnospiraceaeBlautia_A;s__Blautia_A__sp900120195
TH55	MGYG-HGUT-00172	6492864	20.6632	20	5653	113	0.84924	d__Bacteria;p__Firmicutes_A;c__ClostridiaLachnospiralesLachnospiraceaeClostridium_M;s__Clostridium_M__lavalense
TH58	MGYG-HGUT-00172	6490024	20.4662	20	6255	84	0.894388	d__Bacteria;p__Firmicutes_A;c__ClostridiaLachnospiralesLachnospiraceaeClostridium_M;s__Clostridium_M__lavalense
TH62	MGYG-HGUT-00172	6456244	20.8759	20	4245	60	0.64268	d__Bacteria;p__Firmicutes_A;c__ClostridiaLachnospiralesLachnospiraceaeClostridium_M;s__Clostridium_M__lavalense
TH74	MGYG-HGUT-00172	6495519	20.5702	20	6372	93	0.968344	d__Bacteria;p__Firmicutes_A;c__ClostridiaLachnospiralesLachnospiraceaeClostridium_M;s__Clostridium_M__lavalense
TH55	MGYG-HGUT-00173	1989891	20.7464	19	552	5	0.273784	d__Bacteria;p__Firmicutes;c__BacilliErysipelotrichalesErysipelotrichaceaeSolobacterium;s__Solobacterium__moorei
TH58	MGYG-HGUT-00173	1989891	20.0174	19	574	4	0.281372	d__Bacteria;p__Firmicutes;c__BacilliErysipelotrichalesErysipelotrichaceaeSolobacterium;s__Solobacterium__moorei
TH62	MGYG-HGUT-00173	1984291	20.1752	19	371	5	0.185305	d__Bacteria;p__Firmicutes;c__BacilliErysipelotrichalesErysipelotrichaceaeSolobacterium;s__Solobacterium__moorei
TH74	MGYG-HGUT-00173	1984291	20.2495	19	545	6	0.27375	d__Bacteria;p__Firmicutes;c__BacilliErysipelotrichalesErysipelotrichaceaeSolobacterium;s__Solobacterium__moorei
TH55	MGYG-HGUT-00174	6475017	20.3941	19	2870	26	0.43464	d__Bacteria;p__Bacteroidota;c__BacteroidiaBacteroidalesTannerellaceaeParabacteroides
TH58	MGYG-HGUT-00174	6481502	20.0733	19	3109	45	0.455589	d__Bacteria;p__Bacteroidota;c__BacteroidiaBacteroidalesTannerellaceaeParabacteroides
TH62	MGYG-HGUT-00174	6474079	20.2611	19	2149	16	0.318949	d__Bacteria;p__Bacteroidota;c__BacteroidiaBacteroidalesTannerellaceaeParabacteroides
TH74	MGYG-HGUT-00174	6473340	20.1996	19	2916	27	0.442785	d__Bacteria;p__Bacteroidota;c__BacteroidiaBacteroidalesTannerellaceaeParabacteroides
TH55	MGYG-HGUT-00175	4928226	19.989	19	1813	22	0.35392	d__Bacteria;p__Firmicutes_A;c__ClostridiaLachnospiralesLachnospiraceaeFaecalicatena;s__Faecalicatena__sp000509105
TH58	MGYG-HGUT-00175	4940323	19.9701	19	2072	31	0.384165	d__Bacteria;p__Firmicutes_A;c__ClostridiaLachnospiralesLachnospiraceaeFaecalicatena;s__Faecalicatena__sp000509105
TH62	MGYG-HGUT-00175	4984955	20.0915	19	1487	14	0.283593	d__Bacteria;p__Firmicutes_A;c__ClostridiaLachnospiralesLachnospiraceaeFaecalicatena;s__Faecalicatena__sp000509105
TH74	MGYG-HGUT-00175	4960573	19.9606	19	1903	17	0.373021	d__Bacteria;p__Firmicutes_A;c__ClostridiaLachnospiralesLachnospiraceaeFaecalicatena;s__Faecalicatena__sp000509105
TH55	MGYG-HGUT-00176	5892710	19.9643	19	3105	33	0.507288	d__Bacteria;p__Firmicutes_A;c__ClostridiaLachnospiralesLachnospiraceaeFaecalicatena;s__Faecalicatena__orotica
TH58	MGYG-HGUT-00176	5894689	19.9677	19	3529	46	0.557807	d__Bacteria;p__Firmicutes_A;c__ClostridiaLachnospiralesLachnospiraceaeFaecalicatena;s__Faecalicatena__orotica
TH62	MGYG-HGUT-00176	5873108	19.9668	19	2346	31	0.381502	d__Bacteria;p__Firmicutes_A;c__ClostridiaLachnospiralesLachnospiraceaeFaecalicatena;s__Faecalicatena__orotica
TH74	MGYG-HGUT-00176	5894482	19.9674	19	3094	34	0.507576	d__Bacteria;p__Firmicutes_A;c__ClostridiaLachnospiralesLachnospiraceaeFaecalicatena;s__Faecalicatena__orotica
TH55	MGYG-HGUT-00177	2448409	20.3109	19	1428	18	0.570289	d__Bacteria;p__Firmicutes_A;c__ClostridiaLachnospiralesAnaerotignaceaeAnaerotignum;s__Anaerotignum__sp000436415
TH58	MGYG-HGUT-00177	2461895	20.1021	20	1538	23	0.590115	d__Bacteria;p__Firmicutes_A;c__ClostridiaLachnospiralesAnaerotignaceaeAnaerotignum;s__Anaerotignum__sp000436415
TH62	MGYG-HGUT-00177	2448409	20.217	19	1235	18	0.476187	d__Bacteria;p__Firmicutes_A;c__ClostridiaLachnospiralesAnaerotignaceaeAnaerotignum;s__Anaerotignum__sp000436415
TH74	MGYG-HGUT-00177	2484213	19.9993	19	1467	15	0.577044	d__Bacteria;p__Firmicutes_A;c__ClostridiaLachnospiralesAnaerotignaceaeAnaerotignum;s__Anaerotignum__sp000436415
TH55	MGYG-HGUT-00178	3120567	20.7966	20	4144	53	1.27685	d__Bacteria;p__Firmicutes_A;c__ClostridiaOscillospiralesOscillospiraceaeLawsonibacter
TH58	MGYG-HGUT-00178	3124708	20.613	20	4204	67	1.26437	d__Bacteria;p__Firmicutes_A;c__ClostridiaOscillospiralesOscillospiraceaeLawsonibacter
TH62	MGYG-HGUT-00178	3124708	20.8244	20	2978	59	0.909077	d__Bacteria;p__Firmicutes_A;c__ClostridiaOscillospiralesOscillospiraceaeLawsonibacter
TH74	MGYG-HGUT-00178	3124708	20.715	20	4151	62	1.31382	d__Bacteria;p__Firmicutes_A;c__ClostridiaOscillospiralesOscillospiraceaeLawsonibacter
TH55	MGYG-HGUT-00179	6022932	20.1421	19	3555	43	0.566485	d__Bacteria;p__Firmicutes_A;c__ClostridiaLachnospiralesLachnospiraceaeClostridium_M
TH58	MGYG-HGUT-00179	6011773	20.0791	19	3944	49	0.615426	d__Bacteria;p__Firmicutes_A;c__ClostridiaLachnospiralesLachnospiraceaeClostridium_M
TH62	MGYG-HGUT-00179	6009231	20.0823	19	2795	30	0.446397	d__Bacteria;p__Firmicutes_A;c__ClostridiaLachnospiralesLachnospiraceaeClostridium_M
TH74	MGYG-HGUT-00179	6016683	20.0698	19	3823	42	0.615339	d__Bacteria;p__Firmicutes_A;c__ClostridiaLachnospiralesLachnospiraceaeClostridium_M
TH55	MGYG-HGUT-00180	2264572	20.591	20	379	6	0.160074	d__Bacteria;p__Actinobacteriota;c__CoriobacteriiaCoriobacterialesCoriobacteriaceaeCollinsella
TH58	MGYG-HGUT-00180	2084563	20.5242	20	372	4	0.168764	d__Bacteria;p__Actinobacteriota;c__CoriobacteriiaCoriobacterialesCoriobacteriaceaeCollinsella
TH62	MGYG-HGUT-00180	1911364	20.307	20	228	6	0.113636	d__Bacteria;p__Actinobacteriota;c__CoriobacteriiaCoriobacterialesCoriobacteriaceaeCollinsella
TH74	MGYG-HGUT-00180	1837620	20.804	20	347	4	0.185348	d__Bacteria;p__Actinobacteriota;c__CoriobacteriiaCoriobacterialesCoriobacteriaceaeCollinsella
TH55	MGYG-HGUT-00181	2539928	19.8677	19	1073	8	0.407256	d__Bacteria;p__Firmicutes_A;c__ClostridiaLachnospiralesLachnospiraceaeUBA9414
TH58	MGYG-HGUT-00181	2505666	20.0035	19	1155	18	0.445231	d__Bacteria;p__Firmicutes_A;c__ClostridiaLachnospiralesLachnospiraceaeUBA9414
TH62	MGYG-HGUT-00181	2474780	19.9936	19	785	7	0.30136	d__Bacteria;p__Firmicutes_A;c__ClostridiaLachnospiralesLachnospiraceaeUBA9414
TH74	MGYG-HGUT-00181	2528061	19.8904	19	931	18	0.356637	d__Bacteria;p__Firmicutes_A;c__ClostridiaLachnospiralesLachnospiraceaeUBA9414
TH55	MGYG-HGUT-00182	2570714	21.655	20	5882	81	2.25136	d__Bacteria;p__Firmicutes_C;c__NegativicutesSelenomonadalesSelenomonadaceaeMitsuokella
TH58	MGYG-HGUT-00182	2572106	21.4306	20	6113	73	2.23323	d__Bacteria;p__Firmicutes_C;c__NegativicutesSelenomonadalesSelenomonadaceaeMitsuokella
TH62	MGYG-HGUT-00182	2561324	21.8362	20	4603	74	1.76393	d__Bacteria;p__Firmicutes_C;c__NegativicutesSelenomonadalesSelenomonadaceaeMitsuokella
TH74	MGYG-HGUT-00182	2570206	21.7194	20	6703	112	2.58971	d__Bacteria;p__Firmicutes_C;c__NegativicutesSelenomonadalesSelenomonadaceaeMitsuokella
TH55	MGYG-HGUT-00183	5436249	20.0662	19	2053	28	0.367404	d__Bacteria;p__Bacteroidota;c__BacteroidiaBacteroidalesMarinifilaceaeButyricimonas;s__Butyricimonas__sp002161485
TH58	MGYG-HGUT-00183	5430627	20.0627	19	2280	34	0.397431	d__Bacteria;p__Bacteroidota;c__BacteroidiaBacteroidalesMarinifilaceaeButyricimonas;s__Butyricimonas__sp002161485
TH62	MGYG-HGUT-00183	5427014	20.0713	19	1598	17	0.282623	d__Bacteria;p__Bacteroidota;c__BacteroidiaBacteroidalesMarinifilaceaeButyricimonas;s__Butyricimonas__sp002161485
TH74	MGYG-HGUT-00183	5439166	20.0403	19	2161	23	0.385445	d__Bacteria;p__Bacteroidota;c__BacteroidiaBacteroidalesMarinifilaceaeButyricimonas;s__Butyricimonas__sp002161485
TH55	MGYG-HGUT-00184	3456532	19.9371	19	1033	9	0.284881	d__Bacteria;p__Firmicutes_A;c__ClostridiaLachnospiralesLachnospiraceaeBlautia_A
TH58	MGYG-HGUT-00184	3454685	19.9927	19	1093	10	0.302372	d__Bacteria;p__Firmicutes_A;c__ClostridiaLachnospiralesLachnospiraceaeBlautia_A
TH62	MGYG-HGUT-00184	3374806	19.9559	19	771	7	0.224072	d__Bacteria;p__Firmicutes_A;c__ClostridiaLachnospiralesLachnospiraceaeBlautia_A
TH74	MGYG-HGUT-00184	3418832	19.9035	19	1078	11	0.308029	d__Bacteria;p__Firmicutes_A;c__ClostridiaLachnospiralesLachnospiraceaeBlautia_A
TH55	MGYG-HGUT-00185	3097115	20.9472	20	4031	61	1.27005	d__Bacteria;p__Firmicutes_A;c__ClostridiaOscillospiralesButyricicoccaceaeAgathobaculum;s__Agathobaculum__butyriciproducens
TH58	MGYG-HGUT-00185	3110624	20.7997	20	4243	72	1.28119	d__Bacteria;p__Firmicutes_A;c__ClostridiaOscillospiralesButyricicoccaceaeAgathobaculum;s__Agathobaculum__butyriciproducens
TH62	MGYG-HGUT-00185	3109936	20.8746	20	3110	48	0.951209	d__Bacteria;p__Firmicutes_A;c__ClostridiaOscillospiralesButyricicoccaceaeAgathobaculum;s__Agathobaculum__butyriciproducens
TH74	MGYG-HGUT-00185	3138194	20.9018	20	4685	85	1.47967	d__Bacteria;p__Firmicutes_A;c__ClostridiaOscillospiralesButyricicoccaceaeAgathobaculum;s__Agathobaculum__butyriciproducens
TH55	MGYG-HGUT-00186	2213334	20.0149	19	470	5	0.209006	d__Bacteria;p__Firmicutes;c__BacilliErysipelotrichalesErysipelotrichaceaeHoldemanella
TH58	MGYG-HGUT-00186	2138112	19.9462	19	483	3	0.219914	d__Bacteria;p__Firmicutes;c__BacilliErysipelotrichalesErysipelotrichaceaeHoldemanella
TH62	MGYG-HGUT-00186	2083326	20.1403	20	335	5	0.154129	d__Bacteria;p__Firmicutes;c__BacilliErysipelotrichalesErysipelotrichaceaeHoldemanella
TH74	MGYG-HGUT-00186	2163693	19.8024	19	420	3	0.190508	d__Bacteria;p__Firmicutes;c__BacilliErysipelotrichalesErysipelotrichaceaeHoldemanella
TH55	MGYG-HGUT-00187	2324607	19.8962	19	472	2	0.195302	d__Bacteria;p__Firmicutes_A;c__ClostridiaLachnospiralesLachnospiraceaeLachnospira;s__Lachnospira__sp003537285
TH58	MGYG-HGUT-00187	2402240	19.7579	19	541	4	0.212718	d__Bacteria;p__Firmicutes_A;c__ClostridiaLachnospiralesLachnospiraceaeLachnospira;s__Lachnospira__sp003537285
TH62	MGYG-HGUT-00187	2239854	20.0198	20	354	1	0.152242	d__Bacteria;p__Firmicutes_A;c__ClostridiaLachnospiralesLachnospiraceaeLachnospira;s__Lachnospira__sp003537285
TH74	MGYG-HGUT-00187	2249324	19.7889	19	431	5	0.188546	d__Bacteria;p__Firmicutes_A;c__ClostridiaLachnospiralesLachnospiraceaeLachnospira;s__Lachnospira__sp003537285
TH58	MGYG-HGUT-00188	1941846	20.477	20	174	4	0.0852282	d__Bacteria;p__Actinobacteriota;c__CoriobacteriiaCoriobacterialesCoriobacteriaceaeCollinsella
TH74	MGYG-HGUT-00188	2062840	20.9325	20	237	3	0.11203	d__Bacteria;p__Actinobacteriota;c__CoriobacteriiaCoriobacterialesCoriobacteriaceaeCollinsella
TH55	MGYG-HGUT-00189	2881810	19.7782	19	744	7	0.246998	d__Bacteria;p__Firmicutes_A;c__ClostridiaLachnospiralesLachnospiraceaeCoprococcus;s__Coprococcus__sp900066115
TH58	MGYG-HGUT-00189	2881810	19.9625	19	720	12	0.238739	d__Bacteria;p__Firmicutes_A;c__ClostridiaLachnospiralesLachnospiraceaeCoprococcus;s__Coprococcus__sp900066115
TH62	MGYG-HGUT-00189	2881810	19.9062	19	512	4	0.166631	d__Bacteria;p__Firmicutes_A;c__ClostridiaLachnospiralesLachnospiraceaeCoprococcus;s__Coprococcus__sp900066115
TH74	MGYG-HGUT-00189	2881810	19.8964	19	666	7	0.223783	d__Bacteria;p__Firmicutes_A;c__ClostridiaLachnospiralesLachnospiraceaeCoprococcus;s__Coprococcus__sp900066115
TH55	MGYG-HGUT-00190	2842206	20.102	19	1000	11	0.33277	d__Bacteria;p__Firmicutes_A;c__ClostridiaLachnospiralesLachnospiraceaeCAG-127;s__CAG-127__sp900319515
TH58	MGYG-HGUT-00190	2842206	20.1561	19.5	1140	19	0.375131	d__Bacteria;p__Firmicutes_A;c__ClostridiaLachnospiralesLachnospiraceaeCAG-127;s__CAG-127__sp900319515
TH62	MGYG-HGUT-00190	2842206	20.0787	19	839	17	0.273379	d__Bacteria;p__Firmicutes_A;c__ClostridiaLachnospiralesLachnospiraceaeCAG-127;s__CAG-127__sp900319515
TH74	MGYG-HGUT-00190	2844064	20.0444	19	1059	16	0.358185	d__Bacteria;p__Firmicutes_A;c__ClostridiaLachnospiralesLachnospiraceaeCAG-127;s__CAG-127__sp900319515
TH55	MGYG-HGUT-00191	2857970	20.7945	20	2803	44	0.941332	d__Bacteria;p__Firmicutes;c__BacilliBacillalesBacillaceae_CBacillus_E;s__Bacillus_E__coagulans
TH58	MGYG-HGUT-00191	2843577	20.8409	20	3337	34	1.08304	d__Bacteria;p__Firmicutes;c__BacilliBacillalesBacillaceae_CBacillus_E;s__Bacillus_E__coagulans
TH62	MGYG-HGUT-00191	2855692	20.6913	20	2391	32	0.803868	d__Bacteria;p__Firmicutes;c__BacilliBacillalesBacillaceae_CBacillus_E;s__Bacillus_E__coagulans
TH74	MGYG-HGUT-00191	2855376	20.8309	20	3240	38	1.10738	d__Bacteria;p__Firmicutes;c__BacilliBacillalesBacillaceae_CBacillus_E;s__Bacillus_E__coagulans
TH55	MGYG-HGUT-00192	3738220	20.755	20	4232	59	1.10293	d__Bacteria;p__Firmicutes;c__BacilliErysipelotrichalesErysipelotrichaceaeHoldemania;s__Holdemania__filiformis
TH58	MGYG-HGUT-00192	3738396	20.4866	20	4714	79	1.16151	d__Bacteria;p__Firmicutes;c__BacilliErysipelotrichalesErysipelotrichaceaeHoldemania;s__Holdemania__filiformis
TH62	MGYG-HGUT-00192	3735312	20.8218	20	3451	53	0.88943	d__Bacteria;p__Firmicutes;c__BacilliErysipelotrichalesErysipelotrichaceaeHoldemania;s__Holdemania__filiformis
TH74	MGYG-HGUT-00192	3737457	20.7253	20	4897	61	1.26862	d__Bacteria;p__Firmicutes;c__BacilliErysipelotrichalesErysipelotrichaceaeHoldemania;s__Holdemania__filiformis
TH55	MGYG-HGUT-00193	3790383	19.794	19	1573	19	0.396398	d__Bacteria;p__Firmicutes_A;c__ClostridiaLachnospiralesLachnospiraceaeKLE1615;s__KLE1615__sp900066985
TH58	MGYG-HGUT-00193	3867614	19.9125	19	1783	16	0.438048	d__Bacteria;p__Firmicutes_A;c__ClostridiaLachnospiralesLachnospiraceaeKLE1615;s__KLE1615__sp900066985
TH62	MGYG-HGUT-00193	3856135	19.8551	19	1187	4	0.297292	d__Bacteria;p__Firmicutes_A;c__ClostridiaLachnospiralesLachnospiraceaeKLE1615;s__KLE1615__sp900066985
TH74	MGYG-HGUT-00193	3878245	19.8419	19	1543	14	0.382957	d__Bacteria;p__Firmicutes_A;c__ClostridiaLachnospiralesLachnospiraceaeKLE1615;s__KLE1615__sp900066985
TH55	MGYG-HGUT-00194	3451739	20.0969	19	1528	12	0.429204	d__Bacteria;p__Firmicutes_A;c__ClostridiaLachnospiralesLachnospiraceaeUBA9502
TH58	MGYG-HGUT-00194	3465968	20.0907	19	1742	27	0.473086	d__Bacteria;p__Firmicutes_A;c__ClostridiaLachnospiralesLachnospiraceaeUBA9502
TH62	MGYG-HGUT-00194	3391143	20.2513	19	1186	17	0.344161	d__Bacteria;p__Firmicutes_A;c__ClostridiaLachnospiralesLachnospiraceaeUBA9502
TH74	MGYG-HGUT-00194	3446347	20.2395	19	1503	27	0.435185	d__Bacteria;p__Firmicutes_A;c__ClostridiaLachnospiralesLachnospiraceaeUBA9502
TH55	MGYG-HGUT-00195	3331710	21.1084	20	3598	53	1.07272	d__Bacteria;p__Firmicutes_A;c__ClostridiaOscillospiralesRuminococcaceaeFaecalibacterium;s__Faecalibacterium__prausnitzii_E
TH58	MGYG-HGUT-00195	3343929	20.9884	20	4052	69	1.12873	d__Bacteria;p__Firmicutes_A;c__ClostridiaOscillospiralesRuminococcaceaeFaecalibacterium;s__Faecalibacterium__prausnitzii_E
TH62	MGYG-HGUT-00195	3341771	21.0155	20	2846	45	0.810977	d__Bacteria;p__Firmicutes_A;c__ClostridiaOscillospiralesRuminococcaceaeFaecalibacterium;s__Faecalibacterium__prausnitzii_E
TH74	MGYG-HGUT-00195	3340672	20.9397	20	3965	45	1.17446	d__Bacteria;p__Firmicutes_A;c__ClostridiaOscillospiralesRuminococcaceaeFaecalibacterium;s__Faecalibacterium__prausnitzii_E
TH55	MGYG-HGUT-00196	6268268	20.1911	19	1910	19	0.297467	d__Bacteria;p__Bacteroidota;c__BacteroidiaBacteroidalesBacteroidaceaeBacteroides;s__Bacteroides__thetaiotaomicron
TH58	MGYG-HGUT-00196	6344011	20.1116	19	2034	27	0.307739	d__Bacteria;p__Bacteroidota;c__BacteroidiaBacteroidalesBacteroidaceaeBacteroides;s__Bacteroides__thetaiotaomicron
TH62	MGYG-HGUT-00196	6219642	20.0641	19	1497	20	0.229193	d__Bacteria;p__Bacteroidota;c__BacteroidiaBacteroidalesBacteroidaceaeBacteroides;s__Bacteroides__thetaiotaomicron
TH74	MGYG-HGUT-00196	6353257	20.0256	19	1914	29	0.292574	d__Bacteria;p__Bacteroidota;c__BacteroidiaBacteroidalesBacteroidaceaeBacteroides;s__Bacteroides__thetaiotaomicron
TH58	MGYG-HGUT-00197	1748943	20.0816	19	196	2	0.10452	d__Bacteria;p__Actinobacteriota;c__CoriobacteriiaCoriobacterialesCoriobacteriaceaeCollinsella
TH62	MGYG-HGUT-00197	1268730	20.3333	20	123	2	0.0961592	d__Bacteria;p__Actinobacteriota;c__CoriobacteriiaCoriobacterialesCoriobacteriaceaeCollinsella
TH55	MGYG-HGUT-00198	6328531	20.2627	19	4240	35	0.649029	d__Bacteria;p__Firmicutes_A;c__ClostridiaLachnospiralesLachnospiraceaeClostridium_M;s__Clostridium_M__citroniae
TH58	MGYG-HGUT-00198	6348681	20.099	19	4665	63	0.688458	d__Bacteria;p__Firmicutes_A;c__ClostridiaLachnospiralesLachnospiraceaeClostridium_M;s__Clostridium_M__citroniae
TH62	MGYG-HGUT-00198	6339494	20.1998	19	3373	38	0.505939	d__Bacteria;p__Firmicutes_A;c__ClostridiaLachnospiralesLachnospiraceaeClostridium_M;s__Clostridium_M__citroniae
TH74	MGYG-HGUT-00198	6347135	20.1066	19	4411	59	0.670807	d__Bacteria;p__Firmicutes_A;c__ClostridiaLachnospiralesLachnospiraceaeClostridium_M;s__Clostridium_M__citroniae
TH55	MGYG-HGUT-00199	2065107	20.0788	19	292	2	0.138346	d__Bacteria;p__Firmicutes;c__BacilliLactobacillalesStreptococcaceaeStreptococcus;s__Streptococcus__parasanguinis_B
TH58	MGYG-HGUT-00199	2065107	19.9695	20	295	3	0.139509	d__Bacteria;p__Firmicutes;c__BacilliLactobacillalesStreptococcaceaeStreptococcus;s__Streptococcus__parasanguinis_B
TH62	MGYG-HGUT-00199	2065107	19.8707	19	263	2	0.122415	d__Bacteria;p__Firmicutes;c__BacilliLactobacillalesStreptococcaceaeStreptococcus;s__Streptococcus__parasanguinis_B
TH74	MGYG-HGUT-00199	2065107	19.8116	19	345	4	0.163333	d__Bacteria;p__Firmicutes;c__BacilliLactobacillalesStreptococcaceaeStreptococcus;s__Streptococcus__parasanguinis_B
TH55	MGYG-HGUT-00200	4028333	19.963	19	999	12	0.243972	d__Bacteria;p__Firmicutes_A;c__ClostridiaLachnospiralesLachnospiraceaeBlautia_A
TH58	MGYG-HGUT-00200	3968814	20.0918	19	1100	8	0.26164	d__Bacteria;p__Firmicutes_A;c__ClostridiaLachnospiralesLachnospiraceaeBlautia_A
TH62	MGYG-HGUT-00200	3948123	19.9617	19	809	8	0.197613	d__Bacteria;p__Firmicutes_A;c__ClostridiaLachnospiralesLachnospiraceaeBlautia_A
TH74	MGYG-HGUT-00200	3977213	19.9509	19	937	16	0.228929	d__Bacteria;p__Firmicutes_A;c__ClostridiaLachnospiralesLachnospiraceaeBlautia_A
TH55	MGYG-HGUT-00201	4511676	20.1137	19	1627	17	0.354768	d__Bacteria;p__Firmicutes_A;c__ClostridiaLachnospiralesLachnospiraceaeBlautia_A;s__Blautia_A__sp900066145
TH58	MGYG-HGUT-00201	4489864	19.981	19	1948	16	0.405001	d__Bacteria;p__Firmicutes_A;c__ClostridiaLachnospiralesLachnospiraceaeBlautia_A;s__Blautia_A__sp900066145
TH62	MGYG-HGUT-00201	4488586	19.9955	19	1330	15	0.280489	d__Bacteria;p__Firmicutes_A;c__ClostridiaLachnospiralesLachnospiraceaeBlautia_A;s__Blautia_A__sp900066145
TH74	MGYG-HGUT-00201	4504705	20.111	20	1738	18	0.376229	d__Bacteria;p__Firmicutes_A;c__ClostridiaLachnospiralesLachnospiraceaeBlautia_A;s__Blautia_A__sp900066145
TH55	MGYG-HGUT-00202	5140553	20.2956	20	4242	62	0.800575	d__Bacteria;p__Firmicutes_A;c__ClostridiaLachnospiralesLachnospiraceae
TH58	MGYG-HGUT-00202	5140790	20.225	20	4832	76	0.872103	d__Bacteria;p__Firmicutes_A;c__ClostridiaLachnospiralesLachnospiraceae
TH62	MGYG-HGUT-00202	5134288	20.3445	20	3597	37	0.663325	d__Bacteria;p__Firmicutes_A;c__ClostridiaLachnospiralesLachnospiraceae
TH74	MGYG-HGUT-00202	5140947	20.1027	19	4519	45	0.85033	d__Bacteria;p__Firmicutes_A;c__ClostridiaLachnospiralesLachnospiraceae
TH55	MGYG-HGUT-00203	4500060	20.326	19	1727	31	0.373906	d__Bacteria;p__Bacteroidota;c__BacteroidiaBacteroidalesMarinifilaceaeButyricimonas;s__Butyricimonas__virosa
TH58	MGYG-HGUT-00203	4488496	20.1703	19	1644	30	0.348446	d__Bacteria;p__Bacteroidota;c__BacteroidiaBacteroidalesMarinifilaceaeButyricimonas;s__Butyricimonas__virosa
TH62	MGYG-HGUT-00203	4439474	20.1842	19	1216	9	0.258724	d__Bacteria;p__Bacteroidota;c__BacteroidiaBacteroidalesMarinifilaceaeButyricimonas;s__Butyricimonas__virosa
TH74	MGYG-HGUT-00203	4430853	20.1569	19	1593	9	0.349233	d__Bacteria;p__Bacteroidota;c__BacteroidiaBacteroidalesMarinifilaceaeButyricimonas;s__Butyricimonas__virosa
TH55	MGYG-HGUT-00204	2655424	20.1075	19	642	3	0.236949	d__Bacteria;p__Firmicutes_A;c__ClostridiaLachnospiralesLachnospiraceaeEubacterium_G;s__Eubacterium_G__sp000435815
TH58	MGYG-HGUT-00204	2628592	19.9139	19	569	11	0.21114	d__Bacteria;p__Firmicutes_A;c__ClostridiaLachnospiralesLachnospiraceaeEubacterium_G;s__Eubacterium_G__sp000435815
TH62	MGYG-HGUT-00204	2655424	19.9254	19	429	3	0.159523	d__Bacteria;p__Firmicutes_A;c__ClostridiaLachnospiralesLachnospiraceaeEubacterium_G;s__Eubacterium_G__sp000435815
TH74	MGYG-HGUT-00204	2655424	19.8455	19	563	7	0.206483	d__Bacteria;p__Firmicutes_A;c__ClostridiaLachnospiralesLachnospiraceaeEubacterium_G;s__Eubacterium_G__sp000435815
TH55	MGYG-HGUT-00205	3538451	20.8234	19	1189	20	0.328279	d__Bacteria;p__Firmicutes_A;c__ClostridiaLachnospiralesLachnospiraceaeCAG-81;s__CAG-81__sp900066535
TH58	MGYG-HGUT-00205	3505184	20.4886	20	1228	12	0.324462	d__Bacteria;p__Firmicutes_A;c__ClostridiaLachnospiralesLachnospiraceaeCAG-81;s__CAG-81__sp900066535
TH62	MGYG-HGUT-00205	3483898	20.0475	19	863	12	0.234651	d__Bacteria;p__Firmicutes_A;c__ClostridiaLachnospiralesLachnospiraceaeCAG-81;s__CAG-81__sp900066535
TH74	MGYG-HGUT-00205	3552059	20.3942	19	1205	10	0.33603	d__Bacteria;p__Firmicutes_A;c__ClostridiaLachnospiralesLachnospiraceaeCAG-81;s__CAG-81__sp900066535
TH55	MGYG-HGUT-00206	2923958	20.0207	19	1160	9	0.383555	d__Bacteria;p__Firmicutes_A;c__ClostridiaLachnospiralesLachnospiraceaeDorea;s__Dorea__sp900066555
TH58	MGYG-HGUT-00206	2926244	19.9904	19	1359	13	0.444631	d__Bacteria;p__Firmicutes_A;c__ClostridiaLachnospiralesLachnospiraceaeDorea;s__Dorea__sp900066555
TH62	MGYG-HGUT-00206	2925511	19.9391	19	903	8	0.295196	d__Bacteria;p__Firmicutes_A;c__ClostridiaLachnospiralesLachnospiraceaeDorea;s__Dorea__sp900066555
TH74	MGYG-HGUT-00206	2929212	19.8424	19	1244	16	0.40813	d__Bacteria;p__Firmicutes_A;c__ClostridiaLachnospiralesLachnospiraceaeDorea;s__Dorea__sp900066555
TH58	MGYG-HGUT-00207	1995526	21.2421	20	95	2	0.0476065	d__Bacteria;p__Actinobacteriota;c__CoriobacteriiaCoriobacterialesCoriobacteriaceaeCollinsella;s__Collinsella__sp002232035
TH62	MGYG-HGUT-00207	1866566	20.8533	20	75	1	0.0387342	d__Bacteria;p__Actinobacteriota;c__CoriobacteriiaCoriobacterialesCoriobacteriaceaeCollinsella;s__Collinsella__sp002232035
TH74	MGYG-HGUT-00207	2031565	20.1948	19	77	1	0.0362775	d__Bacteria;p__Actinobacteriota;c__CoriobacteriiaCoriobacterialesCoriobacteriaceaeCollinsella;s__Collinsella__sp002232035
TH55	MGYG-HGUT-00208	2735887	19.9924	19	657	12	0.236413	d__Bacteria;p__Firmicutes_A;c__ClostridiaLachnospiralesLachnospiraceaeEubacterium_G;s__Eubacterium_G__ventriosum
TH58	MGYG-HGUT-00208	2729739	19.8578	19	640	7	0.227348	d__Bacteria;p__Firmicutes_A;c__ClostridiaLachnospiralesLachnospiraceaeEubacterium_G;s__Eubacterium_G__ventriosum
TH62	MGYG-HGUT-00208	2731227	20.4256	19	477	3	0.167287	d__Bacteria;p__Firmicutes_A;c__ClostridiaLachnospiralesLachnospiraceaeEubacterium_G;s__Eubacterium_G__ventriosum
TH74	MGYG-HGUT-00208	2748431	19.9964	19	556	9	0.199277	d__Bacteria;p__Firmicutes_A;c__ClostridiaLachnospiralesLachnospiraceaeEubacterium_G;s__Eubacterium_G__ventriosum
TH55	MGYG-HGUT-00209	2962836	19.987	19	1229	17	0.403769	d__Bacteria;p__Firmicutes_A;c__ClostridiaLachnospiralesLachnospiraceaeEubacterium_F;s__Eubacterium_F__sp003491505
TH58	MGYG-HGUT-00209	3051118	19.9691	19	1261	13	0.398805	d__Bacteria;p__Firmicutes_A;c__ClostridiaLachnospiralesLachnospiraceaeEubacterium_F;s__Eubacterium_F__sp003491505
TH62	MGYG-HGUT-00209	3016665	20.0833	19	912	13	0.29158	d__Bacteria;p__Firmicutes_A;c__ClostridiaLachnospiralesLachnospiraceaeEubacterium_F;s__Eubacterium_F__sp003491505
TH74	MGYG-HGUT-00209	3047781	19.9261	19	1096	16	0.349074	d__Bacteria;p__Firmicutes_A;c__ClostridiaLachnospiralesLachnospiraceaeEubacterium_F;s__Eubacterium_F__sp003491505
TH58	MGYG-HGUT-00210	1135002	20.7027	20	74	1	0.0618501	d__Bacteria;p__Actinobacteriota;c__CoriobacteriiaCoriobacterialesCoriobacteriaceaeCollinsella
TH62	MGYG-HGUT-00210	1003928	20.3036	20	56	1	0.0525934	d__Bacteria;p__Actinobacteriota;c__CoriobacteriiaCoriobacterialesCoriobacteriaceaeCollinsella
TH74	MGYG-HGUT-00210	1321170	20.5513	20	78	3	0.0614607	d__Bacteria;p__Actinobacteriota;c__CoriobacteriiaCoriobacterialesCoriobacteriaceaeCollinsella
TH55	MGYG-HGUT-00211	6385131	19.9815	19	1730	22	0.265257	d__Bacteria;p__Bacteroidota;c__BacteroidiaBacteroidalesBacteroidaceaeBacteroides;s__Bacteroides__intestinalis_A
TH58	MGYG-HGUT-00211	6375666	19.9893	19	1873	11	0.282637	d__Bacteria;p__Bacteroidota;c__BacteroidiaBacteroidalesBacteroidaceaeBacteroides;s__Bacteroides__intestinalis_A
TH62	MGYG-HGUT-00211	6379886	20.0272	19	1395	10	0.210239	d__Bacteria;p__Bacteroidota;c__BacteroidiaBacteroidalesBacteroidaceaeBacteroides;s__Bacteroides__intestinalis_A
TH74	MGYG-HGUT-00211	6364432	19.898	19	1834	19	0.281078	d__Bacteria;p__Bacteroidota;c__BacteroidiaBacteroidalesBacteroidaceaeBacteroides;s__Bacteroides__intestinalis_A
TH55	MGYG-HGUT-00212	3633906	19.9809	19	1102	11	0.297669	d__Bacteria;p__Firmicutes_A;c__ClostridiaLachnospiralesLachnospiraceaeBlautia_A;s__Blautia_A__obeum
TH58	MGYG-HGUT-00212	3631343	20.1902	19	1262	17	0.327868	d__Bacteria;p__Firmicutes_A;c__ClostridiaLachnospiralesLachnospiraceaeBlautia_A;s__Blautia_A__obeum
TH62	MGYG-HGUT-00212	3605689	20.0255	19	822	13	0.221234	d__Bacteria;p__Firmicutes_A;c__ClostridiaLachnospiralesLachnospiraceaeBlautia_A;s__Blautia_A__obeum
TH74	MGYG-HGUT-00212	3581887	20.0047	19	1058	12	0.292192	d__Bacteria;p__Firmicutes_A;c__ClostridiaLachnospiralesLachnospiraceaeBlautia_A;s__Blautia_A__obeum
TH55	MGYG-HGUT-00213	3897684	19.93	19	1186	15	0.295586	d__Bacteria;p__Firmicutes_A;c__ClostridiaLachnospiralesLachnospiraceaeBlautia_A
TH58	MGYG-HGUT-00213	3964655	19.9399	19	1331	11	0.317884	d__Bacteria;p__Firmicutes_A;c__ClostridiaLachnospiralesLachnospiraceaeBlautia_A
TH62	MGYG-HGUT-00213	3843592	20.0241	19	1080	8	0.269045	d__Bacteria;p__Firmicutes_A;c__ClostridiaLachnospiralesLachnospiraceaeBlautia_A
TH74	MGYG-HGUT-00213	3966653	19.921	19	1228	6	0.302169	d__Bacteria;p__Firmicutes_A;c__ClostridiaLachnospiralesLachnospiraceaeBlautia_A
TH55	MGYG-HGUT-00214	862043	19.75	19	92	1	0.101387	d__Bacteria;p__Firmicutes_C;c__NegativicutesVeillonellalesVeillonellaceaeVeillonella;s__Veillonella__dispar_A
TH62	MGYG-HGUT-00214	836442	19.975	19	80	1	0.0872744	d__Bacteria;p__Firmicutes_C;c__NegativicutesVeillonellalesVeillonellaceaeVeillonella;s__Veillonella__dispar_A
TH74	MGYG-HGUT-00214	1161900	19.648	19	125	1	0.100783	d__Bacteria;p__Firmicutes_C;c__NegativicutesVeillonellalesVeillonellaceaeVeillonella;s__Veillonella__dispar_A
TH55	MGYG-HGUT-00215	2940772	20.4684	20	2216	30	0.730522	d__Bacteria;p__Bacteroidota;c__BacteroidiaBacteroidalesBacteroidaceaePrevotella;s__Prevotella__stercorea
TH58	MGYG-HGUT-00215	2997070	20.5777	19	2560	44	0.79511	d__Bacteria;p__Bacteroidota;c__BacteroidiaBacteroidalesBacteroidaceaePrevotella;s__Prevotella__stercorea
TH62	MGYG-HGUT-00215	2929881	20.5709	20	1587	17	0.522615	d__Bacteria;p__Bacteroidota;c__BacteroidiaBacteroidalesBacteroidaceaePrevotella;s__Prevotella__stercorea
TH74	MGYG-HGUT-00215	2991918	20.4329	20	2481	34	0.812288	d__Bacteria;p__Bacteroidota;c__BacteroidiaBacteroidalesBacteroidaceaePrevotella;s__Prevotella__stercorea
TH55	MGYG-HGUT-00216	3126518	19.9038	19	738	7	0.224979	d__Bacteria;p__Firmicutes_A;c__ClostridiaLachnospiralesLachnospiraceaeBlautia_A
TH58	MGYG-HGUT-00216	3111362	20.1025	19	771	7	0.234335	d__Bacteria;p__Firmicutes_A;c__ClostridiaLachnospiralesLachnospiraceaeBlautia_A
TH62	MGYG-HGUT-00216	3099106	20.0632	20	554	5	0.168726	d__Bacteria;p__Firmicutes_A;c__ClostridiaLachnospiralesLachnospiraceaeBlautia_A
TH74	MGYG-HGUT-00216	3179611	19.9913	19	688	5	0.211032	d__Bacteria;p__Firmicutes_A;c__ClostridiaLachnospiralesLachnospiraceaeBlautia_A
TH55	MGYG-HGUT-00217	3596762	26.7694	20	1479	20	0.385263	d__Bacteria;p__Firmicutes_A;c__ClostridiaLachnospiralesLachnospiraceaeAcetatifactor;s__Acetatifactor__sp900066565
TH58	MGYG-HGUT-00217	3619879	22.9303	20	1536	24	0.397196	d__Bacteria;p__Firmicutes_A;c__ClostridiaLachnospiralesLachnospiraceaeAcetatifactor;s__Acetatifactor__sp900066565
TH62	MGYG-HGUT-00217	3578110	24.5073	20	1092	18	0.300047	d__Bacteria;p__Firmicutes_A;c__ClostridiaLachnospiralesLachnospiraceaeAcetatifactor;s__Acetatifactor__sp900066565
TH74	MGYG-HGUT-00217	3590416	21.7978	19	1385	21	0.375138	d__Bacteria;p__Firmicutes_A;c__ClostridiaLachnospiralesLachnospiraceaeAcetatifactor;s__Acetatifactor__sp900066565
TH55	MGYG-HGUT-00218	2566361	20.6477	20	2606	28	0.992222	d__Bacteria;p__Firmicutes_C;c__NegativicutesAcidaminococcalesAcidaminococcaceaeAcidaminococcus;s__Acidaminococcus__sp900291475
TH58	MGYG-HGUT-00218	2552718	20.5378	20	2830	33	1.04367	d__Bacteria;p__Firmicutes_C;c__NegativicutesAcidaminococcalesAcidaminococcaceaeAcidaminococcus;s__Acidaminococcus__sp900291475
TH62	MGYG-HGUT-00218	2543340	20.6944	20	1983	42	0.759356	d__Bacteria;p__Firmicutes_C;c__NegativicutesAcidaminococcalesAcidaminococcaceaeAcidaminococcus;s__Acidaminococcus__sp900291475
TH74	MGYG-HGUT-00218	2575983	20.3421	19	2707	31	1.01938	d__Bacteria;p__Firmicutes_C;c__NegativicutesAcidaminococcalesAcidaminococcaceaeAcidaminococcus;s__Acidaminococcus__sp900291475
TH55	MGYG-HGUT-00219	4228115	20.5273	20	3008	36	0.685506	d__Bacteria;p__Firmicutes_A;c__ClostridiaEubacterialesEubacteriaceaeEubacterium;s__Eubacterium__limosum_A
TH58	MGYG-HGUT-00219	4228692	20.5309	20	3315	53	0.721452	d__Bacteria;p__Firmicutes_A;c__ClostridiaEubacterialesEubacteriaceaeEubacterium;s__Eubacterium__limosum_A
TH62	MGYG-HGUT-00219	4230291	20.4199	20	2327	23	0.528167	d__Bacteria;p__Firmicutes_A;c__ClostridiaEubacterialesEubacteriaceaeEubacterium;s__Eubacterium__limosum_A
TH74	MGYG-HGUT-00219	4226892	20.3152	20	3350	40	0.777593	d__Bacteria;p__Firmicutes_A;c__ClostridiaEubacterialesEubacteriaceaeEubacterium;s__Eubacterium__limosum_A
TH55	MGYG-HGUT-00220	2984335	20.6628	20	2082	33	0.684876	d__Bacteria;p__Firmicutes_A;c__ClostridiaOscillospiralesButyricicoccaceae
TH58	MGYG-HGUT-00220	2983237	20.6421	20	2442	49	0.768528	d__Bacteria;p__Firmicutes_A;c__ClostridiaOscillospiralesButyricicoccaceae
TH62	MGYG-HGUT-00220	2981104	20.9442	20	1809	35	0.587735	d__Bacteria;p__Firmicutes_A;c__ClostridiaOscillospiralesButyricicoccaceae
TH74	MGYG-HGUT-00220	2985907	20.7667	20	2362	30	0.776447	d__Bacteria;p__Firmicutes_A;c__ClostridiaOscillospiralesButyricicoccaceae
TH55	MGYG-HGUT-00221	3471414	20.1866	19	1592	31	0.451545	d__Bacteria;p__Bacteroidota;c__BacteroidiaBacteroidalesTannerellaceaeParabacteroides;s__Parabacteroides__bouchesdurhonensis
TH58	MGYG-HGUT-00221	3466915	20.4009	19	1711	18	0.480571	d__Bacteria;p__Bacteroidota;c__BacteroidiaBacteroidalesTannerellaceaeParabacteroides;s__Parabacteroides__bouchesdurhonensis
TH62	MGYG-HGUT-00221	3454801	20.6428	19	1173	13	0.333217	d__Bacteria;p__Bacteroidota;c__BacteroidiaBacteroidalesTannerellaceaeParabacteroides;s__Parabacteroides__bouchesdurhonensis
TH74	MGYG-HGUT-00221	3467265	20.238	19	1546	17	0.440059	d__Bacteria;p__Bacteroidota;c__BacteroidiaBacteroidalesTannerellaceaeParabacteroides;s__Parabacteroides__bouchesdurhonensis
TH55	MGYG-HGUT-00222	4124742	20.2247	19	1976	34	0.472466	d__Bacteria;p__Bacteroidota;c__BacteroidiaBacteroidalesTannerellaceaeParabacteroides
TH58	MGYG-HGUT-00222	4111520	20.2113	19	2168	27	0.502442	d__Bacteria;p__Bacteroidota;c__BacteroidiaBacteroidalesTannerellaceaeParabacteroides
TH62	MGYG-HGUT-00222	4098439	20.2934	19	1479	22	0.350548	d__Bacteria;p__Bacteroidota;c__BacteroidiaBacteroidalesTannerellaceaeParabacteroides
TH74	MGYG-HGUT-00222	4131527	20.089	19	1876	19	0.443202	d__Bacteria;p__Bacteroidota;c__BacteroidiaBacteroidalesTannerellaceaeParabacteroides
TH55	MGYG-HGUT-00223	4197788	19.9115	19	1265	11	0.294179	d__Bacteria;p__Firmicutes;c__BacilliErysipelotrichalesErysipelotrichaceaeAbsiella
TH58	MGYG-HGUT-00223	4211273	19.9715	19	1370	17	0.314371	d__Bacteria;p__Firmicutes;c__BacilliErysipelotrichalesErysipelotrichaceaeAbsiella
TH62	MGYG-HGUT-00223	4146205	19.8363	19	941	6	0.220684	d__Bacteria;p__Firmicutes;c__BacilliErysipelotrichalesErysipelotrichaceaeAbsiella
TH74	MGYG-HGUT-00223	4163999	19.8078	19	1103	16	0.262008	d__Bacteria;p__Firmicutes;c__BacilliErysipelotrichalesErysipelotrichaceaeAbsiella
TH55	MGYG-HGUT-00224	3740552	20.0754	19	1684	21	0.439855	d__Bacteria;p__Bacteroidota;c__BacteroidiaBacteroidalesBacteroidaceaeBacteroides;s__Bacteroides__sp003545565
TH58	MGYG-HGUT-00224	3739378	20.0954	19	1708	24	0.43649	d__Bacteria;p__Bacteroidota;c__BacteroidiaBacteroidalesBacteroidaceaeBacteroides;s__Bacteroides__sp003545565
TH62	MGYG-HGUT-00224	3740552	20.1076	19	1227	12	0.316477	d__Bacteria;p__Bacteroidota;c__BacteroidiaBacteroidalesBacteroidaceaeBacteroides;s__Bacteroides__sp003545565
TH74	MGYG-HGUT-00224	3739378	20.0842	19	1592	18	0.420471	d__Bacteria;p__Bacteroidota;c__BacteroidiaBacteroidalesBacteroidaceaeBacteroides;s__Bacteroides__sp003545565
TH55	MGYG-HGUT-00225	2221038	23.7796	20	3866	74	1.82838	d__Bacteria;p__Proteobacteria;c__GammaproteobacteriaBurkholderialesBurkholderiaceaeDuodenibacillus
TH58	MGYG-HGUT-00225	2224389	23.3853	20	4685	73	1.99673	d__Bacteria;p__Proteobacteria;c__GammaproteobacteriaBurkholderialesBurkholderiaceaeDuodenibacillus
TH62	MGYG-HGUT-00225	2221038	24.7477	20	3472	70	1.61821	d__Bacteria;p__Proteobacteria;c__GammaproteobacteriaBurkholderialesBurkholderiaceaeDuodenibacillus
TH74	MGYG-HGUT-00225	2220208	22.8754	20	4448	91	2.04301	d__Bacteria;p__Proteobacteria;c__GammaproteobacteriaBurkholderialesBurkholderiaceaeDuodenibacillus
TH55	MGYG-HGUT-00226	2348577	21.0497	20	764	7	0.33301	d__Bacteria;p__Firmicutes;c__BacilliLactobacillalesStreptococcaceaeLactococcus;s__Lactococcus__lactis
TH58	MGYG-HGUT-00226	2362474	21.5149	19	975	11	0.435095	d__Bacteria;p__Firmicutes;c__BacilliLactobacillalesStreptococcaceaeLactococcus;s__Lactococcus__lactis
TH62	MGYG-HGUT-00226	2362474	20.8122	20	575	10	0.248892	d__Bacteria;p__Firmicutes;c__BacilliLactobacillalesStreptococcaceaeLactococcus;s__Lactococcus__lactis
TH74	MGYG-HGUT-00226	2348577	21.1512	19	734	19	0.326666	d__Bacteria;p__Firmicutes;c__BacilliLactobacillalesStreptococcaceaeLactococcus;s__Lactococcus__lactis
TH55	MGYG-HGUT-00227	4751479	20.3893	19	3943	51	0.798109	d__Bacteria;p__Firmicutes;c__BacilliBacillalesBacillaceaeBacillus;s__Bacillus__sonorensis
TH58	MGYG-HGUT-00227	4743362	20.4052	20	4154	53	0.824563	d__Bacteria;p__Firmicutes;c__BacilliBacillalesBacillaceaeBacillus;s__Bacillus__sonorensis
TH62	MGYG-HGUT-00227	4757099	20.5933	20	3155	37	0.634525	d__Bacteria;p__Firmicutes;c__BacilliBacillalesBacillaceaeBacillus;s__Bacillus__sonorensis
TH74	MGYG-HGUT-00227	4756522	20.3466	19	4149	40	0.850096	d__Bacteria;p__Firmicutes;c__BacilliBacillalesBacillaceaeBacillus;s__Bacillus__sonorensis
TH58	MGYG-HGUT-00228	1450249	20.5228	20	241	6	0.158318	d__Bacteria;p__Actinobacteriota;c__CoriobacteriiaCoriobacterialesCoriobacteriaceaeCollinsella;s__Collinsella__sp002232035
TH62	MGYG-HGUT-00228	1602244	20.2019	20	208	2	0.123265	d__Bacteria;p__Actinobacteriota;c__CoriobacteriiaCoriobacterialesCoriobacteriaceaeCollinsella;s__Collinsella__sp002232035
TH55	MGYG-HGUT-00229	2781015	20.1171	19	948	11	0.335813	d__Bacteria;p__Firmicutes_A;c__ClostridiaLachnospiralesLachnospiraceaeDorea;s__Dorea__sp000433215
TH58	MGYG-HGUT-00229	2781015	19.8776	19	1119	9	0.381803	d__Bacteria;p__Firmicutes_A;c__ClostridiaLachnospiralesLachnospiraceaeDorea;s__Dorea__sp000433215
TH62	MGYG-HGUT-00229	2781015	19.8911	19	744	5	0.25782	d__Bacteria;p__Firmicutes_A;c__ClostridiaLachnospiralesLachnospiraceaeDorea;s__Dorea__sp000433215
TH74	MGYG-HGUT-00229	2781015	19.8934	19	994	15	0.350376	d__Bacteria;p__Firmicutes_A;c__ClostridiaLachnospiralesLachnospiraceaeDorea;s__Dorea__sp000433215
TH55	MGYG-HGUT-00230	1975751	20.2807	19	424	6	0.20787	d__Bacteria;p__Firmicutes;c__BacilliLactobacillalesStreptococcaceaeLactococcus;s__Lactococcus__petauri
TH58	MGYG-HGUT-00230	1975751	20.6443	19	447	1	0.228369	d__Bacteria;p__Firmicutes;c__BacilliLactobacillalesStreptococcaceaeLactococcus;s__Lactococcus__petauri
TH62	MGYG-HGUT-00230	1965452	19.9329	19	343	3	0.169376	d__Bacteria;p__Firmicutes;c__BacilliLactobacillalesStreptococcaceaeLactococcus;s__Lactococcus__petauri
TH74	MGYG-HGUT-00230	1975751	19.9751	19	402	6	0.201088	d__Bacteria;p__Firmicutes;c__BacilliLactobacillalesStreptococcaceaeLactococcus;s__Lactococcus__petauri
TH55	MGYG-HGUT-00231	3013787	19.8436	19	1106	12	0.351452	d__Bacteria;p__Firmicutes_A;c__ClostridiaLachnospiralesLachnospiraceaeCoprococcus;s__Coprococcus__eutactus_A
TH58	MGYG-HGUT-00231	3030379	19.773	19	1154	12	0.358734	d__Bacteria;p__Firmicutes_A;c__ClostridiaLachnospiralesLachnospiraceaeCoprococcus;s__Coprococcus__eutactus_A
TH62	MGYG-HGUT-00231	2998088	20.0762	19	879	16	0.269105	d__Bacteria;p__Firmicutes_A;c__ClostridiaLachnospiralesLachnospiraceaeCoprococcus;s__Coprococcus__eutactus_A
TH74	MGYG-HGUT-00231	3009003	19.9503	19	1106	22	0.358757	d__Bacteria;p__Firmicutes_A;c__ClostridiaLachnospiralesLachnospiraceaeCoprococcus;s__Coprococcus__eutactus_A
TH55	MGYG-HGUT-00232	2054970	20.259	20	139	2	0.0646238	d__Bacteria;p__Actinobacteriota;c__CoriobacteriiaCoriobacterialesCoriobacteriaceaeCollinsella
TH58	MGYG-HGUT-00232	1736508	20.5573	20	131	4	0.0718108	d__Bacteria;p__Actinobacteriota;c__CoriobacteriiaCoriobacterialesCoriobacteriaceaeCollinsella
TH62	MGYG-HGUT-00232	1689691	20.8987	20	79	5	0.0476418	d__Bacteria;p__Actinobacteriota;c__CoriobacteriiaCoriobacterialesCoriobacteriaceaeCollinsella
TH55	MGYG-HGUT-00233	3300478	20.3563	20	2136	32	0.620122	d__Bacteria;p__Firmicutes_A;c__ClostridiaLachnospiralesLachnospiraceaeCAG-81;s__CAG-81__sp900066785
TH58	MGYG-HGUT-00233	3312529	20.2117	20	2178	32	0.620674	d__Bacteria;p__Firmicutes_A;c__ClostridiaLachnospiralesLachnospiraceaeCAG-81;s__CAG-81__sp900066785
TH62	MGYG-HGUT-00233	3311506	20.276	20	1511	24	0.440887	d__Bacteria;p__Firmicutes_A;c__ClostridiaLachnospiralesLachnospiraceaeCAG-81;s__CAG-81__sp900066785
TH74	MGYG-HGUT-00233	3300478	20.3245	19	2305	27	0.678508	d__Bacteria;p__Firmicutes_A;c__ClostridiaLachnospiralesLachnospiraceaeCAG-81;s__CAG-81__sp900066785
TH55	MGYG-HGUT-00234	2170983	20.1379	19	493	1	0.219716	d__Bacteria;p__Firmicutes;c__BacilliLactobacillalesVagococcaceaeVagococcus;s__Vagococcus__teuberi
TH58	MGYG-HGUT-00234	2178529	20.1257	19	565	3	0.254438	d__Bacteria;p__Firmicutes;c__BacilliLactobacillalesVagococcaceaeVagococcus;s__Vagococcus__teuberi
TH62	MGYG-HGUT-00234	2142043	20.1807	19	415	2	0.186224	d__Bacteria;p__Firmicutes;c__BacilliLactobacillalesVagococcaceaeVagococcus;s__Vagococcus__teuberi
TH74	MGYG-HGUT-00234	2125861	19.9226	19	452	6	0.206128	d__Bacteria;p__Firmicutes;c__BacilliLactobacillalesVagococcaceaeVagococcus;s__Vagococcus__teuberi
TH55	MGYG-HGUT-00235	4886021	26.1435	20	5149	87	1.2556	d__Bacteria;p__Proteobacteria;c__GammaproteobacteriaEnterobacteralesEnterobacteriaceaeEnterobacter;s__Enterobacter__kobei
TH58	MGYG-HGUT-00235	4880990	21.3736	20	4705	80	0.920571	d__Bacteria;p__Proteobacteria;c__GammaproteobacteriaEnterobacteralesEnterobacteriaceaeEnterobacter;s__Enterobacter__kobei
TH62	MGYG-HGUT-00235	4871565	21.7231	20	3323	61	0.680418	d__Bacteria;p__Proteobacteria;c__GammaproteobacteriaEnterobacteralesEnterobacteriaceaeEnterobacter;s__Enterobacter__kobei
TH74	MGYG-HGUT-00235	4894622	21.4074	20	4696	73	0.972394	d__Bacteria;p__Proteobacteria;c__GammaproteobacteriaEnterobacteralesEnterobacteriaceaeEnterobacter;s__Enterobacter__kobei
TH55	MGYG-HGUT-00236	5343555	20.2065	19	2508	26	0.455015	d__Bacteria;p__Bacteroidota;c__BacteroidiaBacteroidalesBacteroidaceaeBacteroides;s__Bacteroides__fragilis_A
TH58	MGYG-HGUT-00236	5338056	20.2026	19	2631	40	0.470602	d__Bacteria;p__Bacteroidota;c__BacteroidiaBacteroidalesBacteroidaceaeBacteroides;s__Bacteroides__fragilis_A
TH62	MGYG-HGUT-00236	5341595	20.5072	19	2017	19	0.362907	d__Bacteria;p__Bacteroidota;c__BacteroidiaBacteroidalesBacteroidaceaeBacteroides;s__Bacteroides__fragilis_A
TH74	MGYG-HGUT-00236	5341595	20.188	19	2676	31	0.484518	d__Bacteria;p__Bacteroidota;c__BacteroidiaBacteroidalesBacteroidaceaeBacteroides;s__Bacteroides__fragilis_A
TH55	MGYG-HGUT-00237	1709741	20.6808	20	307	4	0.173301	d__Bacteria;p__Actinobacteriota;c__CoriobacteriiaCoriobacterialesCoriobacteriaceaeCollinsella
TH58	MGYG-HGUT-00237	1893394	20.204	20	348	9	0.17841	d__Bacteria;p__Actinobacteriota;c__CoriobacteriiaCoriobacterialesCoriobacteriaceaeCollinsella
TH62	MGYG-HGUT-00237	1567791	20.5577	20	208	3	0.129035	d__Bacteria;p__Actinobacteriota;c__CoriobacteriiaCoriobacterialesCoriobacteriaceaeCollinsella
TH74	MGYG-HGUT-00237	1804109	20.9149	20	329	9	0.178814	d__Bacteria;p__Actinobacteriota;c__CoriobacteriiaCoriobacterialesCoriobacteriaceaeCollinsella
TH55	MGYG-HGUT-00238	3419294	19.854	19	1267	13	0.355453	d__Bacteria;p__Firmicutes;c__BacilliLactobacillalesEnterococcaceaeEnterococcus_D;s__Enterococcus_D__casseliflavus
TH58	MGYG-HGUT-00238	3470867	19.9244	19	1336	13	0.364664	d__Bacteria;p__Firmicutes;c__BacilliLactobacillalesEnterococcaceaeEnterococcus_D;s__Enterococcus_D__casseliflavus
TH62	MGYG-HGUT-00238	3453202	19.9015	19	985	9	0.275831	d__Bacteria;p__Firmicutes;c__BacilliLactobacillalesEnterococcaceaeEnterococcus_D;s__Enterococcus_D__casseliflavus
TH74	MGYG-HGUT-00238	3472245	20.0556	19	1313	17	0.369934	d__Bacteria;p__Firmicutes;c__BacilliLactobacillalesEnterococcaceaeEnterococcus_D;s__Enterococcus_D__casseliflavus
TH55	MGYG-HGUT-00239	1897713	20.4978	20	229	2	0.114454	d__Bacteria;p__Actinobacteriota;c__CoriobacteriiaCoriobacterialesCoriobacteriaceaeCollinsella
TH58	MGYG-HGUT-00239	1900483	20.2362	20	199	2	0.100448	d__Bacteria;p__Actinobacteriota;c__CoriobacteriiaCoriobacterialesCoriobacteriaceaeCollinsella
TH62	MGYG-HGUT-00239	1726170	20.223	20	139	4	0.0766437	d__Bacteria;p__Actinobacteriota;c__CoriobacteriiaCoriobacterialesCoriobacteriaceaeCollinsella
TH74	MGYG-HGUT-00239	1985762	20.5277	20	271	2	0.136472	d__Bacteria;p__Actinobacteriota;c__CoriobacteriiaCoriobacterialesCoriobacteriaceaeCollinsella
TH55	MGYG-HGUT-00240	2489179	20.0117	19	684	6	0.267317	d__Bacteria;p__Firmicutes;c__BacilliErysipelotrichalesErysipelotrichaceaeAbsiella
TH58	MGYG-HGUT-00240	2482876	20.026	19	730	5	0.283905	d__Bacteria;p__Firmicutes;c__BacilliErysipelotrichalesErysipelotrichaceaeAbsiella
TH62	MGYG-HGUT-00240	2306041	20.0103	19	486	2	0.20455	d__Bacteria;p__Firmicutes;c__BacilliErysipelotrichalesErysipelotrichaceaeAbsiella
TH74	MGYG-HGUT-00240	2387376	20.2797	19	615	9	0.25484	d__Bacteria;p__Firmicutes;c__BacilliErysipelotrichalesErysipelotrichaceaeAbsiella
TH55	MGYG-HGUT-00241	2649476	22.1258	20	7013	131	2.63894	d__Bacteria;p__Desulfobacterota_A;c__DesulfovibrioniaDesulfovibrionalesDesulfovibrionaceaeDesulfovibrio
TH58	MGYG-HGUT-00241	2650959	21.6653	20	7896	126	2.78356	d__Bacteria;p__Desulfobacterota_A;c__DesulfovibrioniaDesulfovibrionalesDesulfovibrionaceaeDesulfovibrio
TH62	MGYG-HGUT-00241	2650149	22.6665	20	5754	135	2.10841	d__Bacteria;p__Desulfobacterota_A;c__DesulfovibrioniaDesulfovibrionalesDesulfovibrionaceaeDesulfovibrio
TH74	MGYG-HGUT-00241	2650149	21.943	20	7846	142	2.96685	d__Bacteria;p__Desulfobacterota_A;c__DesulfovibrioniaDesulfovibrionalesDesulfovibrionaceaeDesulfovibrio
TH55	MGYG-HGUT-00242	3715902	19.9084	19	1179	9	0.305175	d__Bacteria;p__Firmicutes_A;c__ClostridiaLachnospiralesLachnospiraceaeClostridium_M;s__Clostridium_M__sp000431375
TH58	MGYG-HGUT-00242	3720230	19.846	19	1299	19	0.32877	d__Bacteria;p__Firmicutes_A;c__ClostridiaLachnospiralesLachnospiraceaeClostridium_M;s__Clostridium_M__sp000431375
TH62	MGYG-HGUT-00242	3686251	19.793	19	976	13	0.253591	d__Bacteria;p__Firmicutes_A;c__ClostridiaLachnospiralesLachnospiraceaeClostridium_M;s__Clostridium_M__sp000431375
TH74	MGYG-HGUT-00242	3663071	19.8969	19	1183	10	0.314627	d__Bacteria;p__Firmicutes_A;c__ClostridiaLachnospiralesLachnospiraceaeClostridium_M;s__Clostridium_M__sp000431375
TH55	MGYG-HGUT-00243	3866813	20.1936	19	1503	11	0.380494	d__Bacteria;p__Bacteroidota;c__BacteroidiaBacteroidalesBacteroidaceaeBacteroides_B;s__Bacteroides_B__massiliensis
TH58	MGYG-HGUT-00243	3853289	20.1163	19	1565	16	0.386864	d__Bacteria;p__Bacteroidota;c__BacteroidiaBacteroidalesBacteroidaceaeBacteroides_B;s__Bacteroides_B__massiliensis
TH62	MGYG-HGUT-00243	3885001	20.1449	19	1097	9	0.273436	d__Bacteria;p__Bacteroidota;c__BacteroidiaBacteroidalesBacteroidaceaeBacteroides_B;s__Bacteroides_B__massiliensis
TH74	MGYG-HGUT-00243	3867857	20.0264	19	1326	17	0.33463	d__Bacteria;p__Bacteroidota;c__BacteroidiaBacteroidalesBacteroidaceaeBacteroides_B;s__Bacteroides_B__massiliensis
TH55	MGYG-HGUT-00244	1761317	20.1233	19	227	4	0.130527	d__Bacteria;p__Firmicutes;c__BacilliErysipelotrichalesErysipelatoclostridiaceaeCatenibacterium;s__Catenibacterium__sp000437715
TH58	MGYG-HGUT-00244	1918875	20.2203	19	286	1	0.142375	d__Bacteria;p__Firmicutes;c__BacilliErysipelotrichalesErysipelatoclostridiaceaeCatenibacterium;s__Catenibacterium__sp000437715
TH62	MGYG-HGUT-00244	1485149	20.0435	19	161	1	0.108272	d__Bacteria;p__Firmicutes;c__BacilliErysipelotrichalesErysipelatoclostridiaceaeCatenibacterium;s__Catenibacterium__sp000437715
TH74	MGYG-HGUT-00244	1767974	19.7948	19	229	2	0.126642	d__Bacteria;p__Firmicutes;c__BacilliErysipelotrichalesErysipelatoclostridiaceaeCatenibacterium;s__Catenibacterium__sp000437715
TH55	MGYG-HGUT-00245	4005602	19.7689	19	1030	6	0.248752	d__Bacteria;p__Firmicutes_A;c__ClostridiaLachnospiralesLachnospiraceaeRoseburia
TH58	MGYG-HGUT-00245	4000728	19.8562	19	1085	15	0.258753	d__Bacteria;p__Firmicutes_A;c__ClostridiaLachnospiralesLachnospiraceaeRoseburia
TH62	MGYG-HGUT-00245	3877945	19.8624	19	756	10	0.186903	d__Bacteria;p__Firmicutes_A;c__ClostridiaLachnospiralesLachnospiraceaeRoseburia
TH74	MGYG-HGUT-00245	3979367	19.8976	19	1123	8	0.273511	d__Bacteria;p__Firmicutes_A;c__ClostridiaLachnospiralesLachnospiraceaeRoseburia
TH55	MGYG-HGUT-00246	2141889	19.9326	19	697	5	0.312481	d__Bacteria;p__Firmicutes;c__BacilliLactobacillalesStreptococcaceaeStreptococcus;s__Streptococcus__pasteurianus
TH58	MGYG-HGUT-00246	2141889	20.0074	19	672	7	0.300062	d__Bacteria;p__Firmicutes;c__BacilliLactobacillalesStreptococcaceaeStreptococcus;s__Streptococcus__pasteurianus
TH62	MGYG-HGUT-00246	2140207	19.9961	19	517	7	0.22638	d__Bacteria;p__Firmicutes;c__BacilliLactobacillalesStreptococcaceaeStreptococcus;s__Streptococcus__pasteurianus
TH74	MGYG-HGUT-00246	2140207	19.9613	19	646	10	0.294785	d__Bacteria;p__Firmicutes;c__BacilliLactobacillalesStreptococcaceaeStreptococcus;s__Streptococcus__pasteurianus
TH55	MGYG-HGUT-00247	1726565	21.2894	20	3213	52	1.81007	d__Bacteria;p__Actinobacteriota;c__CoriobacteriiaCoriobacterialesCoriobacteriaceaeCollinsella;s__Collinsella__intestinalis
TH58	MGYG-HGUT-00247	1726565	21.2238	20	3342	49	1.7748	d__Bacteria;p__Actinobacteriota;c__CoriobacteriiaCoriobacterialesCoriobacteriaceaeCollinsella;s__Collinsella__intestinalis
TH62	MGYG-HGUT-00247	1726565	21.0962	20	2349	46	1.28828	d__Bacteria;p__Actinobacteriota;c__CoriobacteriiaCoriobacterialesCoriobacteriaceaeCollinsella;s__Collinsella__intestinalis
TH74	MGYG-HGUT-00247	1726565	21.1272	20	3704	52	2.13673	d__Bacteria;p__Actinobacteriota;c__CoriobacteriiaCoriobacterialesCoriobacteriaceaeCollinsella;s__Collinsella__intestinalis
TH55	MGYG-HGUT-00248	2500239	19.8173	19	1587	7	0.611342	d__Bacteria;p__Firmicutes;c__BacilliLactobacillalesLactobacillaceaeWeissella;s__Weissella__cibaria
TH58	MGYG-HGUT-00248	2500239	19.8301	19	1795	15	0.663177	d__Bacteria;p__Firmicutes;c__BacilliLactobacillalesLactobacillaceaeWeissella;s__Weissella__cibaria
TH62	MGYG-HGUT-00248	2506353	19.8187	19	1252	9	0.476429	d__Bacteria;p__Firmicutes;c__BacilliLactobacillalesLactobacillaceaeWeissella;s__Weissella__cibaria
TH74	MGYG-HGUT-00248	2503760	19.7784	19	1728	9	0.6648	d__Bacteria;p__Firmicutes;c__BacilliLactobacillalesLactobacillaceaeWeissella;s__Weissella__cibaria
TH55	MGYG-HGUT-00249	3091971	19.9545	19	748	3	0.234543	d__Bacteria;p__Firmicutes_A;c__ClostridiaLachnospiralesLachnospiraceaeFaecalicatena;s__Faecalicatena__faecis
TH58	MGYG-HGUT-00249	3092971	20.1477	19	833	8	0.25794	d__Bacteria;p__Firmicutes_A;c__ClostridiaLachnospiralesLachnospiraceaeFaecalicatena;s__Faecalicatena__faecis
TH62	MGYG-HGUT-00249	3091971	19.9766	19	556	5	0.165687	d__Bacteria;p__Firmicutes_A;c__ClostridiaLachnospiralesLachnospiraceaeFaecalicatena;s__Faecalicatena__faecis
TH74	MGYG-HGUT-00249	3057948	20.1677	19	674	5	0.218414	d__Bacteria;p__Firmicutes_A;c__ClostridiaLachnospiralesLachnospiraceaeFaecalicatena;s__Faecalicatena__faecis
TH55	MGYG-HGUT-00250	3583063	19.9606	19	1016	13	0.275323	d__Bacteria;p__Firmicutes_A;c__ClostridiaLachnospiralesLachnospiraceaeTF01-11;s__TF01-11__sp001414325
TH58	MGYG-HGUT-00250	3587714	20.1382	19	1020	12	0.274186	d__Bacteria;p__Firmicutes_A;c__ClostridiaLachnospiralesLachnospiraceaeTF01-11;s__TF01-11__sp001414325
TH62	MGYG-HGUT-00250	3581723	19.993	19	719	8	0.195241	d__Bacteria;p__Firmicutes_A;c__ClostridiaLachnospiralesLachnospiraceaeTF01-11;s__TF01-11__sp001414325
TH74	MGYG-HGUT-00250	3582617	19.8235	19	918	8	0.250711	d__Bacteria;p__Firmicutes_A;c__ClostridiaLachnospiralesLachnospiraceaeTF01-11;s__TF01-11__sp001414325
TH55	MGYG-HGUT-00251	3688345	20.6711	20	2101	23	0.550382	d__Bacteria;p__Firmicutes_A;c__ClostridiaLachnospiralesLachnospiraceaeFusicatenibacter;s__Fusicatenibacter__saccharivorans
TH58	MGYG-HGUT-00251	3715174	20.3566	19	2207	28	0.557471	d__Bacteria;p__Firmicutes_A;c__ClostridiaLachnospiralesLachnospiraceaeFusicatenibacter;s__Fusicatenibacter__saccharivorans
TH62	MGYG-HGUT-00251	3708952	20.3432	20	1623	23	0.418771	d__Bacteria;p__Firmicutes_A;c__ClostridiaLachnospiralesLachnospiraceaeFusicatenibacter;s__Fusicatenibacter__saccharivorans
TH74	MGYG-HGUT-00251	3711365	20.4325	20	2340	29	0.620014	d__Bacteria;p__Firmicutes_A;c__ClostridiaLachnospiralesLachnospiraceaeFusicatenibacter;s__Fusicatenibacter__saccharivorans
TH55	MGYG-HGUT-00252	3443847	19.9858	19	914	6	0.259274	d__Bacteria;p__Firmicutes_A;c__ClostridiaLachnospiralesLachnospiraceaeBlautia_A;s__Blautia_A__obeum_B
TH58	MGYG-HGUT-00252	3479217	19.9888	19	983	10	0.264399	d__Bacteria;p__Firmicutes_A;c__ClostridiaLachnospiralesLachnospiraceaeBlautia_A;s__Blautia_A__obeum_B
TH62	MGYG-HGUT-00252	3419758	19.918	19	707	6	0.196651	d__Bacteria;p__Firmicutes_A;c__ClostridiaLachnospiralesLachnospiraceaeBlautia_A;s__Blautia_A__obeum_B
TH74	MGYG-HGUT-00252	3527006	19.9168	19	937	8	0.255854	d__Bacteria;p__Firmicutes_A;c__ClostridiaLachnospiralesLachnospiraceaeBlautia_A;s__Blautia_A__obeum_B
TH55	MGYG-HGUT-00253	1885315	20.0507	19	355	3	0.188244	d__Bacteria;p__Firmicutes;c__BacilliErysipelotrichalesErysipelotrichaceaeHoldemanella;s__Holdemanella__sp002299315
TH58	MGYG-HGUT-00253	1859515	19.8846	19	364	4	0.190426	d__Bacteria;p__Firmicutes;c__BacilliErysipelotrichalesErysipelotrichaceaeHoldemanella;s__Holdemanella__sp002299315
TH62	MGYG-HGUT-00253	1685786	20	19	258	2	0.152214	d__Bacteria;p__Firmicutes;c__BacilliErysipelotrichalesErysipelotrichaceaeHoldemanella;s__Holdemanella__sp002299315
TH55	MGYG-HGUT-00254	4482450	20.2969	19	2294	26	0.50024	d__Bacteria;p__Bacteroidota;c__BacteroidiaBacteroidalesMarinifilaceaeOdoribacter;s__Odoribacter__splanchnicus
TH58	MGYG-HGUT-00254	4482991	20.2007	19	2581	28	0.545729	d__Bacteria;p__Bacteroidota;c__BacteroidiaBacteroidalesMarinifilaceaeOdoribacter;s__Odoribacter__splanchnicus
TH62	MGYG-HGUT-00254	4471999	20.1526	19	1874	23	0.406999	d__Bacteria;p__Bacteroidota;c__BacteroidiaBacteroidalesMarinifilaceaeOdoribacter;s__Odoribacter__splanchnicus
TH74	MGYG-HGUT-00254	4482450	20.1248	19	2483	30	0.545862	d__Bacteria;p__Bacteroidota;c__BacteroidiaBacteroidalesMarinifilaceaeOdoribacter;s__Odoribacter__splanchnicus
TH55	MGYG-HGUT-00255	3213685	20.1673	19	1291	20	0.387001	d__Bacteria;p__Firmicutes_A;c__ClostridiaLachnospiralesLachnospiraceaeCAG-81;s__CAG-81__sp900066055
TH58	MGYG-HGUT-00255	3272414	20.2287	20	1491	17	0.429958	d__Bacteria;p__Firmicutes_A;c__ClostridiaLachnospiralesLachnospiraceaeCAG-81;s__CAG-81__sp900066055
TH62	MGYG-HGUT-00255	3191973	20.1436	20	1017	10	0.301945	d__Bacteria;p__Firmicutes_A;c__ClostridiaLachnospiralesLachnospiraceaeCAG-81;s__CAG-81__sp900066055
TH74	MGYG-HGUT-00255	3266671	20.0515	19	1438	20	0.428724	d__Bacteria;p__Firmicutes_A;c__ClostridiaLachnospiralesLachnospiraceaeCAG-81;s__CAG-81__sp900066055
TH55	MGYG-HGUT-00256	2459336	20.9387	20	3131	53	1.23322	d__Bacteria;p__Actinobacteriota;c__CoriobacteriiaCoriobacterialesAtopobiaceaeOlsenella_B;s__Olsenella_B__sp000752675
TH58	MGYG-HGUT-00256	2464987	20.6574	20	3260	49	1.24435	d__Bacteria;p__Actinobacteriota;c__CoriobacteriiaCoriobacterialesAtopobiaceaeOlsenella_B;s__Olsenella_B__sp000752675
TH62	MGYG-HGUT-00256	2463827	21.1099	20	2284	43	0.901484	d__Bacteria;p__Actinobacteriota;c__CoriobacteriiaCoriobacterialesAtopobiaceaeOlsenella_B;s__Olsenella_B__sp000752675
TH74	MGYG-HGUT-00256	2458800	20.9865	20	3636	40	1.4708	d__Bacteria;p__Actinobacteriota;c__CoriobacteriiaCoriobacterialesAtopobiaceaeOlsenella_B;s__Olsenella_B__sp000752675
TH55	MGYG-HGUT-00257	1571189	20.3382	19	136	1	0.0848402	d__Bacteria;p__Actinobacteriota;c__CoriobacteriiaCoriobacterialesCoriobacteriaceaeCollinsella;s__Collinsella__sp002232035
TH62	MGYG-HGUT-00257	1700340	22.0417	20	96	2	0.0568122	d__Bacteria;p__Actinobacteriota;c__CoriobacteriiaCoriobacterialesCoriobacteriaceaeCollinsella;s__Collinsella__sp002232035
TH74	MGYG-HGUT-00257	1693500	19.9777	19	179	2	0.0954237	d__Bacteria;p__Actinobacteriota;c__CoriobacteriiaCoriobacterialesCoriobacteriaceaeCollinsella;s__Collinsella__sp002232035
TH55	MGYG-HGUT-00258	2176347	20.0783	19	600	5	0.270637	d__Bacteria;p__Firmicutes_A;c__ClostridiaOscillospiralesAcutalibacteraceaeRuminococcus_E;s__Ruminococcus_E__bromii_B
TH58	MGYG-HGUT-00258	2176347	20.0167	19	480	1	0.206401	d__Bacteria;p__Firmicutes_A;c__ClostridiaOscillospiralesAcutalibacteraceaeRuminococcus_E;s__Ruminococcus_E__bromii_B
TH62	MGYG-HGUT-00258	2177950	20.4748	19	377	8	0.168874	d__Bacteria;p__Firmicutes_A;c__ClostridiaOscillospiralesAcutalibacteraceaeRuminococcus_E;s__Ruminococcus_E__bromii_B
TH74	MGYG-HGUT-00258	2176347	20.2222	19	495	9	0.224183	d__Bacteria;p__Firmicutes_A;c__ClostridiaOscillospiralesAcutalibacteraceaeRuminococcus_E;s__Ruminococcus_E__bromii_B
TH55	MGYG-HGUT-00259	3098735	20.3686	20	1343	19	0.429078	d__Bacteria;p__Firmicutes_A;c__ClostridiaLachnospiralesLachnospiraceaeUBA9502
TH58	MGYG-HGUT-00259	3143530	20.1554	19	1615	16	0.476503	d__Bacteria;p__Firmicutes_A;c__ClostridiaLachnospiralesLachnospiraceaeUBA9502
TH62	MGYG-HGUT-00259	3143530	20.2243	19	1079	16	0.334147	d__Bacteria;p__Firmicutes_A;c__ClostridiaLachnospiralesLachnospiraceaeUBA9502
TH74	MGYG-HGUT-00259	3148015	20.1599	19	1495	20	0.464801	d__Bacteria;p__Firmicutes_A;c__ClostridiaLachnospiralesLachnospiraceaeUBA9502
TH55	MGYG-HGUT-00260	1788792	21.3333	20	60	1	0.0351075	d__Bacteria;p__Actinobacteriota;c__CoriobacteriiaCoriobacterialesCoriobacteriaceaeCollinsella
TH58	MGYG-HGUT-00260	2002033	20.2375	20	80	2	0.0382112	d__Bacteria;p__Actinobacteriota;c__CoriobacteriiaCoriobacterialesCoriobacteriaceaeCollinsella
TH74	MGYG-HGUT-00260	1814815	20.3766	20	77	1	0.0403898	d__Bacteria;p__Actinobacteriota;c__CoriobacteriiaCoriobacterialesCoriobacteriaceaeCollinsella
TH58	MGYG-HGUT-00261	1964573	20.3467	20	150	2	0.0691753	d__Bacteria;p__Actinobacteriota;c__CoriobacteriiaCoriobacterialesCoriobacteriaceaeCollinsella
TH62	MGYG-HGUT-00261	1710479	20.1667	20	114	2	0.0589893	d__Bacteria;p__Actinobacteriota;c__CoriobacteriiaCoriobacterialesCoriobacteriaceaeCollinsella
TH74	MGYG-HGUT-00261	2157202	20.8095	20	168	4	0.0749119	d__Bacteria;p__Actinobacteriota;c__CoriobacteriiaCoriobacterialesCoriobacteriaceaeCollinsella
TH55	MGYG-HGUT-00262	3386289	19.9019	19	907	11	0.260403	d__Bacteria;p__Firmicutes_A;c__ClostridiaLachnospiralesLachnospiraceaeEubacterium_E;s__Eubacterium_E__hallii
TH58	MGYG-HGUT-00262	3394722	19.8201	19	973	6	0.276665	d__Bacteria;p__Firmicutes_A;c__ClostridiaLachnospiralesLachnospiraceaeEubacterium_E;s__Eubacterium_E__hallii
TH62	MGYG-HGUT-00262	3391591	19.777	19	686	10	0.193007	d__Bacteria;p__Firmicutes_A;c__ClostridiaLachnospiralesLachnospiraceaeEubacterium_E;s__Eubacterium_E__hallii
TH74	MGYG-HGUT-00262	3383043	19.828	19	872	6	0.249864	d__Bacteria;p__Firmicutes_A;c__ClostridiaLachnospiralesLachnospiraceaeEubacterium_E;s__Eubacterium_E__hallii
TH55	MGYG-HGUT-00263	3656890	20.0648	19	879	8	0.232028	d__Bacteria;p__Firmicutes_A;c__ClostridiaLachnospiralesLachnospiraceaeBlautia_A;s__Blautia_A__sp900066335
TH58	MGYG-HGUT-00263	3638786	19.8412	19	951	10	0.246923	d__Bacteria;p__Firmicutes_A;c__ClostridiaLachnospiralesLachnospiraceaeBlautia_A;s__Blautia_A__sp900066335
TH62	MGYG-HGUT-00263	3622938	20.1193	19	662	4	0.177232	d__Bacteria;p__Firmicutes_A;c__ClostridiaLachnospiralesLachnospiraceaeBlautia_A;s__Blautia_A__sp900066335
TH74	MGYG-HGUT-00263	3623071	19.7998	19	824	3	0.221718	d__Bacteria;p__Firmicutes_A;c__ClostridiaLachnospiralesLachnospiraceaeBlautia_A;s__Blautia_A__sp900066335
TH55	MGYG-HGUT-00264	2816329	21.1693	20	5104	73	1.78839	d__Bacteria;p__Firmicutes;c__BacilliExiguobacteralesExiguobacteraceaeExiguobacterium
TH58	MGYG-HGUT-00264	2813850	20.4272	20	5344	71	1.75134	d__Bacteria;p__Firmicutes;c__BacilliExiguobacteralesExiguobacteraceaeExiguobacterium
TH62	MGYG-HGUT-00264	2805732	20.5307	20	3716	40	1.25333	d__Bacteria;p__Firmicutes;c__BacilliExiguobacteralesExiguobacteraceaeExiguobacterium
TH74	MGYG-HGUT-00264	2817595	20.7601	20	6208	63	2.154	d__Bacteria;p__Firmicutes;c__BacilliExiguobacteralesExiguobacteraceaeExiguobacterium
TH55	MGYG-HGUT-00265	5395408	20.3093	19	2205	30	0.399784	d__Bacteria;p__Bacteroidota;c__BacteroidiaBacteroidalesBacteroidaceaeBacteroides;s__Bacteroides__nordii
TH58	MGYG-HGUT-00265	5406472	20.2293	19	2342	36	0.421439	d__Bacteria;p__Bacteroidota;c__BacteroidiaBacteroidalesBacteroidaceaeBacteroides;s__Bacteroides__nordii
TH62	MGYG-HGUT-00265	5414613	20.186	19	1538	20	0.27773	d__Bacteria;p__Bacteroidota;c__BacteroidiaBacteroidalesBacteroidaceaeBacteroides;s__Bacteroides__nordii
TH74	MGYG-HGUT-00265	5393714	20.0303	19	1917	27	0.348517	d__Bacteria;p__Bacteroidota;c__BacteroidiaBacteroidalesBacteroidaceaeBacteroides;s__Bacteroides__nordii
TH62	MGYG-HGUT-00266	1901019	20.7624	20	101	1	0.0511831	d__Bacteria;p__Actinobacteriota;c__CoriobacteriiaCoriobacterialesCoriobacteriaceaeCollinsella;s__Collinsella__sp002232035
TH74	MGYG-HGUT-00266	2028456	20.3905	20	105	1	0.0504324	d__Bacteria;p__Actinobacteriota;c__CoriobacteriiaCoriobacterialesCoriobacteriaceaeCollinsella;s__Collinsella__sp002232035
TH55	MGYG-HGUT-00267	1799091	20.2125	19	654	5	0.352623	d__Bacteria;p__Firmicutes;c__BacilliErysipelotrichalesErysipelotrichaceaeCAG-536;s__CAG-536__sp000434355
TH58	MGYG-HGUT-00267	1807400	20.0651	19	707	7	0.375401	d__Bacteria;p__Firmicutes;c__BacilliErysipelotrichalesErysipelotrichaceaeCAG-536;s__CAG-536__sp000434355
TH62	MGYG-HGUT-00267	1807400	20.4646	19	480	4	0.261425	d__Bacteria;p__Firmicutes;c__BacilliErysipelotrichalesErysipelotrichaceaeCAG-536;s__CAG-536__sp000434355
TH74	MGYG-HGUT-00267	1810469	19.7729	19	643	5	0.3477	d__Bacteria;p__Firmicutes;c__BacilliErysipelotrichalesErysipelotrichaceaeCAG-536;s__CAG-536__sp000434355
TH55	MGYG-HGUT-00268	3215603	20.2413	19	866	10	0.263372	d__Bacteria;p__Firmicutes_A;c__ClostridiaLachnospiralesLachnospiraceaeFaecalicatena;s__Faecalicatena__sp900066545
TH58	MGYG-HGUT-00268	3241718	19.9024	19	973	4	0.289075	d__Bacteria;p__Firmicutes_A;c__ClostridiaLachnospiralesLachnospiraceaeFaecalicatena;s__Faecalicatena__sp900066545
TH62	MGYG-HGUT-00268	3178344	20.026	19	653	5	0.1985	d__Bacteria;p__Firmicutes_A;c__ClostridiaLachnospiralesLachnospiraceaeFaecalicatena;s__Faecalicatena__sp900066545
TH74	MGYG-HGUT-00268	3252094	19.8298	19	846	10	0.252914	d__Bacteria;p__Firmicutes_A;c__ClostridiaLachnospiralesLachnospiraceaeFaecalicatena;s__Faecalicatena__sp900066545
TH55	MGYG-HGUT-00269	2127420	20.4008	19	499	9	0.237283	d__Bacteria;p__Firmicutes;c__BacilliErysipelotrichalesErysipelatoclostridiaceaeErysipelatoclostridium
TH58	MGYG-HGUT-00269	2104231	20.158	19	557	3	0.259762	d__Bacteria;p__Firmicutes;c__BacilliErysipelotrichalesErysipelatoclostridiaceaeErysipelatoclostridium
TH62	MGYG-HGUT-00269	2118946	20.1556	20	405	2	0.188584	d__Bacteria;p__Firmicutes;c__BacilliErysipelotrichalesErysipelatoclostridiaceaeErysipelatoclostridium
TH74	MGYG-HGUT-00269	2123919	20.2795	19	440	6	0.210083	d__Bacteria;p__Firmicutes;c__BacilliErysipelotrichalesErysipelatoclostridiaceaeErysipelatoclostridium
TH55	MGYG-HGUT-00270	1752024	20.2174	20	115	1	0.0603302	d__Bacteria;p__Actinobacteriota;c__CoriobacteriiaCoriobacterialesCoriobacteriaceaeCollinsella
TH62	MGYG-HGUT-00270	1947508	20.5625	20	80	3	0.0388702	d__Bacteria;p__Actinobacteriota;c__CoriobacteriiaCoriobacterialesCoriobacteriaceaeCollinsella
TH74	MGYG-HGUT-00270	1910972	20.7364	20	110	4	0.0563064	d__Bacteria;p__Actinobacteriota;c__CoriobacteriiaCoriobacterialesCoriobacteriaceaeCollinsella
TH55	MGYG-HGUT-00271	3875152	19.9894	19	1127	11	0.280324	d__Bacteria;p__Firmicutes_A;c__ClostridiaLachnospiralesLachnospiraceaeRoseburia;s__Roseburia__inulinivorans
TH58	MGYG-HGUT-00271	3854006	19.9886	19	1315	16	0.322625	d__Bacteria;p__Firmicutes_A;c__ClostridiaLachnospiralesLachnospiraceaeRoseburia;s__Roseburia__inulinivorans
TH62	MGYG-HGUT-00271	3869551	19.8969	19	902	5	0.223747	d__Bacteria;p__Firmicutes_A;c__ClostridiaLachnospiralesLachnospiraceaeRoseburia;s__Roseburia__inulinivorans
TH74	MGYG-HGUT-00271	3880216	19.8794	19	1219	12	0.304751	d__Bacteria;p__Firmicutes_A;c__ClostridiaLachnospiralesLachnospiraceaeRoseburia;s__Roseburia__inulinivorans
TH55	MGYG-HGUT-00272	3706333	20.2413	19	1546	15	0.409758	d__Bacteria;p__Bacteroidota;c__BacteroidiaBacteroidalesBacteroidaceaePrevotella;s__Prevotella__sp000434515
TH58	MGYG-HGUT-00272	3726367	20.098	19	1776	24	0.450841	d__Bacteria;p__Bacteroidota;c__BacteroidiaBacteroidalesBacteroidaceaePrevotella;s__Prevotella__sp000434515
TH62	MGYG-HGUT-00272	3605476	19.9445	19	1189	8	0.317628	d__Bacteria;p__Bacteroidota;c__BacteroidiaBacteroidalesBacteroidaceaePrevotella;s__Prevotella__sp000434515
TH74	MGYG-HGUT-00272	3661033	19.9646	19	1725	27	0.464131	d__Bacteria;p__Bacteroidota;c__BacteroidiaBacteroidalesBacteroidaceaePrevotella;s__Prevotella__sp000434515
TH55	MGYG-HGUT-00273	3456146	20.2663	19	1998	21	0.568032	d__Bacteria;p__Bacteroidota;c__BacteroidiaBacteroidalesBacteroidaceaeBacteroides_A;s__Bacteroides_A__coprophilus
TH58	MGYG-HGUT-00273	3451216	20.3871	19	2240	35	0.620593	d__Bacteria;p__Bacteroidota;c__BacteroidiaBacteroidalesBacteroidaceaeBacteroides_A;s__Bacteroides_A__coprophilus
TH62	MGYG-HGUT-00273	3381950	20.5176	19	1480	21	0.42718	d__Bacteria;p__Bacteroidota;c__BacteroidiaBacteroidalesBacteroidaceaeBacteroides_A;s__Bacteroides_A__coprophilus
TH74	MGYG-HGUT-00273	3455712	20.3837	19	2179	31	0.620017	d__Bacteria;p__Bacteroidota;c__BacteroidiaBacteroidalesBacteroidaceaeBacteroides_A;s__Bacteroides_A__coprophilus
TH55	MGYG-HGUT-00274	3388686	20.357	20	1538	15	0.439757	d__Bacteria;p__Firmicutes_A;c__ClostridiaLachnospiralesLachnospiraceaeUBA9502;s__UBA9502__sp003506385
TH58	MGYG-HGUT-00274	3367353	20.0722	19	1578	10	0.444385	d__Bacteria;p__Firmicutes_A;c__ClostridiaLachnospiralesLachnospiraceaeUBA9502;s__UBA9502__sp003506385
TH62	MGYG-HGUT-00274	3390293	20.2921	19	1157	17	0.325252	d__Bacteria;p__Firmicutes_A;c__ClostridiaLachnospiralesLachnospiraceaeUBA9502;s__UBA9502__sp003506385
TH74	MGYG-HGUT-00274	3534782	20.2339	19	1471	21	0.405513	d__Bacteria;p__Firmicutes_A;c__ClostridiaLachnospiralesLachnospiraceaeUBA9502;s__UBA9502__sp003506385
TH55	MGYG-HGUT-00275	2142690	20.1701	20	147	3	0.0684187	d__Bacteria;p__Actinobacteriota;c__CoriobacteriiaCoriobacterialesCoriobacteriaceaeCollinsella;s__Collinsella__sp002232035
TH58	MGYG-HGUT-00275	2133095	20.529	20	155	1	0.0682107	d__Bacteria;p__Actinobacteriota;c__CoriobacteriiaCoriobacterialesCoriobacteriaceaeCollinsella;s__Collinsella__sp002232035
TH62	MGYG-HGUT-00275	2014184	20.3841	19	151	5	0.068663	d__Bacteria;p__Actinobacteriota;c__CoriobacteriiaCoriobacterialesCoriobacteriaceaeCollinsella;s__Collinsella__sp002232035
TH74	MGYG-HGUT-00275	2259037	20.3518	20	199	1	0.0852576	d__Bacteria;p__Actinobacteriota;c__CoriobacteriiaCoriobacterialesCoriobacteriaceaeCollinsella;s__Collinsella__sp002232035
TH55	MGYG-HGUT-00276	2845075	20.4864	20	2418	26	0.833862	d__Bacteria;p__Firmicutes_C;c__NegativicutesVeillonellalesMegasphaeraceaeCaecibacter
TH58	MGYG-HGUT-00276	2831940	20.2974	19	2340	30	0.778159	d__Bacteria;p__Firmicutes_C;c__NegativicutesVeillonellalesMegasphaeraceaeCaecibacter
TH62	MGYG-HGUT-00276	2845919	20.4885	20	1865	22	0.620221	d__Bacteria;p__Firmicutes_C;c__NegativicutesVeillonellalesMegasphaeraceaeCaecibacter
TH74	MGYG-HGUT-00276	2829511	20.4021	20	2355	22	0.814381	d__Bacteria;p__Firmicutes_C;c__NegativicutesVeillonellalesMegasphaeraceaeCaecibacter
TH55	MGYG-HGUT-00277	2007391	20.0902	19	765	4	0.36794	d__Bacteria;p__Firmicutes;c__BacilliLactobacillalesStreptococcaceaeStreptococcus;s__Streptococcus__mutans
TH58	MGYG-HGUT-00277	2013482	20.3883	19	721	5	0.357788	d__Bacteria;p__Firmicutes;c__BacilliLactobacillalesStreptococcaceaeStreptococcus;s__Streptococcus__mutans
TH62	MGYG-HGUT-00277	2016553	20.1036	19	579	8	0.276264	d__Bacteria;p__Firmicutes;c__BacilliLactobacillalesStreptococcaceaeStreptococcus;s__Streptococcus__mutans
TH74	MGYG-HGUT-00277	2004203	19.9046	19	765	3	0.375162	d__Bacteria;p__Firmicutes;c__BacilliLactobacillalesStreptococcaceaeStreptococcus;s__Streptococcus__mutans
TH55	MGYG-HGUT-00278	4099595	19.9779	19	1492	14	0.350498	d__Bacteria;p__Firmicutes_A;c__ClostridiaLachnospiralesLachnospiraceaeHungatella_A
TH58	MGYG-HGUT-00278	4111348	19.9105	19	1665	16	0.377005	d__Bacteria;p__Firmicutes_A;c__ClostridiaLachnospiralesLachnospiraceaeHungatella_A
TH62	MGYG-HGUT-00278	3855126	19.9836	19	1095	10	0.272027	d__Bacteria;p__Firmicutes_A;c__ClostridiaLachnospiralesLachnospiraceaeHungatella_A
TH74	MGYG-HGUT-00278	3854578	19.9052	19	1488	14	0.376695	d__Bacteria;p__Firmicutes_A;c__ClostridiaLachnospiralesLachnospiraceaeHungatella_A
TH74	MGYG-HGUT-00279	714318	19.8824	19	85	3	0.114095	d__Bacteria;p__Firmicutes_C;c__NegativicutesVeillonellalesVeillonellaceaeVeillonella
TH55	MGYG-HGUT-00280	2564898	20.1366	19	1369	31	0.513432	d__Bacteria;p__Firmicutes_A;c__ClostridiaLachnospiralesLachnospiraceae
TH58	MGYG-HGUT-00280	2564898	20.0412	19	1552	16	0.560763	d__Bacteria;p__Firmicutes_A;c__ClostridiaLachnospiralesLachnospiraceae
TH62	MGYG-HGUT-00280	2564898	20.1493	19	1112	6	0.411946	d__Bacteria;p__Firmicutes_A;c__ClostridiaLachnospiralesLachnospiraceae
TH74	MGYG-HGUT-00280	2564898	19.9582	19	1435	10	0.543102	d__Bacteria;p__Firmicutes_A;c__ClostridiaLachnospiralesLachnospiraceae
TH55	MGYG-HGUT-00281	4314987	19.9763	19	2701	38	0.59882	d__Bacteria;p__Firmicutes_A;c__ClostridiaLachnospiralesLachnospiraceaeLachnoclostridium_A
TH58	MGYG-HGUT-00281	4314699	19.9583	19	3023	43	0.656036	d__Bacteria;p__Firmicutes_A;c__ClostridiaLachnospiralesLachnospiraceaeLachnoclostridium_A
TH62	MGYG-HGUT-00281	4318795	20.0586	19	2254	17	0.501668	d__Bacteria;p__Firmicutes_A;c__ClostridiaLachnospiralesLachnospiraceaeLachnoclostridium_A
TH74	MGYG-HGUT-00281	4317790	19.9704	19	2741	27	0.620896	d__Bacteria;p__Firmicutes_A;c__ClostridiaLachnospiralesLachnospiraceaeLachnoclostridium_A
TH55	MGYG-HGUT-00282	3319323	20.1111	19	1935	25	0.564934	d__Bacteria;p__Firmicutes_A;c__ClostridiaLachnospiralesLachnospiraceaeTF01-11;s__TF01-11__sp003524945
TH58	MGYG-HGUT-00282	3323027	20.0375	19	2134	23	0.597558	d__Bacteria;p__Firmicutes_A;c__ClostridiaLachnospiralesLachnospiraceaeTF01-11;s__TF01-11__sp003524945
TH62	MGYG-HGUT-00282	3320882	20.2287	19	1478	15	0.419527	d__Bacteria;p__Firmicutes_A;c__ClostridiaLachnospiralesLachnospiraceaeTF01-11;s__TF01-11__sp003524945
TH74	MGYG-HGUT-00282	3309890	20.0815	19	1951	21	0.568659	d__Bacteria;p__Firmicutes_A;c__ClostridiaLachnospiralesLachnospiraceaeTF01-11;s__TF01-11__sp003524945
TH55	MGYG-HGUT-00283	287084	20.319	20	163	2	0.559418	d__Bacteria;p__Actinobacteriota;c__CoriobacteriiaCoriobacterialesCoriobacteriaceaeCollinsella
TH58	MGYG-HGUT-00283	246299	20.4038	20	156	5	0.560295	d__Bacteria;p__Actinobacteriota;c__CoriobacteriiaCoriobacterialesCoriobacteriaceaeCollinsella
TH62	MGYG-HGUT-00283	211809	20.0385	20	104	2	0.471179	d__Bacteria;p__Actinobacteriota;c__CoriobacteriiaCoriobacterialesCoriobacteriaceaeCollinsella
TH74	MGYG-HGUT-00283	356220	20.7109	20	211	2	0.573522	d__Bacteria;p__Actinobacteriota;c__CoriobacteriiaCoriobacterialesCoriobacteriaceaeCollinsella
TH55	MGYG-HGUT-00284	5803538	20.2849	19	2001	28	0.336002	d__Bacteria;p__Bacteroidota;c__BacteroidiaBacteroidalesTannerellaceaeParabacteroides
TH58	MGYG-HGUT-00284	5855124	20.1005	19	2070	25	0.334493	d__Bacteria;p__Bacteroidota;c__BacteroidiaBacteroidalesTannerellaceaeParabacteroides
TH62	MGYG-HGUT-00284	5773168	20.2185	19	1506	27	0.250902	d__Bacteria;p__Bacteroidota;c__BacteroidiaBacteroidalesTannerellaceaeParabacteroides
TH74	MGYG-HGUT-00284	5798160	19.9403	19	2110	20	0.356061	d__Bacteria;p__Bacteroidota;c__BacteroidiaBacteroidalesTannerellaceaeParabacteroides
TH55	MGYG-HGUT-00285	1907449	20.1622	19	1258	14	0.643005	d__Bacteria;p__Firmicutes_B;c__PeptococciaPeptococcalesPeptococcaceaeUBA7185
TH58	MGYG-HGUT-00285	1856266	19.9521	19	1441	18	0.727644	d__Bacteria;p__Firmicutes_B;c__PeptococciaPeptococcalesPeptococcaceaeUBA7185
TH62	MGYG-HGUT-00285	1748238	20.2865	19	1061	11	0.584875	d__Bacteria;p__Firmicutes_B;c__PeptococciaPeptococcalesPeptococcaceaeUBA7185
TH74	MGYG-HGUT-00285	1947839	20.0171	19	1227	11	0.614065	d__Bacteria;p__Firmicutes_B;c__PeptococciaPeptococcalesPeptococcaceaeUBA7185
TH58	MGYG-HGUT-00286	300365	20.2727	19	220	1	0.738435	d__Bacteria;p__Firmicutes_A;c__ClostridiaLachnospiralesCAG-274
TH74	MGYG-HGUT-00286	250836	20.6168	20	167	4	0.677734	d__Bacteria;p__Firmicutes_A;c__ClostridiaLachnospiralesCAG-274
TH55	MGYG-HGUT-00287	7006263	19.8516	19	2440	30	0.335957	d__Bacteria;p__Firmicutes_A;c__ClostridiaLachnospiralesLachnospiraceaeRobinsoniella
TH58	MGYG-HGUT-00287	6815605	19.9625	19	2508	49	0.346499	d__Bacteria;p__Firmicutes_A;c__ClostridiaLachnospiralesLachnospiraceaeRobinsoniella
TH62	MGYG-HGUT-00287	6873863	19.8788	19	1873	19	0.261294	d__Bacteria;p__Firmicutes_A;c__ClostridiaLachnospiralesLachnospiraceaeRobinsoniella
TH74	MGYG-HGUT-00287	6961480	19.8918	19	2236	29	0.313439	d__Bacteria;p__Firmicutes_A;c__ClostridiaLachnospiralesLachnospiraceaeRobinsoniella
TH55	MGYG-HGUT-00288	846174	20.4322	19	118	2	0.134842	d__Bacteria;p__Actinobacteriota;c__CoriobacteriiaCoriobacterialesCoriobacteriaceaeCollinsella
TH58	MGYG-HGUT-00288	937078	20.6556	20	151	2	0.145345	d__Bacteria;p__Actinobacteriota;c__CoriobacteriiaCoriobacterialesCoriobacteriaceaeCollinsella
TH62	MGYG-HGUT-00288	785300	21.1415	20	106	1	0.122883	d__Bacteria;p__Actinobacteriota;c__CoriobacteriiaCoriobacterialesCoriobacteriaceaeCollinsella
TH74	MGYG-HGUT-00288	922890	20.4692	20	130	2	0.141512	d__Bacteria;p__Actinobacteriota;c__CoriobacteriiaCoriobacterialesCoriobacteriaceaeCollinsella
TH55	MGYG-HGUT-00289	2987852	20.5768	20	3561	44	1.14356	d__Bacteria;p__Bacteroidota;c__BacteroidiaBacteroidalesBacteroidaceaePrevotella;s__Prevotella__buccae
TH58	MGYG-HGUT-00289	2986105	20.1221	19	3988	51	1.24661	d__Bacteria;p__Bacteroidota;c__BacteroidiaBacteroidalesBacteroidaceaePrevotella;s__Prevotella__buccae
TH62	MGYG-HGUT-00289	2973698	20.5744	20	2857	44	0.92622	d__Bacteria;p__Bacteroidota;c__BacteroidiaBacteroidalesBacteroidaceaePrevotella;s__Prevotella__buccae
TH74	MGYG-HGUT-00289	2995358	20.6431	20	3939	52	1.27547	d__Bacteria;p__Bacteroidota;c__BacteroidiaBacteroidalesBacteroidaceaePrevotella;s__Prevotella__buccae
TH55	MGYG-HGUT-00290	1458042	20.6944	20	144	1	0.0936873	d__Bacteria;p__Actinobacteriota;c__CoriobacteriiaCoriobacterialesCoriobacteriaceaeCollinsella
TH58	MGYG-HGUT-00290	1352277	20.1544	19	149	1	0.104416	d__Bacteria;p__Actinobacteriota;c__CoriobacteriiaCoriobacterialesCoriobacteriaceaeCollinsella
TH62	MGYG-HGUT-00290	1181348	20.8421	19	95	1	0.0799934	d__Bacteria;p__Actinobacteriota;c__CoriobacteriiaCoriobacterialesCoriobacteriaceaeCollinsella
TH74	MGYG-HGUT-00290	1596691	20.4737	20	133	4	0.0830468	d__Bacteria;p__Actinobacteriota;c__CoriobacteriiaCoriobacterialesCoriobacteriaceaeCollinsella
TH55	MGYG-HGUT-00291	1607617	20.3954	19	1229	15	0.729465	d__Bacteria;p__Actinobacteriota;c__CoriobacteriiaCoriobacterialesEggerthellaceaeCAG-1427
TH58	MGYG-HGUT-00291	1636329	20.3351	19	1307	22	0.748871	d__Bacteria;p__Actinobacteriota;c__CoriobacteriiaCoriobacterialesEggerthellaceaeCAG-1427
TH62	MGYG-HGUT-00291	1556495	20.3896	20	901	13	0.548733	d__Bacteria;p__Actinobacteriota;c__CoriobacteriiaCoriobacterialesEggerthellaceaeCAG-1427
TH74	MGYG-HGUT-00291	1644267	20.3587	20	1224	20	0.725673	d__Bacteria;p__Actinobacteriota;c__CoriobacteriiaCoriobacterialesEggerthellaceaeCAG-1427
TH55	MGYG-HGUT-00292	350653	20.3846	20	117	3	0.320545	d__Bacteria;p__Actinobacteriota;c__CoriobacteriiaCoriobacterialesCoriobacteriaceaeCollinsella
TH58	MGYG-HGUT-00292	403782	20.1863	20	161	1	0.344245	d__Bacteria;p__Actinobacteriota;c__CoriobacteriiaCoriobacterialesCoriobacteriaceaeCollinsella
TH62	MGYG-HGUT-00292	377012	20.4375	20	96	1	0.237658	d__Bacteria;p__Actinobacteriota;c__CoriobacteriiaCoriobacterialesCoriobacteriaceaeCollinsella
TH74	MGYG-HGUT-00292	448581	19.993	19	143	7	0.313433	d__Bacteria;p__Actinobacteriota;c__CoriobacteriiaCoriobacterialesCoriobacteriaceaeCollinsella
TH55	MGYG-HGUT-00293	782250	20.3085	20	94	2	0.116075	d__Bacteria;p__Firmicutes_C;c__NegativicutesVeillonellalesVeillonellaceaeVeillonella
TH62	MGYG-HGUT-00293	712927	19.5	19	94	1	0.126801	d__Bacteria;p__Firmicutes_C;c__NegativicutesVeillonellalesVeillonellaceaeVeillonella
TH74	MGYG-HGUT-00293	759056	19.9808	20	104	1	0.137012	d__Bacteria;p__Firmicutes_C;c__NegativicutesVeillonellalesVeillonellaceaeVeillonella
TH55	MGYG-HGUT-00294	1703057	20.0766	19	679	1	0.384426	d__Bacteria;p__Firmicutes_C;c__NegativicutesAcidaminococcalesAcidaminococcaceaePhascolarctobacterium_A
TH58	MGYG-HGUT-00294	1703287	20.659	19	780	9	0.445198	d__Bacteria;p__Firmicutes_C;c__NegativicutesAcidaminococcalesAcidaminococcaceaePhascolarctobacterium_A
TH62	MGYG-HGUT-00294	1637549	20.0739	19	528	6	0.304602	d__Bacteria;p__Firmicutes_C;c__NegativicutesAcidaminococcalesAcidaminococcaceaePhascolarctobacterium_A
TH74	MGYG-HGUT-00294	1639726	20.1649	19	667	5	0.399274	d__Bacteria;p__Firmicutes_C;c__NegativicutesAcidaminococcalesAcidaminococcaceaePhascolarctobacterium_A
TH55	MGYG-HGUT-00295	2712228	21.0488	20	3610	68	1.31136	d__Bacteria;p__Firmicutes_A;c__ClostridiaOscillospiralesAcutalibacteraceaeClostridium_E;s__Clostridium_E__sporosphaeroides
TH58	MGYG-HGUT-00295	2736841	20.9494	20	4113	59	1.38868	d__Bacteria;p__Firmicutes_A;c__ClostridiaOscillospiralesAcutalibacteraceaeClostridium_E;s__Clostridium_E__sporosphaeroides
TH62	MGYG-HGUT-00295	2703883	21.3392	20	2972	38	1.05818	d__Bacteria;p__Firmicutes_A;c__ClostridiaOscillospiralesAcutalibacteraceaeClostridium_E;s__Clostridium_E__sporosphaeroides
TH74	MGYG-HGUT-00295	2765912	21.1858	20	3999	60	1.45138	d__Bacteria;p__Firmicutes_A;c__ClostridiaOscillospiralesAcutalibacteraceaeClostridium_E;s__Clostridium_E__sporosphaeroides
TH55	MGYG-HGUT-00296	1842662	20.0858	19	501	5	0.267005	d__Bacteria;p__Firmicutes_A;c__ClostridiaPeptostreptococcalesPeptostreptococcaceaePeptostreptococcus;s__Peptostreptococcus__anaerobius
TH58	MGYG-HGUT-00296	1818626	20.0179	19	503	2	0.26553	d__Bacteria;p__Firmicutes_A;c__ClostridiaPeptostreptococcalesPeptostreptococcaceaePeptostreptococcus;s__Peptostreptococcus__anaerobius
TH62	MGYG-HGUT-00296	1807419	20.2815	19	373	4	0.206648	d__Bacteria;p__Firmicutes_A;c__ClostridiaPeptostreptococcalesPeptostreptococcaceaePeptostreptococcus;s__Peptostreptococcus__anaerobius
TH74	MGYG-HGUT-00296	1826245	20.5509	19	432	2	0.23009	d__Bacteria;p__Firmicutes_A;c__ClostridiaPeptostreptococcalesPeptostreptococcaceaePeptostreptococcus;s__Peptostreptococcus__anaerobius
TH55	MGYG-HGUT-00297	1481741	19.8825	19	434	3	0.287027	d__Bacteria;p__Firmicutes;c__BacilliRF39CAG-611UBA7057
TH58	MGYG-HGUT-00297	1485796	19.9363	19	455	5	0.295128	d__Bacteria;p__Firmicutes;c__BacilliRF39CAG-611UBA7057
TH62	MGYG-HGUT-00297	1427101	19.8555	19	263	1	0.180296	d__Bacteria;p__Firmicutes;c__BacilliRF39CAG-611UBA7057
TH74	MGYG-HGUT-00297	1456418	20.0802	19	424	1	0.285014	d__Bacteria;p__Firmicutes;c__BacilliRF39CAG-611UBA7057
TH55	MGYG-HGUT-00298	1143595	19.7758	19	330	2	0.282005	d__Bacteria;p__Firmicutes;c__BacilliLactobacillalesStreptococcaceaeStreptococcus
TH58	MGYG-HGUT-00298	1212957	19.9124	19	354	3	0.284594	d__Bacteria;p__Firmicutes;c__BacilliLactobacillalesStreptococcaceaeStreptococcus
TH62	MGYG-HGUT-00298	977325	20.0996	19	241	1	0.243215	d__Bacteria;p__Firmicutes;c__BacilliLactobacillalesStreptococcaceaeStreptococcus
TH74	MGYG-HGUT-00298	1156983	19.7364	19	330	1	0.275285	d__Bacteria;p__Firmicutes;c__BacilliLactobacillalesStreptococcaceaeStreptococcus
TH55	MGYG-HGUT-00299	1832756	20.825	19	2091	26	1.08885	d__Bacteria;p__Actinobacteriota;c__ActinobacteriaActinomycetalesActinomycetaceaePauljensenia
TH58	MGYG-HGUT-00299	1816346	20.7055	19	2187	27	1.10783	d__Bacteria;p__Actinobacteriota;c__ActinobacteriaActinomycetalesActinomycetaceaePauljensenia
TH62	MGYG-HGUT-00299	1828864	20.2734	20	1496	23	0.785843	d__Bacteria;p__Actinobacteriota;c__ActinobacteriaActinomycetalesActinomycetaceaePauljensenia
TH74	MGYG-HGUT-00299	1824510	20.3582	20	2161	34	1.16415	d__Bacteria;p__Actinobacteriota;c__ActinobacteriaActinomycetalesActinomycetaceaePauljensenia
TH55	MGYG-HGUT-00300	1216445	21.0375	20	3490	49	2.81829	d__Bacteria;p__Actinobacteriota;c__CoriobacteriiaCoriobacterialesEggerthellaceaeCAG-1427
TH58	MGYG-HGUT-00300	1219540	21.0415	20	3562	51	2.72127	d__Bacteria;p__Actinobacteriota;c__CoriobacteriiaCoriobacterialesEggerthellaceaeCAG-1427
TH62	MGYG-HGUT-00300	1173956	20.9822	20	2529	32	2.07887	d__Bacteria;p__Actinobacteriota;c__CoriobacteriiaCoriobacterialesEggerthellaceaeCAG-1427
TH74	MGYG-HGUT-00300	1218046	20.9644	20	4022	63	3.22278	d__Bacteria;p__Actinobacteriota;c__CoriobacteriiaCoriobacterialesEggerthellaceaeCAG-1427
TH55	MGYG-HGUT-00301	2537223	19.9006	19	664	7	0.251653	d__Bacteria;p__Firmicutes_A;c__ClostridiaLachnospiralesLachnospiraceaeBlautia_A
TH58	MGYG-HGUT-00301	2582466	19.8631	19	723	8	0.267767	d__Bacteria;p__Firmicutes_A;c__ClostridiaLachnospiralesLachnospiraceaeBlautia_A
TH62	MGYG-HGUT-00301	2518275	19.8124	19	517	15	0.195928	d__Bacteria;p__Firmicutes_A;c__ClostridiaLachnospiralesLachnospiraceaeBlautia_A
TH74	MGYG-HGUT-00301	2613913	19.8352	19	704	6	0.26248	d__Bacteria;p__Firmicutes_A;c__ClostridiaLachnospiralesLachnospiraceaeBlautia_A
TH55	MGYG-HGUT-00302	1629782	20.8085	20	141	3	0.083324	d__Bacteria;p__Actinobacteriota;c__CoriobacteriiaCoriobacterialesCoriobacteriaceaeCollinsella
TH58	MGYG-HGUT-00302	1548449	20.9455	20	110	1	0.0726533	d__Bacteria;p__Actinobacteriota;c__CoriobacteriiaCoriobacterialesCoriobacteriaceaeCollinsella
TH62	MGYG-HGUT-00302	1479116	20.7517	20	149	1	0.0960709	d__Bacteria;p__Actinobacteriota;c__CoriobacteriiaCoriobacterialesCoriobacteriaceaeCollinsella
TH74	MGYG-HGUT-00302	1624839	20.4321	20	162	6	0.0922553	d__Bacteria;p__Actinobacteriota;c__CoriobacteriiaCoriobacterialesCoriobacteriaceaeCollinsella
TH55	MGYG-HGUT-00303	2193895	20.3782	19	1367	21	0.59898	d__Bacteria;p__Actinobacteriota;c__ActinobacteriaActinomycetalesActinomycetaceaeVaribaculum;s__Varibaculum__cambriense_A
TH58	MGYG-HGUT-00303	2194681	20.5886	20	1636	21	0.669983	d__Bacteria;p__Actinobacteriota;c__ActinobacteriaActinomycetalesActinomycetaceaeVaribaculum;s__Varibaculum__cambriense_A
TH62	MGYG-HGUT-00303	2199879	20.4631	20	1043	7	0.44657	d__Bacteria;p__Actinobacteriota;c__ActinobacteriaActinomycetalesActinomycetaceaeVaribaculum;s__Varibaculum__cambriense_A
TH74	MGYG-HGUT-00303	2201857	20.2977	19	1505	18	0.670116	d__Bacteria;p__Actinobacteriota;c__ActinobacteriaActinomycetalesActinomycetaceaeVaribaculum;s__Varibaculum__cambriense_A
TH55	MGYG-HGUT-00304	1606616	20.6497	20	1710	22	1.03746	d__Bacteria;p__Actinobacteriota;c__CoriobacteriiaCoriobacterialesEggerthellaceaeCAG-1427
TH58	MGYG-HGUT-00304	1613120	20.4423	20	1820	26	1.05138	d__Bacteria;p__Actinobacteriota;c__CoriobacteriiaCoriobacterialesEggerthellaceaeCAG-1427
TH62	MGYG-HGUT-00304	1608536	20.7565	20	1310	16	0.770017	d__Bacteria;p__Actinobacteriota;c__CoriobacteriiaCoriobacterialesEggerthellaceaeCAG-1427
TH74	MGYG-HGUT-00304	1613120	20.4748	19	1988	7	1.1864	d__Bacteria;p__Actinobacteriota;c__CoriobacteriiaCoriobacterialesEggerthellaceaeCAG-1427
TH55	MGYG-HGUT-00305	2446714	20.1659	19	1947	26	0.764617	d__Bacteria;p__Bacteroidota;c__BacteroidiaBacteroidalesPaludibacteraceaeRF16
TH58	MGYG-HGUT-00305	2444317	20.0793	19	2080	28	0.796214	d__Bacteria;p__Bacteroidota;c__BacteroidiaBacteroidalesPaludibacteraceaeRF16
TH62	MGYG-HGUT-00305	2436956	20.0789	19	1407	18	0.549046	d__Bacteria;p__Bacteroidota;c__BacteroidiaBacteroidalesPaludibacteraceaeRF16
TH74	MGYG-HGUT-00305	2446714	20.2087	19	2137	29	0.854738	d__Bacteria;p__Bacteroidota;c__BacteroidiaBacteroidalesPaludibacteraceaeRF16
TH58	MGYG-HGUT-00306	392584	20.8378	20	148	3	0.349734	d__Bacteria;p__Actinobacteriota;c__CoriobacteriiaCoriobacterialesCoriobacteriaceaeCollinsella;s__Collinsella__sp003487125
TH62	MGYG-HGUT-00306	333843	20.6	20	115	6	0.299542	d__Bacteria;p__Actinobacteriota;c__CoriobacteriiaCoriobacterialesCoriobacteriaceaeCollinsella;s__Collinsella__sp003487125
TH74	MGYG-HGUT-00306	412801	20.2026	20	153	3	0.365551	d__Bacteria;p__Actinobacteriota;c__CoriobacteriiaCoriobacterialesCoriobacteriaceaeCollinsella;s__Collinsella__sp003487125
TH55	MGYG-HGUT-00307	2027451	22.1328	20	1499	12	0.749118	d__Bacteria;p__Actinobacteriota;c__ActinobacteriaActinomycetalesMicrococcaceaeRothia;s__Rothia__mucilaginosa
TH58	MGYG-HGUT-00307	2084536	20.8969	20	1601	22	0.708023	d__Bacteria;p__Actinobacteriota;c__ActinobacteriaActinomycetalesMicrococcaceaeRothia;s__Rothia__mucilaginosa
TH62	MGYG-HGUT-00307	1956252	21.0805	20	957	16	0.477648	d__Bacteria;p__Actinobacteriota;c__ActinobacteriaActinomycetalesMicrococcaceaeRothia;s__Rothia__mucilaginosa
TH74	MGYG-HGUT-00307	2074685	21.4158	20	1544	21	0.747535	d__Bacteria;p__Actinobacteriota;c__ActinobacteriaActinomycetalesMicrococcaceaeRothia;s__Rothia__mucilaginosa
TH55	MGYG-HGUT-00308	1864336	23.1167	20	4029	65	2.19542	d__Bacteria;p__Actinobacteriota;c__ActinobacteriaActinomycetalesActinomycetaceaePauljensenia;s__Pauljensenia__keddieii
TH58	MGYG-HGUT-00308	1854140	21.6665	20	3931	76	1.99133	d__Bacteria;p__Actinobacteriota;c__ActinobacteriaActinomycetalesActinomycetaceaePauljensenia;s__Pauljensenia__keddieii
TH62	MGYG-HGUT-00308	1748202	21.3417	20	2523	46	1.42861	d__Bacteria;p__Actinobacteriota;c__ActinobacteriaActinomycetalesActinomycetaceaePauljensenia;s__Pauljensenia__keddieii
TH74	MGYG-HGUT-00308	1908440	21.7573	20	4331	78	2.30523	d__Bacteria;p__Actinobacteriota;c__ActinobacteriaActinomycetalesActinomycetaceaePauljensenia;s__Pauljensenia__keddieii
TH62	MGYG-HGUT-00309	591206	20.3692	20	65	1	0.10504	d__Bacteria;p__Actinobacteriota;c__CoriobacteriiaCoriobacterialesCoriobacteriaceaeCollinsella;s__Collinsella__aerofaciens
TH74	MGYG-HGUT-00309	1274228	20.1484	20	128	2	0.0979417	d__Bacteria;p__Actinobacteriota;c__CoriobacteriiaCoriobacterialesCoriobacteriaceaeCollinsella;s__Collinsella__aerofaciens
TH55	MGYG-HGUT-00310	1471720	20.886	19	623	5	0.430721	d__Bacteria;p__Firmicutes_C;c__NegativicutesAcidaminococcalesAcidaminococcaceaePhascolarctobacterium_A
TH58	MGYG-HGUT-00310	1479737	19.8747	19	726	8	0.471435	d__Bacteria;p__Firmicutes_C;c__NegativicutesAcidaminococcalesAcidaminococcaceaePhascolarctobacterium_A
TH62	MGYG-HGUT-00310	1367197	20.2537	20	536	5	0.376098	d__Bacteria;p__Firmicutes_C;c__NegativicutesAcidaminococcalesAcidaminococcaceaePhascolarctobacterium_A
TH74	MGYG-HGUT-00310	1450163	20.2442	19	643	6	0.435537	d__Bacteria;p__Firmicutes_C;c__NegativicutesAcidaminococcalesAcidaminococcaceaePhascolarctobacterium_A
TH58	MGYG-HGUT-00311	1072249	20.1511	19	278	2	0.253766	d__Bacteria;p__Firmicutes_C;c__NegativicutesVeillonellalesVeillonellaceaeVeillonella
TH62	MGYG-HGUT-00311	850398	19.8323	19	167	2	0.188618	d__Bacteria;p__Firmicutes_C;c__NegativicutesVeillonellalesVeillonellaceaeVeillonella
TH74	MGYG-HGUT-00311	992767	19.7764	19	237	3	0.22674	d__Bacteria;p__Firmicutes_C;c__NegativicutesVeillonellalesVeillonellaceaeVeillonella
TH55	MGYG-HGUT-00312	2754251	20.0956	19	1788	20	0.627793	d__Bacteria;p__Firmicutes_A;c__ClostridiaLachnospiralesLachnospiraceaeEisenbergiella
TH58	MGYG-HGUT-00312	2766770	20.1446	19	2074	20	0.697492	d__Bacteria;p__Firmicutes_A;c__ClostridiaLachnospiralesLachnospiraceaeEisenbergiella
TH62	MGYG-HGUT-00312	2767082	20.2231	19	1470	23	0.507502	d__Bacteria;p__Firmicutes_A;c__ClostridiaLachnospiralesLachnospiraceaeEisenbergiella
TH74	MGYG-HGUT-00312	2776221	20.1047	19	1911	24	0.67138	d__Bacteria;p__Firmicutes_A;c__ClostridiaLachnospiralesLachnospiraceaeEisenbergiella
TH55	MGYG-HGUT-00313	1439876	21.4409	20	5795	109	3.87394	d__Bacteria;p__Actinobacteriota;c__CoriobacteriiaCoriobacterialesCoriobacteriaceaeCollinsella;s__Collinsella__vaginalis
TH58	MGYG-HGUT-00313	1442721	21.1352	20	5830	100	3.69628	d__Bacteria;p__Actinobacteriota;c__CoriobacteriiaCoriobacterialesCoriobacteriaceaeCollinsella;s__Collinsella__vaginalis
TH62	MGYG-HGUT-00313	1429499	21.3334	20	3956	58	2.65254	d__Bacteria;p__Actinobacteriota;c__CoriobacteriiaCoriobacterialesCoriobacteriaceaeCollinsella;s__Collinsella__vaginalis
TH74	MGYG-HGUT-00313	1448677	21.3674	20	6891	100	4.68634	d__Bacteria;p__Actinobacteriota;c__CoriobacteriiaCoriobacterialesCoriobacteriaceaeCollinsella;s__Collinsella__vaginalis
TH55	MGYG-HGUT-00314	594306	20.5641	20	156	2	0.25677	d__Bacteria;p__Actinobacteriota;c__CoriobacteriiaCoriobacterialesCoriobacteriaceaeCollinsella
TH58	MGYG-HGUT-00314	658767	20.129	19	155	2	0.221019	d__Bacteria;p__Actinobacteriota;c__CoriobacteriiaCoriobacterialesCoriobacteriaceaeCollinsella
TH62	MGYG-HGUT-00314	433365	20.7008	20	127	1	0.290056	d__Bacteria;p__Actinobacteriota;c__CoriobacteriiaCoriobacterialesCoriobacteriaceaeCollinsella
TH55	MGYG-HGUT-00315	1926995	20.326	20	816	8	0.420655	d__Bacteria;p__Cyanobacteria;c__VampirovibrioniaGastranaerophilalesGastranaerophilaceaeCAG-306
TH58	MGYG-HGUT-00315	1925923	20.1427	19	960	7	0.464556	d__Bacteria;p__Cyanobacteria;c__VampirovibrioniaGastranaerophilalesGastranaerophilaceaeCAG-306
TH62	MGYG-HGUT-00315	1822352	20.4414	20	666	7	0.352676	d__Bacteria;p__Cyanobacteria;c__VampirovibrioniaGastranaerophilalesGastranaerophilaceaeCAG-306
TH74	MGYG-HGUT-00315	1903047	20.1315	19	867	11	0.448176	d__Bacteria;p__Cyanobacteria;c__VampirovibrioniaGastranaerophilalesGastranaerophilaceaeCAG-306
TH55	MGYG-HGUT-00316	1656632	20.0105	19	1052	8	0.612387	d__Bacteria;p__Firmicutes_A;c__ClostridiaOscillospiralesAcutalibacteraceaeUBA945
TH58	MGYG-HGUT-00316	1732881	20.0514	19	1108	20	0.617353	d__Bacteria;p__Firmicutes_A;c__ClostridiaOscillospiralesAcutalibacteraceaeUBA945
TH62	MGYG-HGUT-00316	1518514	20.0198	19	809	2	0.511289	d__Bacteria;p__Firmicutes_A;c__ClostridiaOscillospiralesAcutalibacteraceaeUBA945
TH74	MGYG-HGUT-00316	1663916	19.9299	19	985	10	0.580979	d__Bacteria;p__Firmicutes_A;c__ClostridiaOscillospiralesAcutalibacteraceaeUBA945
TH58	MGYG-HGUT-00317	2084126	20.1321	19	212	1	0.0966352	d__Bacteria;p__Proteobacteria;c__GammaproteobacteriaEnterobacteralesPasteurellaceaeHaemophilus_D;s__Haemophilus_D__parainfluenzae
TH62	MGYG-HGUT-00317	1845970	22.8732	20	142	2	0.0744866	d__Bacteria;p__Proteobacteria;c__GammaproteobacteriaEnterobacteralesPasteurellaceaeHaemophilus_D;s__Haemophilus_D__parainfluenzae
TH74	MGYG-HGUT-00317	2015486	20.3913	20	207	1	0.102357	d__Bacteria;p__Proteobacteria;c__GammaproteobacteriaEnterobacteralesPasteurellaceaeHaemophilus_D;s__Haemophilus_D__parainfluenzae
TH55	MGYG-HGUT-00318	1275665	19.7637	19	237	4	0.178417	d__Bacteria;p__Firmicutes;c__BacilliLactobacillalesStreptococcaceaeStreptococcus;s__Streptococcus__infantis_I
TH58	MGYG-HGUT-00318	1376768	20.1021	19	235	1	0.16793	d__Bacteria;p__Firmicutes;c__BacilliLactobacillalesStreptococcaceaeStreptococcus;s__Streptococcus__infantis_I
TH62	MGYG-HGUT-00318	1276794	19.9404	20	151	2	0.11521	d__Bacteria;p__Firmicutes;c__BacilliLactobacillalesStreptococcaceaeStreptococcus;s__Streptococcus__infantis_I
TH74	MGYG-HGUT-00318	1212646	19.7681	19	276	3	0.220757	d__Bacteria;p__Firmicutes;c__BacilliLactobacillalesStreptococcaceaeStreptococcus;s__Streptococcus__infantis_I
TH55	MGYG-HGUT-00319	2461607	20.2297	19	2464	35	0.95913	d__Bacteria;p__Firmicutes_A;c__ClostridiaOscillospiralesRuminococcaceaePygmaiobacter;s__Pygmaiobacter__massiliensis
TH58	MGYG-HGUT-00319	2503868	20.1943	19	2717	31	1.00644	d__Bacteria;p__Firmicutes_A;c__ClostridiaOscillospiralesRuminococcaceaePygmaiobacter;s__Pygmaiobacter__massiliensis
TH62	MGYG-HGUT-00319	2377449	20.1748	19	1956	21	0.780458	d__Bacteria;p__Firmicutes_A;c__ClostridiaOscillospiralesRuminococcaceaePygmaiobacter;s__Pygmaiobacter__massiliensis
TH74	MGYG-HGUT-00319	2491501	20.124	19	2588	37	1.01493	d__Bacteria;p__Firmicutes_A;c__ClostridiaOscillospiralesRuminococcaceaePygmaiobacter;s__Pygmaiobacter__massiliensis
TH55	MGYG-HGUT-00320	1292461	19.974	19	154	2	0.11892	d__Bacteria;p__Actinobacteriota;c__CoriobacteriiaCoriobacterialesCoriobacteriaceaeCollinsella
TH58	MGYG-HGUT-00320	1414183	20.1493	19	201	8	0.122261	d__Bacteria;p__Actinobacteriota;c__CoriobacteriiaCoriobacterialesCoriobacteriaceaeCollinsella
TH62	MGYG-HGUT-00320	1428734	20.619	20	126	4	0.0816807	d__Bacteria;p__Actinobacteriota;c__CoriobacteriiaCoriobacterialesCoriobacteriaceaeCollinsella
TH74	MGYG-HGUT-00320	1580216	20.7475	20	198	4	0.118465	d__Bacteria;p__Actinobacteriota;c__CoriobacteriiaCoriobacterialesCoriobacteriaceaeCollinsella
TH55	MGYG-HGUT-00321	649670	20.6106	20	208	1	0.323549	d__Bacteria;p__Actinobacteriota;c__CoriobacteriiaCoriobacterialesCoriobacteriaceaeCollinsella
TH58	MGYG-HGUT-00321	478493	20.2434	19	189	2	0.350893	d__Bacteria;p__Actinobacteriota;c__CoriobacteriiaCoriobacterialesCoriobacteriaceaeCollinsella
TH62	MGYG-HGUT-00321	432124	21.0336	20	149	3	0.339254	d__Bacteria;p__Actinobacteriota;c__CoriobacteriiaCoriobacterialesCoriobacteriaceaeCollinsella
TH74	MGYG-HGUT-00321	647423	20.5902	20	205	7	0.304747	d__Bacteria;p__Actinobacteriota;c__CoriobacteriiaCoriobacterialesCoriobacteriaceaeCollinsella
TH55	MGYG-HGUT-00322	3440900	20.3936	19	2322	28	0.66038	d__Bacteria;p__Bacteroidota;c__BacteroidiaBacteroidalesMarinifilaceaeOdoribacter
TH58	MGYG-HGUT-00322	3427191	20.3072	19	2510	30	0.698298	d__Bacteria;p__Bacteroidota;c__BacteroidiaBacteroidalesMarinifilaceaeOdoribacter
TH62	MGYG-HGUT-00322	3372560	20.2825	19	1805	31	0.519546	d__Bacteria;p__Bacteroidota;c__BacteroidiaBacteroidalesMarinifilaceaeOdoribacter
TH74	MGYG-HGUT-00322	3418319	20.2429	19	2483	28	0.709501	d__Bacteria;p__Bacteroidota;c__BacteroidiaBacteroidalesMarinifilaceaeOdoribacter
TH55	MGYG-HGUT-00323	3351108	19.9927	19	1237	7	0.36191	d__Bacteria;p__Firmicutes;c__BacilliLactobacillalesEnterococcaceaeEnterococcus_D;s__Enterococcus_D__sp002850555
TH58	MGYG-HGUT-00323	3331990	20.1781	19	1325	18	0.379323	d__Bacteria;p__Firmicutes;c__BacilliLactobacillalesEnterococcaceaeEnterococcus_D;s__Enterococcus_D__sp002850555
TH62	MGYG-HGUT-00323	3331990	19.9587	19	968	9	0.275481	d__Bacteria;p__Firmicutes;c__BacilliLactobacillalesEnterococcaceaeEnterococcus_D;s__Enterococcus_D__sp002850555
TH74	MGYG-HGUT-00323	3351108	19.8447	19	1294	12	0.368565	d__Bacteria;p__Firmicutes;c__BacilliLactobacillalesEnterococcaceaeEnterococcus_D;s__Enterococcus_D__sp002850555
TH55	MGYG-HGUT-00324	577760	20.5765	20	170	2	0.277624	d__Bacteria;p__Actinobacteriota;c__CoriobacteriiaCoriobacterialesCoriobacteriaceaeCollinsella
TH58	MGYG-HGUT-00324	595239	20.4294	20	170	3	0.277536	d__Bacteria;p__Actinobacteriota;c__CoriobacteriiaCoriobacterialesCoriobacteriaceaeCollinsella
TH62	MGYG-HGUT-00324	435362	20.5593	20	118	3	0.241408	d__Bacteria;p__Actinobacteriota;c__CoriobacteriiaCoriobacterialesCoriobacteriaceaeCollinsella
TH74	MGYG-HGUT-00324	534675	20.6	20	175	3	0.31982	d__Bacteria;p__Actinobacteriota;c__CoriobacteriiaCoriobacterialesCoriobacteriaceaeCollinsella
TH55	MGYG-HGUT-00325	3082535	20.1951	19	943	16	0.301343	d__Bacteria;p__Firmicutes_A;c__ClostridiaLachnospiralesLachnospiraceaeCAG-95
TH58	MGYG-HGUT-00325	3148640	19.9704	19	1015	1	0.307911	d__Bacteria;p__Firmicutes_A;c__ClostridiaLachnospiralesLachnospiraceaeCAG-95
TH62	MGYG-HGUT-00325	3113586	19.9352	19	710	10	0.220228	d__Bacteria;p__Firmicutes_A;c__ClostridiaLachnospiralesLachnospiraceaeCAG-95
TH74	MGYG-HGUT-00325	3096876	20.0109	19	1012	8	0.318482	d__Bacteria;p__Firmicutes_A;c__ClostridiaLachnospiralesLachnospiraceaeCAG-95
TH55	MGYG-HGUT-00326	2267369	22.1758	20	3361	41	1.45195	d__Bacteria;p__Actinobacteriota;c__ActinobacteriaActinomycetalesMicrococcaceaeRothia
TH58	MGYG-HGUT-00326	2255881	20.9483	20	3633	41	1.50739	d__Bacteria;p__Actinobacteriota;c__ActinobacteriaActinomycetalesMicrococcaceaeRothia
TH62	MGYG-HGUT-00326	2189890	20.6537	19	2296	33	1.00453	d__Bacteria;p__Actinobacteriota;c__ActinobacteriaActinomycetalesMicrococcaceaeRothia
TH74	MGYG-HGUT-00326	2285816	21.0978	20	3445	48	1.50065	d__Bacteria;p__Actinobacteriota;c__ActinobacteriaActinomycetalesMicrococcaceaeRothia
TH55	MGYG-HGUT-00327	312473	21.2276	20	145	3	0.45956	d__Bacteria;p__Actinobacteriota;c__CoriobacteriiaCoriobacterialesCoriobacteriaceaeCollinsella
TH58	MGYG-HGUT-00327	345357	21.1593	20	182	1	0.50788	d__Bacteria;p__Actinobacteriota;c__CoriobacteriiaCoriobacterialesCoriobacteriaceaeCollinsella
TH62	MGYG-HGUT-00327	298514	23.3217	19	143	6	0.474685	d__Bacteria;p__Actinobacteriota;c__CoriobacteriiaCoriobacterialesCoriobacteriaceaeCollinsella
TH74	MGYG-HGUT-00327	361680	20.6296	20	162	2	0.455928	d__Bacteria;p__Actinobacteriota;c__CoriobacteriiaCoriobacterialesCoriobacteriaceaeCollinsella
TH55	MGYG-HGUT-00328	1143995	19.9248	19	1064	11	0.898168	d__Bacteria;p__Firmicutes_A;c__ClostridiaOscillospiralesCAG-272CAG-272
TH58	MGYG-HGUT-00328	1136127	19.8875	19	1129	9	0.916183	d__Bacteria;p__Firmicutes_A;c__ClostridiaOscillospiralesCAG-272CAG-272
TH62	MGYG-HGUT-00328	1031858	20.1622	19	851	17	0.786252	d__Bacteria;p__Firmicutes_A;c__ClostridiaOscillospiralesCAG-272CAG-272
TH74	MGYG-HGUT-00328	1161526	19.8877	19	1095	21	0.914831	d__Bacteria;p__Firmicutes_A;c__ClostridiaOscillospiralesCAG-272CAG-272
TH55	MGYG-HGUT-00329	1117299	24.3873	20	1322	36	1.27549	d__Bacteria;p__Proteobacteria;c__GammaproteobacteriaBurkholderialesNeisseriaceaeNeisseria;s__Neisseria__sp000186165
TH58	MGYG-HGUT-00329	1118172	24.1855	20	1536	40	1.34774	d__Bacteria;p__Proteobacteria;c__GammaproteobacteriaBurkholderialesNeisseriaceaeNeisseria;s__Neisseria__sp000186165
TH62	MGYG-HGUT-00329	1078516	25.0356	20	1237	27	1.21296	d__Bacteria;p__Proteobacteria;c__GammaproteobacteriaBurkholderialesNeisseriaceaeNeisseria;s__Neisseria__sp000186165
TH74	MGYG-HGUT-00329	1177039	22.982	20	1336	29	1.20642	d__Bacteria;p__Proteobacteria;c__GammaproteobacteriaBurkholderialesNeisseriaceaeNeisseria;s__Neisseria__sp000186165
TH55	MGYG-HGUT-00330	2487416	19.9214	19	1603	17	0.62181	d__Bacteria;p__Firmicutes;c__BacilliLactobacillalesLactobacillaceaeLactobacillus_G;s__Lactobacillus_G__parabuchneri
TH58	MGYG-HGUT-00330	2483047	19.8818	19	1624	20	0.611265	d__Bacteria;p__Firmicutes;c__BacilliLactobacillalesLactobacillaceaeLactobacillus_G;s__Lactobacillus_G__parabuchneri
TH62	MGYG-HGUT-00330	2483047	19.9764	19	1442	20	0.554923	d__Bacteria;p__Firmicutes;c__BacilliLactobacillalesLactobacillaceaeLactobacillus_G;s__Lactobacillus_G__parabuchneri
TH74	MGYG-HGUT-00330	2474681	19.9174	19	1755	16	0.686917	d__Bacteria;p__Firmicutes;c__BacilliLactobacillalesLactobacillaceaeLactobacillus_G;s__Lactobacillus_G__parabuchneri
TH55	MGYG-HGUT-00331	1090478	20.8705	20	139	2	0.120223	d__Bacteria;p__Actinobacteriota;c__CoriobacteriiaCoriobacterialesCoriobacteriaceaeCollinsella
TH58	MGYG-HGUT-00331	1076391	20.6972	20	142	5	0.113806	d__Bacteria;p__Actinobacteriota;c__CoriobacteriiaCoriobacterialesCoriobacteriaceaeCollinsella
TH62	MGYG-HGUT-00331	965854	20.6702	20	94	2	0.0897651	d__Bacteria;p__Actinobacteriota;c__CoriobacteriiaCoriobacterialesCoriobacteriaceaeCollinsella
TH58	MGYG-HGUT-00332	1253702	20.0064	19	312	1	0.240328	d__Bacteria;p__Firmicutes;c__BacilliRF39CAG-1000CAG-605;s__CAG-605__sp000433255
TH55	MGYG-HGUT-00333	592567	20.5605	20	157	3	0.251111	d__Bacteria;p__Actinobacteriota;c__CoriobacteriiaCoriobacterialesCoriobacteriaceaeCollinsella;s__Collinsella__sp002232035
TH58	MGYG-HGUT-00333	581228	20.3182	20	176	3	0.269602	d__Bacteria;p__Actinobacteriota;c__CoriobacteriiaCoriobacterialesCoriobacteriaceaeCollinsella;s__Collinsella__sp002232035
TH62	MGYG-HGUT-00333	461684	20.3559	19	118	1	0.24324	d__Bacteria;p__Actinobacteriota;c__CoriobacteriiaCoriobacterialesCoriobacteriaceaeCollinsella;s__Collinsella__sp002232035
TH74	MGYG-HGUT-00333	703680	20.5361	20	194	3	0.265746	d__Bacteria;p__Actinobacteriota;c__CoriobacteriiaCoriobacterialesCoriobacteriaceaeCollinsella;s__Collinsella__sp002232035
TH55	MGYG-HGUT-00334	2090770	21.4471	20	5739	101	2.6737	d__Bacteria;p__Firmicutes_A;c__ClostridiaOscillospiralesOscillospiraceaeUBA5446
TH58	MGYG-HGUT-00334	2081385	21.2621	20	6073	99	2.70565	d__Bacteria;p__Firmicutes_A;c__ClostridiaOscillospiralesOscillospiraceaeUBA5446
TH62	MGYG-HGUT-00334	2042524	21.5433	20	4068	77	1.91288	d__Bacteria;p__Firmicutes_A;c__ClostridiaOscillospiralesOscillospiraceaeUBA5446
TH74	MGYG-HGUT-00334	2119191	21.51	20	6592	119	3.03753	d__Bacteria;p__Firmicutes_A;c__ClostridiaOscillospiralesOscillospiraceaeUBA5446
TH55	MGYG-HGUT-00335	1389435	20.026	19	884	6	0.612407	d__Bacteria;p__Firmicutes;c__BacilliLactobacillalesEnterococcaceaeEnterococcus_G;s__Enterococcus_G__italicus
TH58	MGYG-HGUT-00335	1350484	19.9795	19	877	7	0.631551	d__Bacteria;p__Firmicutes;c__BacilliLactobacillalesEnterococcaceaeEnterococcus_G;s__Enterococcus_G__italicus
TH62	MGYG-HGUT-00335	1225049	19.8706	19	626	10	0.492062	d__Bacteria;p__Firmicutes;c__BacilliLactobacillalesEnterococcaceaeEnterococcus_G;s__Enterococcus_G__italicus
TH74	MGYG-HGUT-00335	1391138	20.1644	19	870	5	0.613814	d__Bacteria;p__Firmicutes;c__BacilliLactobacillalesEnterococcaceaeEnterococcus_G;s__Enterococcus_G__italicus
TH55	MGYG-HGUT-00336	980074	20.6184	20	1216	24	1.21042	d__Bacteria;p__Actinobacteriota;c__ActinobacteriaActinomycetalesActinomycetaceaeVaribaculum
TH58	MGYG-HGUT-00336	1000663	20.4764	19	1270	18	1.18451	d__Bacteria;p__Actinobacteriota;c__ActinobacteriaActinomycetalesActinomycetaceaeVaribaculum
TH62	MGYG-HGUT-00336	886016	20.5705	20	936	14	1.00213	d__Bacteria;p__Actinobacteriota;c__ActinobacteriaActinomycetalesActinomycetaceaeVaribaculum
TH74	MGYG-HGUT-00336	1014261	20.5845	19	1266	22	1.22621	d__Bacteria;p__Actinobacteriota;c__ActinobacteriaActinomycetalesActinomycetaceaeVaribaculum
TH55	MGYG-HGUT-00337	3504271	21.3228	20	2463	33	0.69889	d__Bacteria;p__Proteobacteria;c__GammaproteobacteriaEnterobacteralesEnterobacteriaceaeMorganella;s__Morganella__morganii_B
TH58	MGYG-HGUT-00337	3622991	21.2821	20	2889	57	0.73892	d__Bacteria;p__Proteobacteria;c__GammaproteobacteriaEnterobacteralesEnterobacteriaceaeMorganella;s__Morganella__morganii_B
TH62	MGYG-HGUT-00337	3350260	21.6882	20	1889	43	0.552763	d__Bacteria;p__Proteobacteria;c__GammaproteobacteriaEnterobacteralesEnterobacteriaceaeMorganella;s__Morganella__morganii_B
TH74	MGYG-HGUT-00337	3537820	21.0974	20	2627	29	0.742124	d__Bacteria;p__Proteobacteria;c__GammaproteobacteriaEnterobacteralesEnterobacteriaceaeMorganella;s__Morganella__morganii_B
TH55	MGYG-HGUT-00338	2794232	20.32	19	1353	20	0.476983	d__Bacteria;p__Proteobacteria;c__GammaproteobacteriaEnterobacteralesSuccinivibrionaceaeAnaerobiospirillum
TH58	MGYG-HGUT-00338	2843885	20.0668	19	1392	23	0.477551	d__Bacteria;p__Proteobacteria;c__GammaproteobacteriaEnterobacteralesSuccinivibrionaceaeAnaerobiospirillum
TH62	MGYG-HGUT-00338	2573272	20.2699	19	956	18	0.360358	d__Bacteria;p__Proteobacteria;c__GammaproteobacteriaEnterobacteralesSuccinivibrionaceaeAnaerobiospirillum
TH74	MGYG-HGUT-00338	2695971	20.0349	19	1203	10	0.437468	d__Bacteria;p__Proteobacteria;c__GammaproteobacteriaEnterobacteralesSuccinivibrionaceaeAnaerobiospirillum
TH55	MGYG-HGUT-00339	1689594	20.7452	20	2653	46	1.55517	d__Bacteria;p__Firmicutes_A;c__ClostridiaOscillospiralesOscillospiraceaeUBA9475
TH58	MGYG-HGUT-00339	1690316	20.5471	20	2727	47	1.51593	d__Bacteria;p__Firmicutes_A;c__ClostridiaOscillospiralesOscillospiraceaeUBA9475
TH62	MGYG-HGUT-00339	1575718	20.628	20	1930	35	1.18143	d__Bacteria;p__Firmicutes_A;c__ClostridiaOscillospiralesOscillospiraceaeUBA9475
TH74	MGYG-HGUT-00339	1679193	20.573	20	2796	43	1.64639	d__Bacteria;p__Firmicutes_A;c__ClostridiaOscillospiralesOscillospiraceaeUBA9475
TH55	MGYG-HGUT-00340	994242	19.9908	19	871	7	0.849994	d__Bacteria;p__Firmicutes_A;c__ClostridiaOscillospiralesAcutalibacteraceaeClostridium_E
TH58	MGYG-HGUT-00340	1142747	20.1131	19	1070	9	0.888473	d__Bacteria;p__Firmicutes_A;c__ClostridiaOscillospiralesAcutalibacteraceaeClostridium_E
TH62	MGYG-HGUT-00340	835626	20.1505	19	671	10	0.774749	d__Bacteria;p__Firmicutes_A;c__ClostridiaOscillospiralesAcutalibacteraceaeClostridium_E
TH74	MGYG-HGUT-00340	985609	20.0149	19	873	13	0.863527	d__Bacteria;p__Firmicutes_A;c__ClostridiaOscillospiralesAcutalibacteraceaeClostridium_E
TH55	MGYG-HGUT-00341	1515325	20.2412	19	1368	14	0.862521	d__Bacteria;p__Actinobacteriota;c__CoriobacteriiaCoriobacterialesAtopobiaceae
TH58	MGYG-HGUT-00341	1553242	20.0497	19	1469	11	0.895353	d__Bacteria;p__Actinobacteriota;c__CoriobacteriiaCoriobacterialesAtopobiaceae
TH62	MGYG-HGUT-00341	1485528	20.3304	19	1129	13	0.716917	d__Bacteria;p__Actinobacteriota;c__CoriobacteriiaCoriobacterialesAtopobiaceae
TH74	MGYG-HGUT-00341	1530178	20.0094	19	1494	21	0.935055	d__Bacteria;p__Actinobacteriota;c__CoriobacteriiaCoriobacterialesAtopobiaceae
TH55	MGYG-HGUT-00342	919540	28.0388	22	2292	54	2.861	d__Bacteria;p__Proteobacteria;c__GammaproteobacteriaBurkholderialesBurkholderiaceaeOxalobacter
TH58	MGYG-HGUT-00342	905872	25.3255	21	2476	56	2.72964	d__Bacteria;p__Proteobacteria;c__GammaproteobacteriaBurkholderialesBurkholderiaceaeOxalobacter
TH62	MGYG-HGUT-00342	888295	28.9305	23	2130	64	2.65013	d__Bacteria;p__Proteobacteria;c__GammaproteobacteriaBurkholderialesBurkholderiaceaeOxalobacter
TH74	MGYG-HGUT-00342	916646	24.74	21	2123	38	2.51973	d__Bacteria;p__Proteobacteria;c__GammaproteobacteriaBurkholderialesBurkholderiaceaeOxalobacter
TH55	MGYG-HGUT-00343	3712506	20.2975	19	1711	15	0.449481	d__Bacteria;p__Bacteroidota;c__BacteroidiaBacteroidalesMarinifilaceaeOdoribacter
TH58	MGYG-HGUT-00343	3733335	20.3825	19	1830	24	0.483723	d__Bacteria;p__Bacteroidota;c__BacteroidiaBacteroidalesMarinifilaceaeOdoribacter
TH62	MGYG-HGUT-00343	3670097	20.2792	19	1300	13	0.341381	d__Bacteria;p__Bacteroidota;c__BacteroidiaBacteroidalesMarinifilaceaeOdoribacter
TH74	MGYG-HGUT-00343	3724093	20.3271	19	1700	10	0.457158	d__Bacteria;p__Bacteroidota;c__BacteroidiaBacteroidalesMarinifilaceaeOdoribacter
TH55	MGYG-HGUT-00344	2529949	20.2981	20	2429	25	0.921086	d__Bacteria;p__Firmicutes_A;c__Clostridia4C28d-15CAG-727QALS01
TH58	MGYG-HGUT-00344	2535731	20.0934	19	2431	34	0.896231	d__Bacteria;p__Firmicutes_A;c__Clostridia4C28d-15CAG-727QALS01
TH62	MGYG-HGUT-00344	2541809	20.3906	19	1769	22	0.661655	d__Bacteria;p__Firmicutes_A;c__Clostridia4C28d-15CAG-727QALS01
TH74	MGYG-HGUT-00344	2548925	20.3432	19	2710	38	1.03322	d__Bacteria;p__Firmicutes_A;c__Clostridia4C28d-15CAG-727QALS01
TH55	MGYG-HGUT-00345	3754576	20.7491	20	6963	111	1.79277	d__Bacteria;p__Verrucomicrobiota;c__LentisphaeriaVictivallalesUBA1829UBA1829;s__UBA1829__sp002338895
TH58	MGYG-HGUT-00345	3758787	20.7723	20	8090	132	1.98149	d__Bacteria;p__Verrucomicrobiota;c__LentisphaeriaVictivallalesUBA1829UBA1829;s__UBA1829__sp002338895
TH62	MGYG-HGUT-00345	3758787	21.0192	20	5309	79	1.35717	d__Bacteria;p__Verrucomicrobiota;c__LentisphaeriaVictivallalesUBA1829UBA1829;s__UBA1829__sp002338895
TH74	MGYG-HGUT-00345	3759323	20.7605	20	7989	123	2.07774	d__Bacteria;p__Verrucomicrobiota;c__LentisphaeriaVictivallalesUBA1829UBA1829;s__UBA1829__sp002338895
TH55	MGYG-HGUT-00346	1399925	19.9662	19	1065	15	0.739968	d__Bacteria;p__Firmicutes_A;c__ClostridiaLachnospiralesLachnospiraceae
TH58	MGYG-HGUT-00346	1366247	19.7243	19	1059	11	0.740422	d__Bacteria;p__Firmicutes_A;c__ClostridiaLachnospiralesLachnospiraceae
TH62	MGYG-HGUT-00346	1135108	20.2019	19	723	10	0.605405	d__Bacteria;p__Firmicutes_A;c__ClostridiaLachnospiralesLachnospiraceae
TH74	MGYG-HGUT-00346	1412583	19.9689	19	966	6	0.66297	d__Bacteria;p__Firmicutes_A;c__ClostridiaLachnospiralesLachnospiraceae
TH58	MGYG-HGUT-00347	1706676	20.759	20	444	5	0.260506	d__Bacteria;p__Firmicutes;c__BacilliML615J-28CAG-698Tener-01;s__Tener-01__sp001940985
TH62	MGYG-HGUT-00347	1657620	20.6923	20	247	1	0.149733	d__Bacteria;p__Firmicutes;c__BacilliML615J-28CAG-698Tener-01;s__Tener-01__sp001940985
TH74	MGYG-HGUT-00347	1713031	20.3566	19	387	4	0.230177	d__Bacteria;p__Firmicutes;c__BacilliML615J-28CAG-698Tener-01;s__Tener-01__sp001940985
TH55	MGYG-HGUT-00348	2634287	20.6592	20	1156	14	0.424745	d__Bacteria;p__Bacteroidota;c__BacteroidiaBacteroidalesMuribaculaceaeCAG-485
TH58	MGYG-HGUT-00348	2563933	20.5825	20	1279	21	0.467407	d__Bacteria;p__Bacteroidota;c__BacteroidiaBacteroidalesMuribaculaceaeCAG-485
TH62	MGYG-HGUT-00348	2598777	20.8489	20	986	16	0.362363	d__Bacteria;p__Bacteroidota;c__BacteroidiaBacteroidalesMuribaculaceaeCAG-485
TH74	MGYG-HGUT-00348	2638902	20.3902	20	1271	10	0.482019	d__Bacteria;p__Bacteroidota;c__BacteroidiaBacteroidalesMuribaculaceaeCAG-485
TH55	MGYG-HGUT-00349	1402736	20.5197	20	1626	26	1.14248	d__Bacteria;p__Firmicutes_A;c__Clostridia4C28d-15CAG-917CAG-1138;s__CAG-1138__sp000434675
TH58	MGYG-HGUT-00349	1402736	20.3367	20	1666	25	1.12045	d__Bacteria;p__Firmicutes_A;c__Clostridia4C28d-15CAG-917CAG-1138;s__CAG-1138__sp000434675
TH62	MGYG-HGUT-00349	1402736	20.4692	20	1185	18	0.799438	d__Bacteria;p__Firmicutes_A;c__Clostridia4C28d-15CAG-917CAG-1138;s__CAG-1138__sp000434675
TH74	MGYG-HGUT-00349	1402736	20.382	20	1623	8	1.13343	d__Bacteria;p__Firmicutes_A;c__Clostridia4C28d-15CAG-917CAG-1138;s__CAG-1138__sp000434675
TH55	MGYG-HGUT-00350	1141110	20.0171	19	996	11	0.839358	d__Bacteria;p__Firmicutes_A;c__ClostridiaOscillospiralesCAG-272
TH58	MGYG-HGUT-00350	1155114	20.0232	19	1162	16	0.944496	d__Bacteria;p__Firmicutes_A;c__ClostridiaOscillospiralesCAG-272
TH62	MGYG-HGUT-00350	1012688	19.897	19	757	7	0.711868	d__Bacteria;p__Firmicutes_A;c__ClostridiaOscillospiralesCAG-272
TH74	MGYG-HGUT-00350	1129727	19.9685	19	1080	11	0.928543	d__Bacteria;p__Firmicutes_A;c__ClostridiaOscillospiralesCAG-272
TH55	MGYG-HGUT-00351	1834927	20.8258	19	1722	16	0.938893	d__Bacteria;p__Proteobacteria;c__GammaproteobacteriaBurkholderialesBurkholderiaceaeCAG-521
TH58	MGYG-HGUT-00351	1834927	21.0439	20	1866	17	0.965161	d__Bacteria;p__Proteobacteria;c__GammaproteobacteriaBurkholderialesBurkholderiaceaeCAG-521
TH62	MGYG-HGUT-00351	1829522	21.3243	20	1286	17	0.697122	d__Bacteria;p__Proteobacteria;c__GammaproteobacteriaBurkholderialesBurkholderiaceaeCAG-521
TH74	MGYG-HGUT-00351	1840897	20.7729	19	1744	24	0.943344	d__Bacteria;p__Proteobacteria;c__GammaproteobacteriaBurkholderialesBurkholderiaceaeCAG-521
TH55	MGYG-HGUT-00352	1335359	20.9523	20	3521	62	2.56493	d__Bacteria;p__Firmicutes_A;c__ClostridiaOscillospiralesCAG-272UBA1740
TH58	MGYG-HGUT-00352	1334982	21.01	20	3496	58	2.38842	d__Bacteria;p__Firmicutes_A;c__ClostridiaOscillospiralesCAG-272UBA1740
TH62	MGYG-HGUT-00352	1330202	20.9579	20	2398	38	1.73026	d__Bacteria;p__Firmicutes_A;c__ClostridiaOscillospiralesCAG-272UBA1740
TH74	MGYG-HGUT-00352	1338316	20.9584	20	3873	70	2.83184	d__Bacteria;p__Firmicutes_A;c__ClostridiaOscillospiralesCAG-272UBA1740
TH55	MGYG-HGUT-00353	2734118	20.3369	20	3562	44	1.25488	d__Bacteria;p__Bacteroidota;c__BacteroidiaBacteroidalesMuribaculaceaeUBA7173
TH58	MGYG-HGUT-00353	2736914	20.2226	20	3756	53	1.28744	d__Bacteria;p__Bacteroidota;c__BacteroidiaBacteroidalesMuribaculaceaeUBA7173
TH62	MGYG-HGUT-00353	2729768	20.4678	19	2668	40	0.935025	d__Bacteria;p__Bacteroidota;c__BacteroidiaBacteroidalesMuribaculaceaeUBA7173
TH74	MGYG-HGUT-00353	2730845	20.3475	20	3957	39	1.42359	d__Bacteria;p__Bacteroidota;c__BacteroidiaBacteroidalesMuribaculaceaeUBA7173
TH55	MGYG-HGUT-00354	2892638	20.2529	19	2871	26	0.947301	d__Bacteria;p__Bacteroidota;c__BacteroidiaBacteroidalesMuribaculaceaeCAG-485;s__CAG-485__sp001701295
TH58	MGYG-HGUT-00354	2880988	20.2144	19	3261	41	1.04364	d__Bacteria;p__Bacteroidota;c__BacteroidiaBacteroidalesMuribaculaceaeCAG-485;s__CAG-485__sp001701295
TH62	MGYG-HGUT-00354	2884298	20.236	19	2280	24	0.758313	d__Bacteria;p__Bacteroidota;c__BacteroidiaBacteroidalesMuribaculaceaeCAG-485;s__CAG-485__sp001701295
TH74	MGYG-HGUT-00354	2888137	20.1338	19	3013	31	1.00837	d__Bacteria;p__Bacteroidota;c__BacteroidiaBacteroidalesMuribaculaceaeCAG-485;s__CAG-485__sp001701295
TH55	MGYG-HGUT-00355	2751867	20.2263	19	1648	20	0.585384	d__Bacteria;p__Bacteroidota;c__BacteroidiaBacteroidalesTannerellaceaeParabacteroides
TH58	MGYG-HGUT-00355	2729316	20.1262	19	1799	12	0.631514	d__Bacteria;p__Bacteroidota;c__BacteroidiaBacteroidalesTannerellaceaeParabacteroides
TH62	MGYG-HGUT-00355	2760726	20.0806	19	1290	17	0.445716	d__Bacteria;p__Bacteroidota;c__BacteroidiaBacteroidalesTannerellaceaeParabacteroides
TH74	MGYG-HGUT-00355	2772637	20.0247	19	1700	22	0.600583	d__Bacteria;p__Bacteroidota;c__BacteroidiaBacteroidalesTannerellaceaeParabacteroides
TH55	MGYG-HGUT-00356	2899172	19.9641	19	1255	15	0.419361	d__Bacteria;p__Firmicutes_A;c__ClostridiaLachnospiralesLachnospiraceaeLachnobacterium
TH58	MGYG-HGUT-00356	2914247	19.945	19	1399	9	0.453325	d__Bacteria;p__Firmicutes_A;c__ClostridiaLachnospiralesLachnospiraceaeLachnobacterium
TH62	MGYG-HGUT-00356	2855384	19.9609	19	896	8	0.30003	d__Bacteria;p__Firmicutes_A;c__ClostridiaLachnospiralesLachnospiraceaeLachnobacterium
TH74	MGYG-HGUT-00356	2843643	20.0435	19	1240	15	0.424385	d__Bacteria;p__Firmicutes_A;c__ClostridiaLachnospiralesLachnospiraceaeLachnobacterium
TH55	MGYG-HGUT-00357	2811146	20.5428	20	2815	44	0.961067	d__Bacteria;p__Bacteroidota;c__BacteroidiaBacteroidalesMuribaculaceaeCAG-873
TH58	MGYG-HGUT-00357	2815297	20.2507	19	2956	62	0.981566	d__Bacteria;p__Bacteroidota;c__BacteroidiaBacteroidalesMuribaculaceaeCAG-873
TH62	MGYG-HGUT-00357	2810726	20.2752	19	2191	29	0.739951	d__Bacteria;p__Bacteroidota;c__BacteroidiaBacteroidalesMuribaculaceaeCAG-873
TH74	MGYG-HGUT-00357	2810726	20.2169	19	3108	32	1.06079	d__Bacteria;p__Bacteroidota;c__BacteroidiaBacteroidalesMuribaculaceaeCAG-873
TH55	MGYG-HGUT-00358	1550750	21.7744	20	2846	49	1.82015	d__Bacteria;p__Elusimicrobiota;c__ElusimicrobiaElusimicrobialesElusimicrobiaceaeUBA1436;s__UBA1436__sp002329395
TH58	MGYG-HGUT-00358	1554503	21.4128	20	3084	62	1.84548	d__Bacteria;p__Elusimicrobiota;c__ElusimicrobiaElusimicrobialesElusimicrobiaceaeUBA1436;s__UBA1436__sp002329395
TH62	MGYG-HGUT-00358	1519264	21.7195	20	2157	37	1.36415	d__Bacteria;p__Elusimicrobiota;c__ElusimicrobiaElusimicrobialesElusimicrobiaceaeUBA1436;s__UBA1436__sp002329395
TH74	MGYG-HGUT-00358	1545251	21.4433	20	2901	34	1.8707	d__Bacteria;p__Elusimicrobiota;c__ElusimicrobiaElusimicrobialesElusimicrobiaceaeUBA1436;s__UBA1436__sp002329395
TH55	MGYG-HGUT-00359	2532602	19.916	19	893	8	0.338861	d__Bacteria;p__Firmicutes_A;c__ClostridiaLachnospiralesLachnospiraceaeUBA7182
TH58	MGYG-HGUT-00359	2509112	19.8643	19	958	7	0.36224	d__Bacteria;p__Firmicutes_A;c__ClostridiaLachnospiralesLachnospiraceaeUBA7182
TH62	MGYG-HGUT-00359	2475367	19.9352	19	710	8	0.27507	d__Bacteria;p__Firmicutes_A;c__ClostridiaLachnospiralesLachnospiraceaeUBA7182
TH74	MGYG-HGUT-00359	2536919	19.8706	19	873	6	0.336392	d__Bacteria;p__Firmicutes_A;c__ClostridiaLachnospiralesLachnospiraceaeUBA7182
TH55	MGYG-HGUT-00360	4492877	20.4256	20	5978	105	1.2833	d__Bacteria;p__Verrucomicrobiota;c__LentisphaeriaVictivallalesUBA1829UBA1829
TH58	MGYG-HGUT-00360	4492877	20.4616	20	7092	82	1.47104	d__Bacteria;p__Verrucomicrobiota;c__LentisphaeriaVictivallalesUBA1829UBA1829
TH62	MGYG-HGUT-00360	4492877	20.5443	20	4940	86	1.04619	d__Bacteria;p__Verrucomicrobiota;c__LentisphaeriaVictivallalesUBA1829UBA1829
TH74	MGYG-HGUT-00360	4492877	20.531	20	7059	94	1.53389	d__Bacteria;p__Verrucomicrobiota;c__LentisphaeriaVictivallalesUBA1829UBA1829
TH55	MGYG-HGUT-00361	1281273	20.107	20	1009	10	0.762523	d__Bacteria;p__Firmicutes_A;c__ClostridiaLachnospiralesLachnospiraceaeSZUA-378
TH58	MGYG-HGUT-00361	1366297	19.9495	19	1149	13	0.800851	d__Bacteria;p__Firmicutes_A;c__ClostridiaLachnospiralesLachnospiraceaeSZUA-378
TH62	MGYG-HGUT-00361	1135659	19.946	19	852	9	0.719758	d__Bacteria;p__Firmicutes_A;c__ClostridiaLachnospiralesLachnospiraceaeSZUA-378
TH74	MGYG-HGUT-00361	1324546	20.1333	19	1020	18	0.751503	d__Bacteria;p__Firmicutes_A;c__ClostridiaLachnospiralesLachnospiraceaeSZUA-378
TH55	MGYG-HGUT-00362	2636025	20.4811	20	3178	50	1.15701	d__Bacteria;p__Firmicutes_A;c__ClostridiaOscillospiralesRuminococcaceaeCAG-115;s__CAG-115__sp003531585
TH58	MGYG-HGUT-00362	2635176	20.3577	20	3405	48	1.2047	d__Bacteria;p__Firmicutes_A;c__ClostridiaOscillospiralesRuminococcaceaeCAG-115;s__CAG-115__sp003531585
TH62	MGYG-HGUT-00362	2632231	20.4696	20	2289	34	0.83245	d__Bacteria;p__Firmicutes_A;c__ClostridiaOscillospiralesRuminococcaceaeCAG-115;s__CAG-115__sp003531585
TH74	MGYG-HGUT-00362	2636025	20.6185	20	3418	40	1.27226	d__Bacteria;p__Firmicutes_A;c__ClostridiaOscillospiralesRuminococcaceaeCAG-115;s__CAG-115__sp003531585
TH55	MGYG-HGUT-00363	2010926	20.6259	19	532	4	0.267489	d__Bacteria;p__Cyanobacteria;c__VampirovibrioniaGastranaerophilalesGastranaerophilaceaeZag1;s__Zag1__sp001917115
TH58	MGYG-HGUT-00363	2010926	20.2021	19	564	3	0.273406	d__Bacteria;p__Cyanobacteria;c__VampirovibrioniaGastranaerophilalesGastranaerophilaceaeZag1;s__Zag1__sp001917115
TH62	MGYG-HGUT-00363	2010926	19.9879	20	330	4	0.158285	d__Bacteria;p__Cyanobacteria;c__VampirovibrioniaGastranaerophilalesGastranaerophilaceaeZag1;s__Zag1__sp001917115
TH74	MGYG-HGUT-00363	2010926	20.1729	19	451	4	0.221142	d__Bacteria;p__Cyanobacteria;c__VampirovibrioniaGastranaerophilalesGastranaerophilaceaeZag1;s__Zag1__sp001917115
TH55	MGYG-HGUT-00364	2986183	19.8035	19	626	3	0.202432	d__Bacteria;p__Firmicutes_A;c__ClostridiaLachnospiralesLachnospiraceaeCoprococcus
TH58	MGYG-HGUT-00364	2990706	19.9636	19	797	8	0.248269	d__Bacteria;p__Firmicutes_A;c__ClostridiaLachnospiralesLachnospiraceaeCoprococcus
TH62	MGYG-HGUT-00364	3024496	20.1137	19	554	8	0.172822	d__Bacteria;p__Firmicutes_A;c__ClostridiaLachnospiralesLachnospiraceaeCoprococcus
TH74	MGYG-HGUT-00364	2972423	19.9061	19	703	10	0.230586	d__Bacteria;p__Firmicutes_A;c__ClostridiaLachnospiralesLachnospiraceaeCoprococcus
TH55	MGYG-HGUT-00365	1336401	20.4012	19	162	2	0.121371	d__Bacteria;p__Firmicutes_A;c__ClostridiaTANB77CAG-508CAG-269
TH58	MGYG-HGUT-00365	1359424	20.1019	19	216	5	0.16073	d__Bacteria;p__Firmicutes_A;c__ClostridiaTANB77CAG-508CAG-269
TH62	MGYG-HGUT-00365	1285616	19.964	19	111	3	0.0868844	d__Bacteria;p__Firmicutes_A;c__ClostridiaTANB77CAG-508CAG-269
TH74	MGYG-HGUT-00365	1343624	20.1187	19	160	2	0.119602	d__Bacteria;p__Firmicutes_A;c__ClostridiaTANB77CAG-508CAG-269
TH55	MGYG-HGUT-00366	2815847	20.3879	20	2699	26	0.927039	d__Bacteria;p__Firmicutes_A;c__ClostridiaOscillospiralesCAG-382
TH58	MGYG-HGUT-00366	2815847	20.2566	19	3067	43	1.01575	d__Bacteria;p__Firmicutes_A;c__ClostridiaOscillospiralesCAG-382
TH62	MGYG-HGUT-00366	2814234	20.3971	20	2216	23	0.737146	d__Bacteria;p__Firmicutes_A;c__ClostridiaOscillospiralesCAG-382
TH74	MGYG-HGUT-00366	2815847	20.3762	19	2868	37	0.990537	d__Bacteria;p__Firmicutes_A;c__ClostridiaOscillospiralesCAG-382
TH55	MGYG-HGUT-00367	1734960	20.1017	19	1150	20	0.643185	d__Bacteria;p__Firmicutes_A;c__ClostridiaPeptostreptococcalesAnaerovoracaceae
TH58	MGYG-HGUT-00367	1732043	20.1091	19	1292	17	0.699925	d__Bacteria;p__Firmicutes_A;c__ClostridiaPeptostreptococcalesAnaerovoracaceae
TH62	MGYG-HGUT-00367	1669132	20.0251	19	875	9	0.50679	d__Bacteria;p__Firmicutes_A;c__ClostridiaPeptostreptococcalesAnaerovoracaceae
TH74	MGYG-HGUT-00367	1731236	20.1568	19	1135	14	0.635095	d__Bacteria;p__Firmicutes_A;c__ClostridiaPeptostreptococcalesAnaerovoracaceae
TH55	MGYG-HGUT-00368	1679804	20.4488	20	2023	35	1.16329	d__Bacteria;p__Firmicutes_A;c__ClostridiaOscillospiralesOscillospiraceaeF23-B02
TH58	MGYG-HGUT-00368	1689474	20.3261	20	2202	29	1.21144	d__Bacteria;p__Firmicutes_A;c__ClostridiaOscillospiralesOscillospiraceaeF23-B02
TH62	MGYG-HGUT-00368	1690686	20.4589	20	1580	26	0.873846	d__Bacteria;p__Firmicutes_A;c__ClostridiaOscillospiralesOscillospiraceaeF23-B02
TH74	MGYG-HGUT-00368	1703403	20.6467	20	2448	30	1.40208	d__Bacteria;p__Firmicutes_A;c__ClostridiaOscillospiralesOscillospiraceaeF23-B02
TH55	MGYG-HGUT-00369	1958177	20.9611	20	3492	47	1.73038	d__Bacteria;p__Firmicutes_A;c__ClostridiaOscillospiralesOscillospiraceaeCAG-170;s__CAG-170__sp003516765
TH58	MGYG-HGUT-00369	1952354	20.7251	20	3776	55	1.80659	d__Bacteria;p__Firmicutes_A;c__ClostridiaOscillospiralesOscillospiraceaeCAG-170;s__CAG-170__sp003516765
TH62	MGYG-HGUT-00369	1926787	20.7691	20	2741	38	1.366	d__Bacteria;p__Firmicutes_A;c__ClostridiaOscillospiralesOscillospiraceaeCAG-170;s__CAG-170__sp003516765
TH74	MGYG-HGUT-00369	1957387	20.8726	20	3955	66	1.98586	d__Bacteria;p__Firmicutes_A;c__ClostridiaOscillospiralesOscillospiraceaeCAG-170;s__CAG-170__sp003516765
TH55	MGYG-HGUT-00370	2721145	20.7924	20	2919	36	1.05389	d__Bacteria;p__Firmicutes_A;c__ClostridiaOscillospiralesOscillospiraceaeCAG-170
TH58	MGYG-HGUT-00370	2703743	20.7532	20	3249	57	1.11682	d__Bacteria;p__Firmicutes_A;c__ClostridiaOscillospiralesOscillospiraceaeCAG-170
TH62	MGYG-HGUT-00370	2705391	20.6043	20	2363	36	0.843575	d__Bacteria;p__Firmicutes_A;c__ClostridiaOscillospiralesOscillospiraceaeCAG-170
TH74	MGYG-HGUT-00370	2712221	20.7413	20	3189	49	1.15216	d__Bacteria;p__Firmicutes_A;c__ClostridiaOscillospiralesOscillospiraceaeCAG-170
TH55	MGYG-HGUT-00371	2413569	20.2544	19	2453	31	0.978634	d__Bacteria;p__Firmicutes_A;c__ClostridiaOscillospiralesCAG-272CAG-390;s__CAG-390__sp003523225
TH58	MGYG-HGUT-00371	2408977	20.2542	20	2840	43	1.103	d__Bacteria;p__Firmicutes_A;c__ClostridiaOscillospiralesCAG-272CAG-390;s__CAG-390__sp003523225
TH62	MGYG-HGUT-00371	2420351	20.3428	20	2007	32	0.794141	d__Bacteria;p__Firmicutes_A;c__ClostridiaOscillospiralesCAG-272CAG-390;s__CAG-390__sp003523225
TH74	MGYG-HGUT-00371	2420351	20.2476	19	2973	39	1.19305	d__Bacteria;p__Firmicutes_A;c__ClostridiaOscillospiralesCAG-272CAG-390;s__CAG-390__sp003523225
TH55	MGYG-HGUT-00372	1263134	20.1938	20	227	2	0.17702	d__Bacteria;p__Firmicutes_A;c__ClostridiaTANB77CAG-508CAG-273;s__CAG-273__sp003507395
TH58	MGYG-HGUT-00372	1279852	20.1963	20	214	1	0.169473	d__Bacteria;p__Firmicutes_A;c__ClostridiaTANB77CAG-508CAG-273;s__CAG-273__sp003507395
TH62	MGYG-HGUT-00372	1227390	20.1985	19	136	1	0.111456	d__Bacteria;p__Firmicutes_A;c__ClostridiaTANB77CAG-508CAG-273;s__CAG-273__sp003507395
TH74	MGYG-HGUT-00372	1258338	20.1827	19	197	4	0.157509	d__Bacteria;p__Firmicutes_A;c__ClostridiaTANB77CAG-508CAG-273;s__CAG-273__sp003507395
TH55	MGYG-HGUT-00373	2528145	20.2158	19	1761	32	0.676029	d__Bacteria;p__Firmicutes_A;c__ClostridiaUBA1212UBA1255
TH58	MGYG-HGUT-00373	2511607	20.4007	20	2029	27	0.75378	d__Bacteria;p__Firmicutes_A;c__ClostridiaUBA1212UBA1255
TH62	MGYG-HGUT-00373	2447340	20.3792	20	1411	15	0.557054	d__Bacteria;p__Firmicutes_A;c__ClostridiaUBA1212UBA1255
TH74	MGYG-HGUT-00373	2567818	20.3061	20	2091	17	0.788452	d__Bacteria;p__Firmicutes_A;c__ClostridiaUBA1212UBA1255
TH55	MGYG-HGUT-00374	1431321	20.0799	19	388	5	0.272336	d__Bacteria;p__Firmicutes;c__BacilliRFN20CAG-631
TH58	MGYG-HGUT-00374	1476865	20.55	20	420	6	0.288381	d__Bacteria;p__Firmicutes;c__BacilliRFN20CAG-631
TH74	MGYG-HGUT-00374	1356561	20.3567	20	356	4	0.258374	d__Bacteria;p__Firmicutes;c__BacilliRFN20CAG-631
TH55	MGYG-HGUT-00375	1387344	19.91	19	211	2	0.147116	d__Bacteria;p__Firmicutes_A;c__ClostridiaTANB77CAG-508CAG-269
TH58	MGYG-HGUT-00375	1467566	20.4327	20	245	1	0.168919	d__Bacteria;p__Firmicutes_A;c__ClostridiaTANB77CAG-508CAG-269
TH62	MGYG-HGUT-00375	1278182	19.8897	19	136	1	0.101394	d__Bacteria;p__Firmicutes_A;c__ClostridiaTANB77CAG-508CAG-269
TH74	MGYG-HGUT-00375	1434242	20.1511	19	225	4	0.164826	d__Bacteria;p__Firmicutes_A;c__ClostridiaTANB77CAG-508CAG-269
TH55	MGYG-HGUT-00376	677822	20.5571	19	517	5	0.746361	d__Bacteria;p__Patescibacteria;c__SaccharimonadiaSaccharimonadalesSaccharimonadaceaeUBA1103
TH58	MGYG-HGUT-00376	677426	20.2552	19	529	8	0.755654	d__Bacteria;p__Patescibacteria;c__SaccharimonadiaSaccharimonadalesSaccharimonadaceaeUBA1103
TH62	MGYG-HGUT-00376	666663	20.0682	19	352	4	0.513453	d__Bacteria;p__Patescibacteria;c__SaccharimonadiaSaccharimonadalesSaccharimonadaceaeUBA1103
TH74	MGYG-HGUT-00376	680895	20.4242	19	561	1	0.796011	d__Bacteria;p__Patescibacteria;c__SaccharimonadiaSaccharimonadalesSaccharimonadaceaeUBA1103
TH55	MGYG-HGUT-00377	2312200	20.974	20	4531	71	1.92851	d__Bacteria;p__Firmicutes_A;c__ClostridiaOscillospiralesOscillospiraceae
TH58	MGYG-HGUT-00377	2313304	20.9217	20	4763	83	1.92547	d__Bacteria;p__Firmicutes_A;c__ClostridiaOscillospiralesOscillospiraceae
TH62	MGYG-HGUT-00377	2293568	21.2423	20	3462	49	1.47351	d__Bacteria;p__Firmicutes_A;c__ClostridiaOscillospiralesOscillospiraceae
TH74	MGYG-HGUT-00377	2320618	21.0966	20	4712	69	2.03011	d__Bacteria;p__Firmicutes_A;c__ClostridiaOscillospiralesOscillospiraceae
TH55	MGYG-HGUT-00378	2588784	20.6911	20	2664	35	0.992512	d__Bacteria;p__Firmicutes_A;c__ClostridiaLachnospiralesLachnospiraceae
TH58	MGYG-HGUT-00378	2588511	20.6795	20	3111	36	1.1065	d__Bacteria;p__Firmicutes_A;c__ClostridiaLachnospiralesLachnospiraceae
TH62	MGYG-HGUT-00378	2585402	20.4688	20	1969	42	0.731453	d__Bacteria;p__Firmicutes_A;c__ClostridiaLachnospiralesLachnospiraceae
TH74	MGYG-HGUT-00378	2583290	20.6356	20	2747	48	1.05788	d__Bacteria;p__Firmicutes_A;c__ClostridiaLachnospiralesLachnospiraceae
TH55	MGYG-HGUT-00379	2070552	21.7195	19	745	1	0.337784	d__Bacteria;p__Firmicutes_A;c__ClostridiaOscillospiralesAcutalibacteraceaeEubacterium_R
TH58	MGYG-HGUT-00379	2070552	20.5277	19	758	5	0.343	d__Bacteria;p__Firmicutes_A;c__ClostridiaOscillospiralesAcutalibacteraceaeEubacterium_R
TH62	MGYG-HGUT-00379	2070552	20.376	19	609	6	0.285673	d__Bacteria;p__Firmicutes_A;c__ClostridiaOscillospiralesAcutalibacteraceaeEubacterium_R
TH74	MGYG-HGUT-00379	2070552	20.212	19	783	8	0.3657	d__Bacteria;p__Firmicutes_A;c__ClostridiaOscillospiralesAcutalibacteraceaeEubacterium_R
TH55	MGYG-HGUT-00380	1573523	20.8259	20	2751	29	1.68927	d__Bacteria;p__Firmicutes;c__BacilliErysipelotrichalesErysipelotrichaceaeMerdibacter
TH58	MGYG-HGUT-00380	1561870	20.6622	20	3165	46	1.86866	d__Bacteria;p__Firmicutes;c__BacilliErysipelotrichalesErysipelotrichaceaeMerdibacter
TH62	MGYG-HGUT-00380	1478595	20.7093	20	2363	32	1.5113	d__Bacteria;p__Firmicutes;c__BacilliErysipelotrichalesErysipelotrichaceaeMerdibacter
TH74	MGYG-HGUT-00380	1560809	20.6291	20	3114	41	1.95194	d__Bacteria;p__Firmicutes;c__BacilliErysipelotrichalesErysipelotrichaceaeMerdibacter
TH55	MGYG-HGUT-00381	934047	20.1	19.5	190	2	0.201382	d__Bacteria;p__Firmicutes;c__BacilliRF39CAG-1000CAG-628
TH58	MGYG-HGUT-00381	953676	19.8333	19	168	4	0.175741	d__Bacteria;p__Firmicutes;c__BacilliRF39CAG-1000CAG-628
TH62	MGYG-HGUT-00381	934047	19.9833	19	120	1	0.123441	d__Bacteria;p__Firmicutes;c__BacilliRF39CAG-1000CAG-628
TH74	MGYG-HGUT-00381	953676	20.1047	19	172	1	0.180984	d__Bacteria;p__Firmicutes;c__BacilliRF39CAG-1000CAG-628
TH62	MGYG-HGUT-00382	1256173	20.2662	20	154	1	0.121321	d__Bacteria;p__Firmicutes_A;c__ClostridiaTANB77CAG-508CAG-269
TH55	MGYG-HGUT-00383	1702468	19.9654	19	665	4	0.379214	d__Bacteria;p__Firmicutes_A;c__ClostridiaOscillospiralesAcutalibacteraceaeUBA737
TH58	MGYG-HGUT-00383	1693561	19.86	19	743	7	0.413625	d__Bacteria;p__Firmicutes_A;c__ClostridiaOscillospiralesAcutalibacteraceaeUBA737
TH62	MGYG-HGUT-00383	1702468	20.1269	19	520	6	0.291459	d__Bacteria;p__Firmicutes_A;c__ClostridiaOscillospiralesAcutalibacteraceaeUBA737
TH74	MGYG-HGUT-00383	1702468	19.8706	19	603	8	0.347554	d__Bacteria;p__Firmicutes_A;c__ClostridiaOscillospiralesAcutalibacteraceaeUBA737
TH55	MGYG-HGUT-00384	1369211	20.5047	20	214	2	0.157025	d__Bacteria;p__Firmicutes_A;c__ClostridiaTANB77CAG-508CAG-354
TH55	MGYG-HGUT-00385	1897699	20.1022	19.5	362	1	0.187648	d__Bacteria;p__Cyanobacteria;c__VampirovibrioniaGastranaerophilalesGastranaerophilaceaeZag111
TH58	MGYG-HGUT-00385	1903419	19.9435	19	354	1	0.178941	d__Bacteria;p__Cyanobacteria;c__VampirovibrioniaGastranaerophilalesGastranaerophilaceaeZag111
TH62	MGYG-HGUT-00385	1897699	19.9534	19	279	2	0.142067	d__Bacteria;p__Cyanobacteria;c__VampirovibrioniaGastranaerophilalesGastranaerophilaceaeZag111
TH74	MGYG-HGUT-00385	1900386	19.9014	19	284	1	0.145181	d__Bacteria;p__Cyanobacteria;c__VampirovibrioniaGastranaerophilalesGastranaerophilaceaeZag111
TH55	MGYG-HGUT-00386	1768457	19.939	19	967	11	0.529897	d__Bacteria;p__Firmicutes_A;c__ClostridiaOscillospiralesCAG-272
TH58	MGYG-HGUT-00386	1894867	19.9187	19	1107	15	0.549643	d__Bacteria;p__Firmicutes_A;c__ClostridiaOscillospiralesCAG-272
TH62	MGYG-HGUT-00386	1766179	19.9214	19	814	6	0.444462	d__Bacteria;p__Firmicutes_A;c__ClostridiaOscillospiralesCAG-272
TH74	MGYG-HGUT-00386	1823510	19.9388	19	1062	13	0.574058	d__Bacteria;p__Firmicutes_A;c__ClostridiaOscillospiralesCAG-272
TH55	MGYG-HGUT-00387	2362939	19.7944	19	715	7	0.289682	d__Bacteria;p__Firmicutes_A;c__ClostridiaLachnospiralesLachnospiraceae
TH58	MGYG-HGUT-00387	2320574	19.8903	19	766	10	0.315999	d__Bacteria;p__Firmicutes_A;c__ClostridiaLachnospiralesLachnospiraceae
TH62	MGYG-HGUT-00387	2260861	19.9846	19	520	2	0.227126	d__Bacteria;p__Firmicutes_A;c__ClostridiaLachnospiralesLachnospiraceae
TH74	MGYG-HGUT-00387	2373554	20.0982	19	662	3	0.275241	d__Bacteria;p__Firmicutes_A;c__ClostridiaLachnospiralesLachnospiraceae
TH55	MGYG-HGUT-00388	2278718	20.725	20	4077	62	1.7243	d__Bacteria;p__Firmicutes_A;c__ClostridiaOscillospiralesAcutalibacteraceae
TH58	MGYG-HGUT-00388	2256619	20.6999	20	4335	78	1.75541	d__Bacteria;p__Firmicutes_A;c__ClostridiaOscillospiralesAcutalibacteraceae
TH62	MGYG-HGUT-00388	2188381	20.9163	20	2915	51	1.27021	d__Bacteria;p__Firmicutes_A;c__ClostridiaOscillospiralesAcutalibacteraceae
TH74	MGYG-HGUT-00388	2260681	20.6801	20	4445	70	1.93216	d__Bacteria;p__Firmicutes_A;c__ClostridiaOscillospiralesAcutalibacteraceae
TH55	MGYG-HGUT-00389	2742111	19.9556	19	1352	15	0.477479	d__Bacteria;p__Firmicutes_A;c__ClostridiaLachnospiralesLachnospiraceaeRoseburia
TH58	MGYG-HGUT-00389	2749993	19.9323	19	1491	19	0.509638	d__Bacteria;p__Firmicutes_A;c__ClostridiaLachnospiralesLachnospiraceaeRoseburia
TH62	MGYG-HGUT-00389	2742111	20.1037	19	1138	11	0.39393	d__Bacteria;p__Firmicutes_A;c__ClostridiaLachnospiralesLachnospiraceaeRoseburia
TH74	MGYG-HGUT-00389	2748131	20.012	19	1503	17	0.52956	d__Bacteria;p__Firmicutes_A;c__ClostridiaLachnospiralesLachnospiraceaeRoseburia
TH55	MGYG-HGUT-00390	2171475	20.6332	20	3432	46	1.53725	d__Bacteria;p__Firmicutes_A;c__ClostridiaOscillospiralesAcutalibacteraceae
TH58	MGYG-HGUT-00390	2177957	20.4505	20	4011	68	1.7128	d__Bacteria;p__Firmicutes_A;c__ClostridiaOscillospiralesAcutalibacteraceae
TH62	MGYG-HGUT-00390	2104271	20.6239	20	2672	43	1.2113	d__Bacteria;p__Firmicutes_A;c__ClostridiaOscillospiralesAcutalibacteraceae
TH74	MGYG-HGUT-00390	2177559	20.4543	20	3718	43	1.65079	d__Bacteria;p__Firmicutes_A;c__ClostridiaOscillospiralesAcutalibacteraceae
TH55	MGYG-HGUT-00391	1644097	19.8701	19	585	8	0.340734	d__Bacteria;p__Firmicutes_A;c__Clostridia4C28d-15CAG-727UBA11475;s__UBA11475__sp003538975
TH58	MGYG-HGUT-00391	1644097	20.0305	20	656	13	0.362691	d__Bacteria;p__Firmicutes_A;c__Clostridia4C28d-15CAG-727UBA11475;s__UBA11475__sp003538975
TH62	MGYG-HGUT-00391	1644097	20.1071	19	392	7	0.230035	d__Bacteria;p__Firmicutes_A;c__Clostridia4C28d-15CAG-727UBA11475;s__UBA11475__sp003538975
TH74	MGYG-HGUT-00391	1644097	20.0332	19	662	11	0.394685	d__Bacteria;p__Firmicutes_A;c__Clostridia4C28d-15CAG-727UBA11475;s__UBA11475__sp003538975
TH55	MGYG-HGUT-00392	2033062	20.0077	19	781	3	0.370131	d__Bacteria;p__Firmicutes_A;c__ClostridiaOscillospiralesAcutalibacteraceaeRuminococcus_E;s__Ruminococcus_E__sp003521625
TH58	MGYG-HGUT-00392	2028171	19.9124	19	890	13	0.411997	d__Bacteria;p__Firmicutes_A;c__ClostridiaOscillospiralesAcutalibacteraceaeRuminococcus_E;s__Ruminococcus_E__sp003521625
TH62	MGYG-HGUT-00392	2025221	20.1081	19	592	4	0.279476	d__Bacteria;p__Firmicutes_A;c__ClostridiaOscillospiralesAcutalibacteraceaeRuminococcus_E;s__Ruminococcus_E__sp003521625
TH74	MGYG-HGUT-00392	2035350	19.9959	19	724	11	0.348883	d__Bacteria;p__Firmicutes_A;c__ClostridiaOscillospiralesAcutalibacteraceaeRuminococcus_E;s__Ruminococcus_E__sp003521625
TH55	MGYG-HGUT-00393	1995173	20.125	19	1992	27	0.972547	d__Bacteria;p__Bacteroidota;c__BacteroidiaBacteroidalesUBA932RC9
TH58	MGYG-HGUT-00393	2071439	20.0973	19	2169	41	0.972223	d__Bacteria;p__Bacteroidota;c__BacteroidiaBacteroidalesUBA932RC9
TH62	MGYG-HGUT-00393	1962508	20.1487	19	1674	30	0.804939	d__Bacteria;p__Bacteroidota;c__BacteroidiaBacteroidalesUBA932RC9
TH74	MGYG-HGUT-00393	2057259	20.1374	19	2242	24	1.05349	d__Bacteria;p__Bacteroidota;c__BacteroidiaBacteroidalesUBA932RC9
TH55	MGYG-HGUT-00394	1906398	22.7554	20	1987	25	1.01117	d__Bacteria;p__Proteobacteria;c__AlphaproteobacteriaRF32CAG-239CAG-495
TH58	MGYG-HGUT-00394	1901345	22.4395	20	2494	37	1.22166	d__Bacteria;p__Proteobacteria;c__AlphaproteobacteriaRF32CAG-239CAG-495
TH62	MGYG-HGUT-00394	1887830	22.8248	20	1781	21	0.926778	d__Bacteria;p__Proteobacteria;c__AlphaproteobacteriaRF32CAG-239CAG-495
TH74	MGYG-HGUT-00394	1906398	22.0366	20	2161	17	1.125	d__Bacteria;p__Proteobacteria;c__AlphaproteobacteriaRF32CAG-239CAG-495
TH55	MGYG-HGUT-00395	2085232	20.0036	19	1104	7	0.506706	d__Bacteria;p__Firmicutes_A;c__ClostridiaOscillospiralesAcutalibacteraceaeCAG-217
TH58	MGYG-HGUT-00395	2085232	19.9573	19	1124	14	0.503637	d__Bacteria;p__Firmicutes_A;c__ClostridiaOscillospiralesAcutalibacteraceaeCAG-217
TH62	MGYG-HGUT-00395	2041847	20.0011	19	878	5	0.41056	d__Bacteria;p__Firmicutes_A;c__ClostridiaOscillospiralesAcutalibacteraceaeCAG-217
TH74	MGYG-HGUT-00395	2085232	20.0544	19	1159	11	0.548908	d__Bacteria;p__Firmicutes_A;c__ClostridiaOscillospiralesAcutalibacteraceaeCAG-217
TH55	MGYG-HGUT-00396	1029943	20.6018	20	113	3	0.105054	d__Bacteria;p__Actinobacteriota;c__CoriobacteriiaCoriobacterialesCoriobacteriaceaeCollinsella
TH58	MGYG-HGUT-00396	1105439	20.5034	20	149	2	0.122395	d__Bacteria;p__Actinobacteriota;c__CoriobacteriiaCoriobacterialesCoriobacteriaceaeCollinsella
TH74	MGYG-HGUT-00396	1343045	20.8207	20	145	2	0.113325	d__Bacteria;p__Actinobacteriota;c__CoriobacteriiaCoriobacterialesCoriobacteriaceaeCollinsella
TH55	MGYG-HGUT-00397	118145	21.1754	21	57	1	0.472301	d__Bacteria;p__Actinobacteriota;c__CoriobacteriiaCoriobacterialesCoriobacteriaceaeCollinsella
TH74	MGYG-HGUT-00397	146071	20.5147	20	68	1	0.463473	d__Bacteria;p__Actinobacteriota;c__CoriobacteriiaCoriobacterialesCoriobacteriaceaeCollinsella
TH55	MGYG-HGUT-00398	2924697	19.8242	19	1115	12	0.362602	d__Bacteria;p__Firmicutes_A;c__ClostridiaLachnospiralesLachnospiraceaeTF01-11
TH58	MGYG-HGUT-00398	2924697	19.9907	19	1078	8	0.350874	d__Bacteria;p__Firmicutes_A;c__ClostridiaLachnospiralesLachnospiraceaeTF01-11
TH62	MGYG-HGUT-00398	2928144	19.9728	19	771	10	0.252105	d__Bacteria;p__Firmicutes_A;c__ClostridiaLachnospiralesLachnospiraceaeTF01-11
TH74	MGYG-HGUT-00398	2924697	20.0582	19	1048	10	0.353609	d__Bacteria;p__Firmicutes_A;c__ClostridiaLachnospiralesLachnospiraceaeTF01-11
TH55	MGYG-HGUT-00399	1208519	20.3623	20	1104	21	0.880665	d__Bacteria;p__Firmicutes_A;c__Clostridia4C28d-15CAG-727UBA10281
TH58	MGYG-HGUT-00399	1208519	20.2049	19	1215	24	0.935442	d__Bacteria;p__Firmicutes_A;c__Clostridia4C28d-15CAG-727UBA10281
TH62	MGYG-HGUT-00399	1203334	20.4016	20	854	12	0.66216	d__Bacteria;p__Firmicutes_A;c__Clostridia4C28d-15CAG-727UBA10281
TH74	MGYG-HGUT-00399	1208519	20.3406	20	1239	21	0.962666	d__Bacteria;p__Firmicutes_A;c__Clostridia4C28d-15CAG-727UBA10281
TH55	MGYG-HGUT-00400	2908659	20.542	20	3782	37	1.25474	d__Bacteria;p__Bacteroidota;c__BacteroidiaBacteroidalesMuribaculaceaeUBA7173
TH58	MGYG-HGUT-00400	2908659	20.3983	20	3864	46	1.22967	d__Bacteria;p__Bacteroidota;c__BacteroidiaBacteroidalesMuribaculaceaeUBA7173
TH62	MGYG-HGUT-00400	2901495	20.3869	20	2962	32	0.957265	d__Bacteria;p__Bacteroidota;c__BacteroidiaBacteroidalesMuribaculaceaeUBA7173
TH74	MGYG-HGUT-00400	2908659	20.5173	20	4276	55	1.43327	d__Bacteria;p__Bacteroidota;c__BacteroidiaBacteroidalesMuribaculaceaeUBA7173
TH55	MGYG-HGUT-00401	405890	19.9846	19	260	1	0.634408	d__Bacteria;p__Firmicutes_A;c__Clostridia4C28d-15UBA1242UBA4626
TH58	MGYG-HGUT-00401	440728	19.8986	19	276	1	0.619883	d__Bacteria;p__Firmicutes_A;c__Clostridia4C28d-15UBA1242UBA4626
TH62	MGYG-HGUT-00401	362763	20.1622	19	222	2	0.594603	d__Bacteria;p__Firmicutes_A;c__Clostridia4C28d-15UBA1242UBA4626
TH74	MGYG-HGUT-00401	436520	19.7773	19	256	2	0.573399	d__Bacteria;p__Firmicutes_A;c__Clostridia4C28d-15UBA1242UBA4626
TH55	MGYG-HGUT-00402	1545772	19.8643	19	420	1	0.267633	d__Bacteria;p__Firmicutes_A;c__ClostridiaOscillospiralesAcutalibacteraceaeGCA-900066995
TH58	MGYG-HGUT-00402	1539862	19.8982	19	383	2	0.237749	d__Bacteria;p__Firmicutes_A;c__ClostridiaOscillospiralesAcutalibacteraceaeGCA-900066995
TH62	MGYG-HGUT-00402	1537854	20.0194	19	310	2	0.192086	d__Bacteria;p__Firmicutes_A;c__ClostridiaOscillospiralesAcutalibacteraceaeGCA-900066995
TH74	MGYG-HGUT-00402	1545772	19.9125	19	400	2	0.256894	d__Bacteria;p__Firmicutes_A;c__ClostridiaOscillospiralesAcutalibacteraceaeGCA-900066995
TH55	MGYG-HGUT-00403	1260510	20.0824	19	1068	6	0.824587	d__Bacteria;p__Firmicutes_A;c__ClostridiaMonoglobalesUBA1381UBA4716
TH58	MGYG-HGUT-00403	1228035	19.9623	19	1061	17	0.818136	d__Bacteria;p__Firmicutes_A;c__ClostridiaMonoglobalesUBA1381UBA4716
TH62	MGYG-HGUT-00403	1018445	19.8595	19	776	5	0.733275	d__Bacteria;p__Firmicutes_A;c__ClostridiaMonoglobalesUBA1381UBA4716
TH74	MGYG-HGUT-00403	1223902	19.9522	19	1026	9	0.823105	d__Bacteria;p__Firmicutes_A;c__ClostridiaMonoglobalesUBA1381UBA4716
TH55	MGYG-HGUT-00404	2215115	19.863	19	876	10	0.384946	d__Bacteria;p__Firmicutes_A;c__ClostridiaLachnospiralesLachnospiraceaeUBA11774;s__UBA11774__sp003507655
TH58	MGYG-HGUT-00404	2212657	19.893	19	1037	11	0.444127	d__Bacteria;p__Firmicutes_A;c__ClostridiaLachnospiralesLachnospiraceaeUBA11774;s__UBA11774__sp003507655
TH62	MGYG-HGUT-00404	2209181	20.0143	19	630	6	0.276709	d__Bacteria;p__Firmicutes_A;c__ClostridiaLachnospiralesLachnospiraceaeUBA11774;s__UBA11774__sp003507655
TH74	MGYG-HGUT-00404	2208601	19.7791	19	815	7	0.356153	d__Bacteria;p__Firmicutes_A;c__ClostridiaLachnospiralesLachnospiraceaeUBA11774;s__UBA11774__sp003507655
TH55	MGYG-HGUT-00405	2251507	20.4934	20	3610	47	1.55358	d__Bacteria;p__Firmicutes_A;c__ClostridiaOscillospiralesCAG-272CAG-390;s__CAG-390__sp000437015
TH58	MGYG-HGUT-00405	2251507	20.5182	20	4031	66	1.66404	d__Bacteria;p__Firmicutes_A;c__ClostridiaOscillospiralesCAG-272CAG-390;s__CAG-390__sp000437015
TH62	MGYG-HGUT-00405	2251507	20.4257	20	2807	28	1.1904	d__Bacteria;p__Firmicutes_A;c__ClostridiaOscillospiralesCAG-272CAG-390;s__CAG-390__sp000437015
TH74	MGYG-HGUT-00405	2251507	20.4706	20	4241	64	1.82664	d__Bacteria;p__Firmicutes_A;c__ClostridiaOscillospiralesCAG-272CAG-390;s__CAG-390__sp000437015
TH55	MGYG-HGUT-00406	1936952	20.8614	20	3080	43	1.53401	d__Bacteria;p__Firmicutes_A;c__Clostridia4C28d-15CAG-552UBA10677;s__UBA10677__sp003533505
TH58	MGYG-HGUT-00406	1936952	20.5685	20	3205	58	1.53995	d__Bacteria;p__Firmicutes_A;c__Clostridia4C28d-15CAG-552UBA10677;s__UBA10677__sp003533505
TH62	MGYG-HGUT-00406	1936952	20.8623	20	2368	39	1.17354	d__Bacteria;p__Firmicutes_A;c__Clostridia4C28d-15CAG-552UBA10677;s__UBA10677__sp003533505
TH74	MGYG-HGUT-00406	1936952	20.7669	20	3617	59	1.82663	d__Bacteria;p__Firmicutes_A;c__Clostridia4C28d-15CAG-552UBA10677;s__UBA10677__sp003533505
TH55	MGYG-HGUT-00407	980671	20.1558	19	276	2	0.282766	d__Bacteria;p__Firmicutes_A;c__Clostridia4C28d-15UBA1242UBA9845
TH58	MGYG-HGUT-00407	980671	19.8848	19	330	2	0.326919	d__Bacteria;p__Firmicutes_A;c__Clostridia4C28d-15UBA1242UBA9845
TH62	MGYG-HGUT-00407	980671	20.4583	19	216	3	0.21781	d__Bacteria;p__Firmicutes_A;c__Clostridia4C28d-15UBA1242UBA9845
TH74	MGYG-HGUT-00407	980671	19.8769	19	268	2	0.269101	d__Bacteria;p__Firmicutes_A;c__Clostridia4C28d-15UBA1242UBA9845
TH58	MGYG-HGUT-00408	1774884	20.3258	19	445	5	0.248749	d__Bacteria;p__Cyanobacteria;c__VampirovibrioniaGastranaerophilales
TH74	MGYG-HGUT-00408	1805704	20.1603	20	418	8	0.233704	d__Bacteria;p__Cyanobacteria;c__VampirovibrioniaGastranaerophilales
TH55	MGYG-HGUT-00409	2682636	20.5843	20	3149	48	1.13567	d__Bacteria;p__Firmicutes_A;c__Clostridia4C28d-15CAG-727QALS01;s__QALS01__sp003150575
TH58	MGYG-HGUT-00409	2649514	20.5495	20	3516	60	1.23185	d__Bacteria;p__Firmicutes_A;c__Clostridia4C28d-15CAG-727QALS01;s__QALS01__sp003150575
TH62	MGYG-HGUT-00409	2675564	20.617	20	2676	41	0.947912	d__Bacteria;p__Firmicutes_A;c__Clostridia4C28d-15CAG-727QALS01;s__QALS01__sp003150575
TH74	MGYG-HGUT-00409	2675564	20.5699	20	3539	35	1.28537	d__Bacteria;p__Firmicutes_A;c__Clostridia4C28d-15CAG-727QALS01;s__QALS01__sp003150575
TH55	MGYG-HGUT-00410	1882952	20.214	19	514	6	0.270267	d__Bacteria;p__Cyanobacteria;c__VampirovibrioniaGastranaerophilalesGastranaerophilaceaeZag111;s__Zag111__sp002102825
TH58	MGYG-HGUT-00410	1882952	20.1505	19	545	3	0.279667	d__Bacteria;p__Cyanobacteria;c__VampirovibrioniaGastranaerophilalesGastranaerophilaceaeZag111;s__Zag111__sp002102825
TH62	MGYG-HGUT-00410	1882952	19.892	19	398	6	0.207015	d__Bacteria;p__Cyanobacteria;c__VampirovibrioniaGastranaerophilalesGastranaerophilaceaeZag111;s__Zag111__sp002102825
TH74	MGYG-HGUT-00410	1872676	20.0385	20	416	5	0.221341	d__Bacteria;p__Cyanobacteria;c__VampirovibrioniaGastranaerophilalesGastranaerophilaceaeZag111;s__Zag111__sp002102825
TH55	MGYG-HGUT-00411	1335301	20.4272	19	1271	18	0.920017	d__Bacteria;p__Firmicutes_C;c__NegativicutesVeillonellalesDialisteraceaeDialister
TH58	MGYG-HGUT-00411	1335301	20.3965	20	1493	15	1.03542	d__Bacteria;p__Firmicutes_C;c__NegativicutesVeillonellalesDialisteraceaeDialister
TH62	MGYG-HGUT-00411	1335301	20.4822	20	981	14	0.718415	d__Bacteria;p__Firmicutes_C;c__NegativicutesVeillonellalesDialisteraceaeDialister
TH74	MGYG-HGUT-00411	1335301	20.4588	19	1408	15	1.03729	d__Bacteria;p__Firmicutes_C;c__NegativicutesVeillonellalesDialisteraceaeDialister
TH55	MGYG-HGUT-00412	2367503	20.0903	19	797	9	0.330644	d__Bacteria;p__Proteobacteria;c__GammaproteobacteriaEnterobacteralesSuccinivibrionaceaeSuccinivibrio;s__Succinivibrio__sp000431835
TH58	MGYG-HGUT-00412	2380571	20.0395	19	887	9	0.357897	d__Bacteria;p__Proteobacteria;c__GammaproteobacteriaEnterobacteralesSuccinivibrionaceaeSuccinivibrio;s__Succinivibrio__sp000431835
TH62	MGYG-HGUT-00412	2387553	20.1963	19	596	5	0.246989	d__Bacteria;p__Proteobacteria;c__GammaproteobacteriaEnterobacteralesSuccinivibrionaceaeSuccinivibrio;s__Succinivibrio__sp000431835
TH74	MGYG-HGUT-00412	2373729	20.1343	19	722	11	0.298096	d__Bacteria;p__Proteobacteria;c__GammaproteobacteriaEnterobacteralesSuccinivibrionaceaeSuccinivibrio;s__Succinivibrio__sp000431835
TH55	MGYG-HGUT-00413	2459291	20.2817	19	1452	13	0.568131	d__Bacteria;p__Firmicutes_B;c__PeptococciaPeptococcalesPeptococcaceaeUBA7185
TH58	MGYG-HGUT-00413	2632449	20.2184	19	1529	15	0.561568	d__Bacteria;p__Firmicutes_B;c__PeptococciaPeptococcalesPeptococcaceaeUBA7185
TH62	MGYG-HGUT-00413	2413760	20.1695	19	1133	10	0.443168	d__Bacteria;p__Firmicutes_B;c__PeptococciaPeptococcalesPeptococcaceaeUBA7185
TH74	MGYG-HGUT-00413	2520798	20.176	20	1364	19	0.519875	d__Bacteria;p__Firmicutes_B;c__PeptococciaPeptococcalesPeptococcaceaeUBA7185
TH55	MGYG-HGUT-00414	2648727	20.8556	20	5615	83	2.03845	d__Bacteria;p__Bacteroidota;c__BacteroidiaBacteroidalesRikenellaceaeAlistipes
TH58	MGYG-HGUT-00414	2648727	20.6626	20	5984	86	2.11162	d__Bacteria;p__Bacteroidota;c__BacteroidiaBacteroidalesRikenellaceaeAlistipes
TH62	MGYG-HGUT-00414	2648727	20.7856	20	4323	86	1.54372	d__Bacteria;p__Bacteroidota;c__BacteroidiaBacteroidalesRikenellaceaeAlistipes
TH74	MGYG-HGUT-00414	2646491	20.8097	20	6486	91	2.38214	d__Bacteria;p__Bacteroidota;c__BacteroidiaBacteroidalesRikenellaceaeAlistipes
TH55	MGYG-HGUT-00415	2630685	20.1061	19	1584	9	0.587109	d__Bacteria;p__Bacteroidota;c__BacteroidiaBacteroidalesUBA11471UBA11471
TH58	MGYG-HGUT-00415	2630685	20.1745	19	1805	24	0.649413	d__Bacteria;p__Bacteroidota;c__BacteroidiaBacteroidalesUBA11471UBA11471
TH62	MGYG-HGUT-00415	2620891	20.4526	19	1182	15	0.435882	d__Bacteria;p__Bacteroidota;c__BacteroidiaBacteroidalesUBA11471UBA11471
TH74	MGYG-HGUT-00415	2630685	20.2384	19	1674	20	0.617862	d__Bacteria;p__Bacteroidota;c__BacteroidiaBacteroidalesUBA11471UBA11471
TH55	MGYG-HGUT-00416	1978468	20.7003	20	3543	48	1.73043	d__Bacteria;p__Firmicutes_A;c__ClostridiaOscillospiralesCAG-272Firm-07
TH58	MGYG-HGUT-00416	1978468	20.5292	20	4155	52	1.9231	d__Bacteria;p__Firmicutes_A;c__ClostridiaOscillospiralesCAG-272Firm-07
TH62	MGYG-HGUT-00416	1978468	20.7797	20	2792	42	1.34973	d__Bacteria;p__Firmicutes_A;c__ClostridiaOscillospiralesCAG-272Firm-07
TH74	MGYG-HGUT-00416	1978468	20.7859	20	3994	64	1.97314	d__Bacteria;p__Firmicutes_A;c__ClostridiaOscillospiralesCAG-272Firm-07
TH55	MGYG-HGUT-00417	2890953	19.8653	19	1255	8	0.41872	d__Bacteria;p__Firmicutes_A;c__ClostridiaLachnospiralesLachnospiraceaeAcetatifactor
TH58	MGYG-HGUT-00417	2886096	19.8276	19	1357	16	0.44115	d__Bacteria;p__Firmicutes_A;c__ClostridiaLachnospiralesLachnospiraceaeAcetatifactor
TH62	MGYG-HGUT-00417	2848615	19.9709	19	998	8	0.335812	d__Bacteria;p__Firmicutes_A;c__ClostridiaLachnospiralesLachnospiraceaeAcetatifactor
TH74	MGYG-HGUT-00417	2848069	19.9967	19	1223	14	0.420601	d__Bacteria;p__Firmicutes_A;c__ClostridiaLachnospiralesLachnospiraceaeAcetatifactor
TH55	MGYG-HGUT-00418	2049061	20.7938	19	2051	34	0.973373	d__Bacteria;p__Bacteroidota;c__BacteroidiaFlavobacterialesUBA1820UBA1820;s__UBA1820__sp003150615
TH58	MGYG-HGUT-00418	2049061	20.5992	20	2193	30	0.996554	d__Bacteria;p__Bacteroidota;c__BacteroidiaFlavobacterialesUBA1820UBA1820;s__UBA1820__sp003150615
TH62	MGYG-HGUT-00418	2046722	20.651	19	1599	26	0.753302	d__Bacteria;p__Bacteroidota;c__BacteroidiaFlavobacterialesUBA1820UBA1820;s__UBA1820__sp003150615
TH74	MGYG-HGUT-00418	2049061	20.5331	19	2144	32	1.03286	d__Bacteria;p__Bacteroidota;c__BacteroidiaFlavobacterialesUBA1820UBA1820;s__UBA1820__sp003150615
TH55	MGYG-HGUT-00419	1097267	20.3559	20	222	3	0.203323	d__Bacteria;p__Firmicutes;c__BacilliRF39CAG-611CAG-710;s__CAG-710__sp000432595
TH58	MGYG-HGUT-00419	1087725	20.2308	19	273	2	0.244547	d__Bacteria;p__Firmicutes;c__BacilliRF39CAG-611CAG-710;s__CAG-710__sp000432595
TH62	MGYG-HGUT-00419	1087725	20.0647	19	139	1	0.125399	d__Bacteria;p__Firmicutes;c__BacilliRF39CAG-611CAG-710;s__CAG-710__sp000432595
TH55	MGYG-HGUT-00420	1923177	20.2233	19	806	13	0.409323	d__Bacteria;p__Firmicutes_A;c__ClostridiaLachnospirales
TH58	MGYG-HGUT-00420	1967580	19.8328	19	909	10	0.44293	d__Bacteria;p__Firmicutes_A;c__ClostridiaLachnospirales
TH62	MGYG-HGUT-00420	1769960	19.9719	19	570	6	0.310685	d__Bacteria;p__Firmicutes_A;c__ClostridiaLachnospirales
TH74	MGYG-HGUT-00420	1924940	19.8412	19	762	6	0.384739	d__Bacteria;p__Firmicutes_A;c__ClostridiaLachnospirales
TH55	MGYG-HGUT-00421	1518388	19.9926	19	272	1	0.178413	d__Bacteria;p__Firmicutes_A;c__ClostridiaTANB77CAG-508CAG-269
TH62	MGYG-HGUT-00421	1509929	19.9141	19	163	2	0.106098	d__Bacteria;p__Firmicutes_A;c__ClostridiaTANB77CAG-508CAG-269
TH74	MGYG-HGUT-00421	1470058	20.3846	20	208	5	0.146729	d__Bacteria;p__Firmicutes_A;c__ClostridiaTANB77CAG-508CAG-269
TH55	MGYG-HGUT-00422	1733849	19.9306	19	533	7	0.299161	d__Bacteria;p__Cyanobacteria;c__VampirovibrioniaGastranaerophilalesGastranaerophilaceaeZag1
TH58	MGYG-HGUT-00422	1729393	20.1874	19	555	6	0.312422	d__Bacteria;p__Cyanobacteria;c__VampirovibrioniaGastranaerophilalesGastranaerophilaceaeZag1
TH62	MGYG-HGUT-00422	1667554	20.1453	19	413	2	0.241312	d__Bacteria;p__Cyanobacteria;c__VampirovibrioniaGastranaerophilalesGastranaerophilaceaeZag1
TH74	MGYG-HGUT-00422	1715070	20.1766	19	504	5	0.292933	d__Bacteria;p__Cyanobacteria;c__VampirovibrioniaGastranaerophilalesGastranaerophilaceaeZag1
TH55	MGYG-HGUT-00423	1637553	19.9691	19	291	3	0.176971	d__Bacteria;p__Firmicutes_A;c__ClostridiaTANB77CAG-508UBA7001
TH58	MGYG-HGUT-00423	1681967	19.9646	19	311	4	0.182168	d__Bacteria;p__Firmicutes_A;c__ClostridiaTANB77CAG-508UBA7001
TH62	MGYG-HGUT-00423	1640049	20.2686	20	175	1	0.10518	d__Bacteria;p__Firmicutes_A;c__ClostridiaTANB77CAG-508UBA7001
TH74	MGYG-HGUT-00423	1583200	20.5378	20	251	5	0.159424	d__Bacteria;p__Firmicutes_A;c__ClostridiaTANB77CAG-508UBA7001
TH55	MGYG-HGUT-00424	2808524	19.9927	19	1639	22	0.566703	d__Bacteria;p__Firmicutes_A;c__ClostridiaOscillospiralesRuminococcaceaeCAG-353
TH58	MGYG-HGUT-00424	2842273	19.9777	19	1613	12	0.5408	d__Bacteria;p__Firmicutes_A;c__ClostridiaOscillospiralesRuminococcaceaeCAG-353
TH62	MGYG-HGUT-00424	2806248	20.1447	19	1161	14	0.397933	d__Bacteria;p__Firmicutes_A;c__ClostridiaOscillospiralesRuminococcaceaeCAG-353
TH74	MGYG-HGUT-00424	2836872	20.1548	19	1621	24	0.557304	d__Bacteria;p__Firmicutes_A;c__ClostridiaOscillospiralesRuminococcaceaeCAG-353
TH55	MGYG-HGUT-00425	1643249	19.9936	19	778	14	0.452822	d__Bacteria;p__Firmicutes_A;c__ClostridiaOscillospiralesRuminococcaceae
TH58	MGYG-HGUT-00425	1685112	19.9498	19	837	4	0.475458	d__Bacteria;p__Firmicutes_A;c__ClostridiaOscillospiralesRuminococcaceae
TH62	MGYG-HGUT-00425	1609002	20.0822	19	572	7	0.335239	d__Bacteria;p__Firmicutes_A;c__ClostridiaOscillospiralesRuminococcaceae
TH74	MGYG-HGUT-00425	1604778	20.0265	19	755	7	0.464301	d__Bacteria;p__Firmicutes_A;c__ClostridiaOscillospiralesRuminococcaceae
TH55	MGYG-HGUT-00426	1013927	20.3247	20	194	2	0.193406	d__Bacteria;p__Firmicutes;c__BacilliRF39CAG-822RUG832
TH58	MGYG-HGUT-00426	1027020	20.0372	19	215	3	0.210804	d__Bacteria;p__Firmicutes;c__BacilliRF39CAG-822RUG832
TH74	MGYG-HGUT-00426	1018451	20.8691	20	191	2	0.195198	d__Bacteria;p__Firmicutes;c__BacilliRF39CAG-822RUG832
TH55	MGYG-HGUT-00427	2092192	20.0849	19	483	2	0.227895	d__Bacteria;p__Firmicutes;c__BacilliRFN20CAG-449CAG-449;s__CAG-449__sp000432895
TH58	MGYG-HGUT-00427	2009989	20.2731	20	465	4	0.233683	d__Bacteria;p__Firmicutes;c__BacilliRFN20CAG-449CAG-449;s__CAG-449__sp000432895
TH62	MGYG-HGUT-00427	2069448	19.9668	19	331	6	0.154002	d__Bacteria;p__Firmicutes;c__BacilliRFN20CAG-449CAG-449;s__CAG-449__sp000432895
TH74	MGYG-HGUT-00427	2092591	20.2908	20	392	7	0.186659	d__Bacteria;p__Firmicutes;c__BacilliRFN20CAG-449CAG-449;s__CAG-449__sp000432895
TH55	MGYG-HGUT-00428	1728958	20.2392	19	1530	14	0.853983	d__Bacteria;p__Firmicutes_A;c__Clostridia4C28d-15CAG-552
TH58	MGYG-HGUT-00428	1742957	20.2393	20	1584	25	0.84546	d__Bacteria;p__Firmicutes_A;c__Clostridia4C28d-15CAG-552
TH62	MGYG-HGUT-00428	1722706	20.2297	20	1132	16	0.625992	d__Bacteria;p__Firmicutes_A;c__Clostridia4C28d-15CAG-552
TH74	MGYG-HGUT-00428	1769037	20.2009	19	1777	10	0.979855	d__Bacteria;p__Firmicutes_A;c__Clostridia4C28d-15CAG-552
TH55	MGYG-HGUT-00429	1972857	20.6187	20	2043	14	1.02481	d__Bacteria;p__Firmicutes_A;c__Clostridia4C28d-15CAG-727UBA7597
TH58	MGYG-HGUT-00429	1972857	20.359	20	2192	38	1.0351	d__Bacteria;p__Firmicutes_A;c__Clostridia4C28d-15CAG-727UBA7597
TH62	MGYG-HGUT-00429	1964571	20.6598	20	1690	30	0.81687	d__Bacteria;p__Firmicutes_A;c__Clostridia4C28d-15CAG-727UBA7597
TH74	MGYG-HGUT-00429	1972857	20.3796	20	2513	34	1.24337	d__Bacteria;p__Firmicutes_A;c__Clostridia4C28d-15CAG-727UBA7597
TH55	MGYG-HGUT-00430	1165274	20.087	19	161	2	0.136878	d__Bacteria;p__Firmicutes;c__BacilliRF39CAG-1000CAG-1000
TH58	MGYG-HGUT-00430	1165274	20.2287	20	188	1	0.163567	d__Bacteria;p__Firmicutes;c__BacilliRF39CAG-1000CAG-1000
TH62	MGYG-HGUT-00430	1166774	19.7234	20	94	1	0.0787642	d__Bacteria;p__Firmicutes;c__BacilliRF39CAG-1000CAG-1000
TH55	MGYG-HGUT-00431	1687383	19.7894	19	470	5	0.26793	d__Bacteria;p__Firmicutes;c__BacilliRFN20CAG-288CAG-288;s__CAG-288__sp000437395
TH58	MGYG-HGUT-00431	1687383	20.0895	19	447	3	0.260522	d__Bacteria;p__Firmicutes;c__BacilliRFN20CAG-288CAG-288;s__CAG-288__sp000437395
TH62	MGYG-HGUT-00431	1678747	20.1325	19	317	4	0.18353	d__Bacteria;p__Firmicutes;c__BacilliRFN20CAG-288CAG-288;s__CAG-288__sp000437395
TH74	MGYG-HGUT-00431	1687383	19.9897	19	390	6	0.227394	d__Bacteria;p__Firmicutes;c__BacilliRFN20CAG-288CAG-288;s__CAG-288__sp000437395
TH55	MGYG-HGUT-00432	1327007	20.1635	20	208	1	0.156518	d__Bacteria;p__Firmicutes_A;c__ClostridiaTANB77CAG-508CAG-269
TH58	MGYG-HGUT-00432	1452920	20.5421	20	214	2	0.155686	d__Bacteria;p__Firmicutes_A;c__ClostridiaTANB77CAG-508CAG-269
TH62	MGYG-HGUT-00432	1359657	19.984	19	125	2	0.0931117	d__Bacteria;p__Firmicutes_A;c__ClostridiaTANB77CAG-508CAG-269
TH74	MGYG-HGUT-00432	1264993	20.22	20	150	2	0.116839	d__Bacteria;p__Firmicutes_A;c__ClostridiaTANB77CAG-508CAG-269
TH55	MGYG-HGUT-00433	1690473	20.0814	19	467	6	0.272113	d__Bacteria;p__Firmicutes;c__BacilliML615J-28CAG-313UBA1737
TH58	MGYG-HGUT-00433	1735092	19.9002	19	441	3	0.252321	d__Bacteria;p__Firmicutes;c__BacilliML615J-28CAG-313UBA1737
TH62	MGYG-HGUT-00433	1665426	19.9003	19	341	2	0.198628	d__Bacteria;p__Firmicutes;c__BacilliML615J-28CAG-313UBA1737
TH74	MGYG-HGUT-00433	1619451	20.0124	19	403	6	0.246874	d__Bacteria;p__Firmicutes;c__BacilliML615J-28CAG-313UBA1737
TH55	MGYG-HGUT-00435	1930455	20.1184	19	549	6	0.281747	d__Bacteria;p__Firmicutes;c__BacilliRFN20CAG-826RUG131
TH58	MGYG-HGUT-00435	1932413	20.0733	19	600	5	0.297711	d__Bacteria;p__Firmicutes;c__BacilliRFN20CAG-826RUG131
TH62	MGYG-HGUT-00435	1911242	20.1968	19	376	4	0.195475	d__Bacteria;p__Firmicutes;c__BacilliRFN20CAG-826RUG131
TH74	MGYG-HGUT-00435	1914855	21.0579	20	484	3	0.256416	d__Bacteria;p__Firmicutes;c__BacilliRFN20CAG-826RUG131
TH55	MGYG-HGUT-00436	2093303	20.2035	19	742	5	0.350117	d__Bacteria;p__Cyanobacteria;c__VampirovibrioniaGastranaerophilalesGastranaerophilaceaeCAG-306;s__CAG-306__sp000980375
TH58	MGYG-HGUT-00436	2094016	19.9406	19	808	11	0.362891	d__Bacteria;p__Cyanobacteria;c__VampirovibrioniaGastranaerophilalesGastranaerophilaceaeCAG-306;s__CAG-306__sp000980375
TH62	MGYG-HGUT-00436	2067289	20.1461	19	534	4	0.248877	d__Bacteria;p__Cyanobacteria;c__VampirovibrioniaGastranaerophilalesGastranaerophilaceaeCAG-306;s__CAG-306__sp000980375
TH74	MGYG-HGUT-00436	2093303	20.0569	19	668	2	0.313906	d__Bacteria;p__Cyanobacteria;c__VampirovibrioniaGastranaerophilalesGastranaerophilaceaeCAG-306;s__CAG-306__sp000980375
TH55	MGYG-HGUT-00437	3274856	20.7389	20	6032	106	1.77706	d__Bacteria;p__Bacteroidota;c__BacteroidiaBacteroidalesRikenellaceaeAlistipes;s__Alistipes__sp001941065
TH58	MGYG-HGUT-00437	3315594	20.6789	20	6549	91	1.8216	d__Bacteria;p__Bacteroidota;c__BacteroidiaBacteroidalesRikenellaceaeAlistipes;s__Alistipes__sp001941065
TH62	MGYG-HGUT-00437	3295363	20.917	20	4433	81	1.28911	d__Bacteria;p__Bacteroidota;c__BacteroidiaBacteroidalesRikenellaceaeAlistipes;s__Alistipes__sp001941065
TH74	MGYG-HGUT-00437	3301799	20.8993	20	6864	91	2.01848	d__Bacteria;p__Bacteroidota;c__BacteroidiaBacteroidalesRikenellaceaeAlistipes;s__Alistipes__sp001941065
TH55	MGYG-HGUT-00438	1968734	20.0687	19	451	11	0.219227	d__Bacteria;p__Cyanobacteria;c__VampirovibrioniaGastranaerophilalesGastranaerophilaceaeZag1;s__Zag1__sp000433095
TH62	MGYG-HGUT-00438	1918373	20.311	20	344	2	0.174367	d__Bacteria;p__Cyanobacteria;c__VampirovibrioniaGastranaerophilalesGastranaerophilaceaeZag1;s__Zag1__sp000433095
TH74	MGYG-HGUT-00438	1961734	19.9741	19	424	3	0.213638	d__Bacteria;p__Cyanobacteria;c__VampirovibrioniaGastranaerophilalesGastranaerophilaceaeZag1;s__Zag1__sp000433095
TH55	MGYG-HGUT-00439	1826771	21.1679	20	2669	39	1.43143	d__Bacteria;p__Firmicutes_A;c__ClostridiaOscillospiralesOscillospiraceaeOscillibacter
TH58	MGYG-HGUT-00439	1886005	20.8117	20	3075	52	1.50424	d__Bacteria;p__Firmicutes_A;c__ClostridiaOscillospiralesOscillospiraceaeOscillibacter
TH62	MGYG-HGUT-00439	1791830	21.1804	20	2101	30	1.14252	d__Bacteria;p__Firmicutes_A;c__ClostridiaOscillospiralesOscillospiraceaeOscillibacter
TH74	MGYG-HGUT-00439	1890510	20.9633	20	3162	45	1.67764	d__Bacteria;p__Firmicutes_A;c__ClostridiaOscillospiralesOscillospiraceaeOscillibacter
TH55	MGYG-HGUT-00440	2422037	20.433	20	3030	49	1.18929	d__Bacteria;p__Firmicutes_A;c__ClostridiaOscillospiralesCAG-272Firm-07
TH58	MGYG-HGUT-00440	2422037	20.2907	20	3013	42	1.153	d__Bacteria;p__Firmicutes_A;c__ClostridiaOscillospiralesCAG-272Firm-07
TH62	MGYG-HGUT-00440	2422037	20.486	20	2136	40	0.829715	d__Bacteria;p__Firmicutes_A;c__ClostridiaOscillospiralesCAG-272Firm-07
TH74	MGYG-HGUT-00440	2422037	20.4167	20	3405	50	1.36517	d__Bacteria;p__Firmicutes_A;c__ClostridiaOscillospiralesCAG-272Firm-07
TH55	MGYG-HGUT-00441	2449627	20.2067	19	1911	19	0.744113	d__Bacteria;p__Verrucomicrobiota;c__VerrucomicrobiaeOpitutalesCAG-312CAG-312
TH58	MGYG-HGUT-00441	2452690	20.3636	19	1914	19	0.734581	d__Bacteria;p__Verrucomicrobiota;c__VerrucomicrobiaeOpitutalesCAG-312CAG-312
TH62	MGYG-HGUT-00441	2452690	20.4297	19	1466	15	0.568152	d__Bacteria;p__Verrucomicrobiota;c__VerrucomicrobiaeOpitutalesCAG-312CAG-312
TH74	MGYG-HGUT-00441	2452690	20.4134	19	2095	27	0.83121	d__Bacteria;p__Verrucomicrobiota;c__VerrucomicrobiaeOpitutalesCAG-312CAG-312
TH55	MGYG-HGUT-00442	3125088	20.5244	20	4043	59	1.25168	d__Bacteria;p__Bacteroidota;c__BacteroidiaBacteroidalesBacteroidaceaeCAG-462;s__CAG-462__sp003489705
TH58	MGYG-HGUT-00442	3125088	20.6633	20	4509	67	1.33359	d__Bacteria;p__Bacteroidota;c__BacteroidiaBacteroidalesBacteroidaceaeCAG-462;s__CAG-462__sp003489705
TH62	MGYG-HGUT-00442	3125088	20.7322	20	3241	41	0.996324	d__Bacteria;p__Bacteroidota;c__BacteroidiaBacteroidalesBacteroidaceaeCAG-462;s__CAG-462__sp003489705
TH74	MGYG-HGUT-00442	3125088	20.4462	20	4406	47	1.37033	d__Bacteria;p__Bacteroidota;c__BacteroidiaBacteroidalesBacteroidaceaeCAG-462;s__CAG-462__sp003489705
TH58	MGYG-HGUT-00443	1210425	19.8829	19	504	4	0.39862	d__Bacteria;p__Firmicutes_A;c__ClostridiaOscillospiralesAcutalibacteraceaeEubacterium_R
TH62	MGYG-HGUT-00443	1207240	20.1172	20	367	3	0.287018	d__Bacteria;p__Firmicutes_A;c__ClostridiaOscillospiralesAcutalibacteraceaeEubacterium_R
TH74	MGYG-HGUT-00443	1340869	19.9589	19	535	5	0.39012	d__Bacteria;p__Firmicutes_A;c__ClostridiaOscillospiralesAcutalibacteraceaeEubacterium_R
TH55	MGYG-HGUT-00444	2528427	20.6093	20	4272	66	1.62128	d__Bacteria;p__Firmicutes_A;c__Clostridia4C28d-15CAG-727
TH58	MGYG-HGUT-00444	2535942	20.6012	20	4810	76	1.76258	d__Bacteria;p__Firmicutes_A;c__Clostridia4C28d-15CAG-727
TH62	MGYG-HGUT-00444	2527381	20.7288	20	3459	52	1.30364	d__Bacteria;p__Firmicutes_A;c__Clostridia4C28d-15CAG-727
TH74	MGYG-HGUT-00444	2535942	20.6851	20	5147	70	1.98818	d__Bacteria;p__Firmicutes_A;c__Clostridia4C28d-15CAG-727
TH55	MGYG-HGUT-00445	1349162	20.3156	19	583	5	0.422262	d__Bacteria;p__Proteobacteria;c__AlphaproteobacteriaRF32CAG-239
TH58	MGYG-HGUT-00445	1386570	20.3392	20	622	6	0.431713	d__Bacteria;p__Proteobacteria;c__AlphaproteobacteriaRF32CAG-239
TH62	MGYG-HGUT-00445	1310018	20.2818	19	433	8	0.318545	d__Bacteria;p__Proteobacteria;c__AlphaproteobacteriaRF32CAG-239
TH74	MGYG-HGUT-00445	1325430	20.5049	19	513	3	0.385083	d__Bacteria;p__Proteobacteria;c__AlphaproteobacteriaRF32CAG-239
TH55	MGYG-HGUT-00446	1330068	20.4255	20	275	6	0.213448	d__Bacteria;p__Firmicutes;c__BacilliRF39CAG-822
TH58	MGYG-HGUT-00446	1346733	20.5033	20	300	2	0.224692	d__Bacteria;p__Firmicutes;c__BacilliRF39CAG-822
TH62	MGYG-HGUT-00446	1190599	20.6595	20	185	4	0.147657	d__Bacteria;p__Firmicutes;c__BacilliRF39CAG-822
TH74	MGYG-HGUT-00446	1268284	20.4725	19	218	2	0.175355	d__Bacteria;p__Firmicutes;c__BacilliRF39CAG-822
TH55	MGYG-HGUT-00447	1920448	19.9337	19	618	5	0.313156	d__Bacteria;p__Cyanobacteria;c__VampirovibrioniaGastranaerophilalesGastranaerophilaceaeCAG-484
TH58	MGYG-HGUT-00447	1896609	20.2795	19	712	7	0.34509	d__Bacteria;p__Cyanobacteria;c__VampirovibrioniaGastranaerophilalesGastranaerophilaceaeCAG-484
TH62	MGYG-HGUT-00447	1912938	20.4014	19	431	4	0.20973	d__Bacteria;p__Cyanobacteria;c__VampirovibrioniaGastranaerophilalesGastranaerophilaceaeCAG-484
TH74	MGYG-HGUT-00447	1883739	20.0755	19	649	1	0.330672	d__Bacteria;p__Cyanobacteria;c__VampirovibrioniaGastranaerophilalesGastranaerophilaceaeCAG-484
TH55	MGYG-HGUT-00448	2340456	20.5867	20	3646	56	1.50176	d__Bacteria;p__Bacteroidota;c__BacteroidiaBacteroidalesMuribaculaceaeCAG-873
TH58	MGYG-HGUT-00448	2339781	20.4983	20	3937	61	1.55942	d__Bacteria;p__Bacteroidota;c__BacteroidiaBacteroidalesMuribaculaceaeCAG-873
TH62	MGYG-HGUT-00448	2315851	20.421	20	2727	34	1.12442	d__Bacteria;p__Bacteroidota;c__BacteroidiaBacteroidalesMuribaculaceaeCAG-873
TH74	MGYG-HGUT-00448	2346703	20.4691	20	3869	54	1.60945	d__Bacteria;p__Bacteroidota;c__BacteroidiaBacteroidalesMuribaculaceaeCAG-873
TH55	MGYG-HGUT-00449	1263065	19.9854	19	205	2	0.160878	d__Bacteria;p__Firmicutes_A;c__ClostridiaTANB77CAG-508CAG-269;s__CAG-269__sp000438255
TH58	MGYG-HGUT-00449	1219126	20.3153	20	203	1	0.163642	d__Bacteria;p__Firmicutes_A;c__ClostridiaTANB77CAG-508CAG-269;s__CAG-269__sp000438255
TH74	MGYG-HGUT-00449	1032042	20.3393	19	168	1	0.164819	d__Bacteria;p__Firmicutes_A;c__ClostridiaTANB77CAG-508CAG-269;s__CAG-269__sp000438255
TH55	MGYG-HGUT-00450	2671977	21.0384	20	4819	92	1.74848	d__Bacteria;p__Firmicutes_A;c__ClostridiaOscillospiralesRuminococcaceae
TH58	MGYG-HGUT-00450	2668337	20.6819	20	5281	73	1.82533	d__Bacteria;p__Firmicutes_A;c__ClostridiaOscillospiralesRuminococcaceae
TH62	MGYG-HGUT-00450	2667465	20.8053	20	3297	50	1.20875	d__Bacteria;p__Firmicutes_A;c__ClostridiaOscillospiralesRuminococcaceae
TH74	MGYG-HGUT-00450	2664023	20.8196	20	5361	80	1.99443	d__Bacteria;p__Firmicutes_A;c__ClostridiaOscillospiralesRuminococcaceae
TH55	MGYG-HGUT-00451	1821119	21.0545	20	1540	16	0.842998	d__Bacteria;p__Bacteroidota;c__BacteroidiaFlavobacterialesUBA1820UBA1820;s__UBA1820__sp002314265
TH58	MGYG-HGUT-00451	1839992	21.0826	20	1791	34	0.933808	d__Bacteria;p__Bacteroidota;c__BacteroidiaFlavobacterialesUBA1820UBA1820;s__UBA1820__sp002314265
TH62	MGYG-HGUT-00451	1832837	20.7948	20	1228	17	0.653795	d__Bacteria;p__Bacteroidota;c__BacteroidiaFlavobacterialesUBA1820UBA1820;s__UBA1820__sp002314265
TH74	MGYG-HGUT-00451	1835506	21.157	20	1783	21	0.975426	d__Bacteria;p__Bacteroidota;c__BacteroidiaFlavobacterialesUBA1820UBA1820;s__UBA1820__sp002314265
TH55	MGYG-HGUT-00452	2667253	20.6756	20	2617	32	0.947454	d__Bacteria;p__Bacteroidota;c__BacteroidiaBacteroidalesBarnesiellaceaeBarnesiella;s__Barnesiella__sp002159975
TH58	MGYG-HGUT-00452	2666071	20.5799	20	2740	43	0.96059	d__Bacteria;p__Bacteroidota;c__BacteroidiaBacteroidalesBarnesiellaceaeBarnesiella;s__Barnesiella__sp002159975
TH62	MGYG-HGUT-00452	2609499	20.6194	20	1913	36	0.693466	d__Bacteria;p__Bacteroidota;c__BacteroidiaBacteroidalesBarnesiellaceaeBarnesiella;s__Barnesiella__sp002159975
TH74	MGYG-HGUT-00452	2662581	20.7184	20	2916	38	1.07411	d__Bacteria;p__Bacteroidota;c__BacteroidiaBacteroidalesBarnesiellaceaeBarnesiella;s__Barnesiella__sp002159975
TH55	MGYG-HGUT-00453	1752037	20.1616	20	693	7	0.387264	d__Bacteria;p__Firmicutes_A;c__ClostridiaOscillospiralesAcutalibacteraceaeEubacterium_R
TH58	MGYG-HGUT-00453	1753563	19.9883	19	770	6	0.417778	d__Bacteria;p__Firmicutes_A;c__ClostridiaOscillospiralesAcutalibacteraceaeEubacterium_R
TH62	MGYG-HGUT-00453	1745022	19.9576	19	519	8	0.284466	d__Bacteria;p__Firmicutes_A;c__ClostridiaOscillospiralesAcutalibacteraceaeEubacterium_R
TH74	MGYG-HGUT-00453	1753563	20.042	19	738	5	0.417379	d__Bacteria;p__Firmicutes_A;c__ClostridiaOscillospiralesAcutalibacteraceaeEubacterium_R
TH55	MGYG-HGUT-00454	879476	20.0662	19	1405	15	1.53341	d__Bacteria;p__Firmicutes_A;c__ClostridiaOscillospiralesCAG-272
TH58	MGYG-HGUT-00454	896393	20.0481	19	1621	18	1.64582	d__Bacteria;p__Firmicutes_A;c__ClostridiaOscillospiralesCAG-272
TH62	MGYG-HGUT-00454	823740	20.0623	19	1140	18	1.31522	d__Bacteria;p__Firmicutes_A;c__ClostridiaOscillospiralesCAG-272
TH74	MGYG-HGUT-00454	937287	20.0805	19	1740	19	1.78654	d__Bacteria;p__Firmicutes_A;c__ClostridiaOscillospiralesCAG-272
TH55	MGYG-HGUT-00455	1797207	20.4435	20	2595	46	1.40173	d__Bacteria;p__Firmicutes_A;c__ClostridiaUBA1212UBA1255
TH58	MGYG-HGUT-00455	1835336	20.5904	20	3030	48	1.50512	d__Bacteria;p__Firmicutes_A;c__ClostridiaUBA1212UBA1255
TH62	MGYG-HGUT-00455	1752170	20.547	20	2179	41	1.17597	d__Bacteria;p__Firmicutes_A;c__ClostridiaUBA1212UBA1255
TH74	MGYG-HGUT-00455	1841468	20.5833	20	3009	40	1.58401	d__Bacteria;p__Firmicutes_A;c__ClostridiaUBA1212UBA1255
TH55	MGYG-HGUT-00456	1893885	20.4041	20	3054	48	1.54967	d__Bacteria;p__Firmicutes_A;c__ClostridiaOscillospiralesAcutalibacteraceae
TH58	MGYG-HGUT-00456	1954930	20.3424	20	3449	54	1.61924	d__Bacteria;p__Firmicutes_A;c__ClostridiaOscillospiralesAcutalibacteraceae
TH62	MGYG-HGUT-00456	1825363	20.5443	20	2372	39	1.22392	d__Bacteria;p__Firmicutes_A;c__ClostridiaOscillospiralesAcutalibacteraceae
TH74	MGYG-HGUT-00456	1932998	20.4107	20	3336	48	1.67796	d__Bacteria;p__Firmicutes_A;c__ClostridiaOscillospiralesAcutalibacteraceae
TH55	MGYG-HGUT-00457	1836785	19.9264	19	530	4	0.276842	d__Bacteria;p__Firmicutes_A;c__ClostridiaOscillospiralesAcutalibacteraceaeUBA737
TH58	MGYG-HGUT-00457	1864435	19.9906	19	638	6	0.321545	d__Bacteria;p__Firmicutes_A;c__ClostridiaOscillospiralesAcutalibacteraceaeUBA737
TH62	MGYG-HGUT-00457	1814037	20.1759	19	415	1	0.21692	d__Bacteria;p__Firmicutes_A;c__ClostridiaOscillospiralesAcutalibacteraceaeUBA737
TH74	MGYG-HGUT-00457	1843608	19.9777	19	582	8	0.308688	d__Bacteria;p__Firmicutes_A;c__ClostridiaOscillospiralesAcutalibacteraceaeUBA737
TH55	MGYG-HGUT-00458	1496553	20.6171	20	1272	22	0.816944	d__Bacteria;p__Firmicutes_A;c__Clostridia4C28d-15CAG-314CAG-314
TH58	MGYG-HGUT-00458	1496553	20.6343	20	1597	22	1.00524	d__Bacteria;p__Firmicutes_A;c__Clostridia4C28d-15CAG-314CAG-314
TH62	MGYG-HGUT-00458	1496553	20.5569	20	1133	11	0.729343	d__Bacteria;p__Firmicutes_A;c__Clostridia4C28d-15CAG-314CAG-314
TH74	MGYG-HGUT-00458	1496553	20.5787	20	1581	22	1.04614	d__Bacteria;p__Firmicutes_A;c__Clostridia4C28d-15CAG-314CAG-314
TH55	MGYG-HGUT-00459	1088338	20.6179	19	403	3	0.373597	d__Bacteria;p__Firmicutes_A;c__Clostridia4C28d-15UBA1242UBA5489
TH58	MGYG-HGUT-00459	1088338	19.9828	19	464	1	0.413566	d__Bacteria;p__Firmicutes_A;c__Clostridia4C28d-15UBA1242UBA5489
TH62	MGYG-HGUT-00459	1088338	20.2881	20	302	1	0.278866	d__Bacteria;p__Firmicutes_A;c__Clostridia4C28d-15UBA1242UBA5489
TH74	MGYG-HGUT-00459	1088338	20.0182	19	440	7	0.40153	d__Bacteria;p__Firmicutes_A;c__Clostridia4C28d-15UBA1242UBA5489
TH55	MGYG-HGUT-00460	1592507	20.1024	19	1143	8	0.682823	d__Bacteria;p__Firmicutes_A;c__Clostridia4C28d-15CAG-917CAG-475
TH58	MGYG-HGUT-00460	1571801	20.0172	19	1107	16	0.668214	d__Bacteria;p__Firmicutes_A;c__Clostridia4C28d-15CAG-917CAG-475
TH62	MGYG-HGUT-00460	1583223	20.2371	20	776	14	0.459885	d__Bacteria;p__Firmicutes_A;c__Clostridia4C28d-15CAG-917CAG-475
TH74	MGYG-HGUT-00460	1592507	20.0796	19	1168	8	0.718553	d__Bacteria;p__Firmicutes_A;c__Clostridia4C28d-15CAG-917CAG-475
TH55	MGYG-HGUT-00461	722576	19.8148	19	405	5	0.54541	d__Bacteria;p__Firmicutes_A;c__Clostridia4C28d-15UBA1242UBA11517
TH58	MGYG-HGUT-00461	728756	20.0747	19	495	5	0.648914	d__Bacteria;p__Firmicutes_A;c__Clostridia4C28d-15UBA1242UBA11517
TH62	MGYG-HGUT-00461	556252	20.229	19	297	7	0.521706	d__Bacteria;p__Firmicutes_A;c__Clostridia4C28d-15UBA1242UBA11517
TH74	MGYG-HGUT-00461	722123	19.9089	19	384	9	0.524426	d__Bacteria;p__Firmicutes_A;c__Clostridia4C28d-15UBA1242UBA11517
TH55	MGYG-HGUT-00462	1814512	20.6731	20	2863	45	1.53545	d__Bacteria;p__Bacteroidota;c__BacteroidiaBacteroidalesRikenellaceae
TH58	MGYG-HGUT-00462	1816793	20.3933	20	3008	56	1.56809	d__Bacteria;p__Bacteroidota;c__BacteroidiaBacteroidalesRikenellaceae
TH62	MGYG-HGUT-00462	1811906	20.4911	20	2179	29	1.14962	d__Bacteria;p__Bacteroidota;c__BacteroidiaBacteroidalesRikenellaceae
TH74	MGYG-HGUT-00462	1821707	20.5625	20	3022	56	1.62293	d__Bacteria;p__Bacteroidota;c__BacteroidiaBacteroidalesRikenellaceae
TH55	MGYG-HGUT-00463	1724452	20.0089	19	1119	12	0.620893	d__Bacteria;p__Firmicutes_A;c__ClostridiaOscillospiralesCAG-272CAG-841;s__CAG-841__sp000437375
TH58	MGYG-HGUT-00463	1721341	20.0378	19	1057	21	0.57432	d__Bacteria;p__Firmicutes_A;c__ClostridiaOscillospiralesCAG-272CAG-841;s__CAG-841__sp000437375
TH62	MGYG-HGUT-00463	1708694	20.0279	19	824	15	0.454967	d__Bacteria;p__Firmicutes_A;c__ClostridiaOscillospiralesCAG-272CAG-841;s__CAG-841__sp000437375
TH74	MGYG-HGUT-00463	1721341	20.0193	19	1139	8	0.647402	d__Bacteria;p__Firmicutes_A;c__ClostridiaOscillospiralesCAG-272CAG-841;s__CAG-841__sp000437375
TH55	MGYG-HGUT-00464	1534068	20.0412	19	413	7	0.264265	d__Bacteria;p__Cyanobacteria;c__VampirovibrioniaGastranaerophilalesGastranaerophilaceaeQHMH01;s__QHMH01__sp003258795
TH58	MGYG-HGUT-00464	1530300	20.0285	19	491	9	0.31667	d__Bacteria;p__Cyanobacteria;c__VampirovibrioniaGastranaerophilalesGastranaerophilaceaeQHMH01;s__QHMH01__sp003258795
TH62	MGYG-HGUT-00464	1508518	19.9629	19	377	6	0.243683	d__Bacteria;p__Cyanobacteria;c__VampirovibrioniaGastranaerophilalesGastranaerophilaceaeQHMH01;s__QHMH01__sp003258795
TH74	MGYG-HGUT-00464	1530300	19.8964	19	357	5	0.23002	d__Bacteria;p__Cyanobacteria;c__VampirovibrioniaGastranaerophilalesGastranaerophilaceaeQHMH01;s__QHMH01__sp003258795
TH58	MGYG-HGUT-00465	847323	20.6195	19	113	1	0.131709	d__Bacteria;p__Firmicutes;c__BacilliRF39CAG-1000CAG-460
TH62	MGYG-HGUT-00465	729454	20.0105	20	95	1	0.123791	d__Bacteria;p__Firmicutes;c__BacilliRF39CAG-1000CAG-460
TH74	MGYG-HGUT-00465	764291	20.0366	20	82	1	0.109906	d__Bacteria;p__Firmicutes;c__BacilliRF39CAG-1000CAG-460
TH55	MGYG-HGUT-00466	1804933	20.324	20	1778	17	0.956988	d__Bacteria;p__Firmicutes_A;c__ClostridiaOscillospiralesRuminococcaceae
TH58	MGYG-HGUT-00466	1814454	20.4612	20	1932	27	0.982775	d__Bacteria;p__Firmicutes_A;c__ClostridiaOscillospiralesRuminococcaceae
TH62	MGYG-HGUT-00466	1789631	20.8163	20	1410	22	0.757922	d__Bacteria;p__Firmicutes_A;c__ClostridiaOscillospiralesRuminococcaceae
TH74	MGYG-HGUT-00466	1815009	20.3369	20	2042	29	1.09371	d__Bacteria;p__Firmicutes_A;c__ClostridiaOscillospiralesRuminococcaceae
TH55	MGYG-HGUT-00467	2441186	20.2813	19	2321	32	0.916112	d__Bacteria;p__Verrucomicrobiota;c__LentisphaeriaVictivallalesVictivallaceae
TH58	MGYG-HGUT-00467	2439463	20.3487	20	2403	31	0.931639	d__Bacteria;p__Verrucomicrobiota;c__LentisphaeriaVictivallalesVictivallaceae
TH62	MGYG-HGUT-00467	2440387	20.3857	19	1737	19	0.690259	d__Bacteria;p__Verrucomicrobiota;c__LentisphaeriaVictivallalesVictivallaceae
TH74	MGYG-HGUT-00467	2443567	20.2771	19	2389	29	0.961422	d__Bacteria;p__Verrucomicrobiota;c__LentisphaeriaVictivallalesVictivallaceae
TH55	MGYG-HGUT-00468	2904820	20.2315	19	3599	50	1.19192	d__Bacteria;p__Firmicutes_A;c__ClostridiaOscillospiralesCAG-272
TH58	MGYG-HGUT-00468	2890870	20.4011	20	3842	71	1.21527	d__Bacteria;p__Firmicutes_A;c__ClostridiaOscillospiralesCAG-272
TH62	MGYG-HGUT-00468	2881245	20.4149	20	2755	38	0.921199	d__Bacteria;p__Firmicutes_A;c__ClostridiaOscillospiralesCAG-272
TH74	MGYG-HGUT-00468	2925536	20.4585	20	4111	48	1.38115	d__Bacteria;p__Firmicutes_A;c__ClostridiaOscillospiralesCAG-272
TH55	MGYG-HGUT-00469	1220689	19.9323	19	266	4	0.215206	d__Bacteria;p__Firmicutes;c__BacilliRF39CAG-302UBA6414
TH58	MGYG-HGUT-00469	1275028	19.9154	19	260	3	0.20125	d__Bacteria;p__Firmicutes;c__BacilliRF39CAG-302UBA6414
TH62	MGYG-HGUT-00469	1240651	20.3333	19	186	4	0.150969	d__Bacteria;p__Firmicutes;c__BacilliRF39CAG-302UBA6414
TH74	MGYG-HGUT-00469	1223596	20.177	20	243	3	0.197124	d__Bacteria;p__Firmicutes;c__BacilliRF39CAG-302UBA6414
TH55	MGYG-HGUT-00470	2041207	20.6573	19	642	10	0.318782	d__Bacteria;p__Spirochaetota;c__BrachyspiraeBrachyspiralesBrachyspiraceaeBrachyspira;s__Brachyspira__pilosicoli
TH58	MGYG-HGUT-00470	2013926	21.8442	20	616	10	0.30448	d__Bacteria;p__Spirochaetota;c__BrachyspiraeBrachyspiralesBrachyspiraceaeBrachyspira;s__Brachyspira__pilosicoli
TH62	MGYG-HGUT-00470	1794430	20.2354	19	378	7	0.206695	d__Bacteria;p__Spirochaetota;c__BrachyspiraeBrachyspiralesBrachyspiraceaeBrachyspira;s__Brachyspira__pilosicoli
TH74	MGYG-HGUT-00470	1921055	20.6506	19	435	3	0.229301	d__Bacteria;p__Spirochaetota;c__BrachyspiraeBrachyspiralesBrachyspiraceaeBrachyspira;s__Brachyspira__pilosicoli
TH55	MGYG-HGUT-00471	1585053	19.8924	19	753	12	0.458218	d__Bacteria;p__Firmicutes;c__BacilliRFN20CAG-288UBA7642
TH58	MGYG-HGUT-00471	1576303	19.8798	19	840	4	0.503457	d__Bacteria;p__Firmicutes;c__BacilliRFN20CAG-288UBA7642
TH62	MGYG-HGUT-00471	1579283	19.9892	19	556	6	0.338128	d__Bacteria;p__Firmicutes;c__BacilliRFN20CAG-288UBA7642
TH74	MGYG-HGUT-00471	1581177	19.837	19	736	4	0.448021	d__Bacteria;p__Firmicutes;c__BacilliRFN20CAG-288UBA7642
TH55	MGYG-HGUT-00472	1121511	20.0053	19	380	4	0.334994	d__Bacteria;p__Firmicutes_A;c__Clostridia4C28d-15
TH58	MGYG-HGUT-00472	1121511	19.8992	19	387	3	0.337224	d__Bacteria;p__Firmicutes_A;c__Clostridia4C28d-15
TH62	MGYG-HGUT-00472	1121511	20.1169	20	248	2	0.215067	d__Bacteria;p__Firmicutes_A;c__Clostridia4C28d-15
TH74	MGYG-HGUT-00472	1121511	19.8953	19	344	1	0.303162	d__Bacteria;p__Firmicutes_A;c__Clostridia4C28d-15
TH55	MGYG-HGUT-00473	1591767	20.0607	19	857	10	0.52137	d__Bacteria;p__Firmicutes_A;c__Clostridia4C28d-15CAG-727UBA10281
TH58	MGYG-HGUT-00473	1664721	20.0212	19	991	15	0.558352	d__Bacteria;p__Firmicutes_A;c__Clostridia4C28d-15CAG-727UBA10281
TH62	MGYG-HGUT-00473	1573150	20.2161	19	685	7	0.417633	d__Bacteria;p__Firmicutes_A;c__Clostridia4C28d-15CAG-727UBA10281
TH74	MGYG-HGUT-00473	1647613	20.0903	20	975	10	0.572889	d__Bacteria;p__Firmicutes_A;c__Clostridia4C28d-15CAG-727UBA10281
TH55	MGYG-HGUT-00474	1743604	21.0097	20	2462	42	1.38954	d__Bacteria;p__Firmicutes_A;c__ClostridiaOscillospiralesOscillospiraceaeOscillibacter
TH58	MGYG-HGUT-00474	1712411	20.7853	20	2715	50	1.491	d__Bacteria;p__Firmicutes_A;c__ClostridiaOscillospiralesOscillospiraceaeOscillibacter
TH62	MGYG-HGUT-00474	1657033	20.9709	20	1824	26	1.06546	d__Bacteria;p__Firmicutes_A;c__ClostridiaOscillospiralesOscillospiraceaeOscillibacter
TH74	MGYG-HGUT-00474	1727157	20.8788	20	2788	56	1.59186	d__Bacteria;p__Firmicutes_A;c__ClostridiaOscillospiralesOscillospiraceaeOscillibacter
TH55	MGYG-HGUT-00475	1615213	21.8436	20	1956	25	1.2056	d__Bacteria;p__Proteobacteria;c__GammaproteobacteriaBurkholderialesBurkholderiaceaeDuodenibacillus
TH58	MGYG-HGUT-00475	1618611	22.1085	20	2213	41	1.28765	d__Bacteria;p__Proteobacteria;c__GammaproteobacteriaBurkholderialesBurkholderiaceaeDuodenibacillus
TH62	MGYG-HGUT-00475	1618611	22.2397	20	1531	30	0.929192	d__Bacteria;p__Proteobacteria;c__GammaproteobacteriaBurkholderialesBurkholderiaceaeDuodenibacillus
TH74	MGYG-HGUT-00475	1618611	21.6251	20	2046	34	1.27832	d__Bacteria;p__Proteobacteria;c__GammaproteobacteriaBurkholderialesBurkholderiaceaeDuodenibacillus
TH55	MGYG-HGUT-00476	2809926	20.5773	20	3156	39	1.09611	d__Bacteria;p__Firmicutes_A;c__ClostridiaOscillospiralesCAG-382
TH58	MGYG-HGUT-00476	2790380	20.4276	20	3499	39	1.17676	d__Bacteria;p__Firmicutes_A;c__ClostridiaOscillospiralesCAG-382
TH62	MGYG-HGUT-00476	2792890	20.3812	20	2610	34	0.884926	d__Bacteria;p__Firmicutes_A;c__ClostridiaOscillospiralesCAG-382
TH74	MGYG-HGUT-00476	2806012	20.4277	20	3542	29	1.23075	d__Bacteria;p__Firmicutes_A;c__ClostridiaOscillospiralesCAG-382
TH55	MGYG-HGUT-00477	1424187	19.914	19	349	4	0.241963	d__Bacteria;p__Firmicutes_A;c__ClostridiaTANB77UBA1234
TH58	MGYG-HGUT-00477	1468297	19.8981	19	373	3	0.242594	d__Bacteria;p__Firmicutes_A;c__ClostridiaTANB77UBA1234
TH74	MGYG-HGUT-00477	1514364	19.982	19	333	3	0.216923	d__Bacteria;p__Firmicutes_A;c__ClostridiaTANB77UBA1234
TH55	MGYG-HGUT-00478	1678916	19.996	19	748	4	0.433077	d__Bacteria;p__Firmicutes;c__BacilliRFN20CAG-826UBA4951
TH58	MGYG-HGUT-00478	1657465	19.8859	19	754	3	0.426977	d__Bacteria;p__Firmicutes;c__BacilliRFN20CAG-826UBA4951
TH62	MGYG-HGUT-00478	1671533	19.8301	19	565	3	0.324493	d__Bacteria;p__Firmicutes;c__BacilliRFN20CAG-826UBA4951
TH74	MGYG-HGUT-00478	1672095	19.7633	19	693	4	0.405838	d__Bacteria;p__Firmicutes;c__BacilliRFN20CAG-826UBA4951
TH55	MGYG-HGUT-00479	2345254	20.1759	19	1177	9	0.485321	d__Bacteria;p__Spirochaetota;c__SpirochaetiaTreponematalesTreponemataceaeTreponema_D
TH58	MGYG-HGUT-00479	2345254	20.036	19	1277	15	0.515594	d__Bacteria;p__Spirochaetota;c__SpirochaetiaTreponematalesTreponemataceaeTreponema_D
TH62	MGYG-HGUT-00479	2347794	20.0172	19	873	5	0.357825	d__Bacteria;p__Spirochaetota;c__SpirochaetiaTreponematalesTreponemataceaeTreponema_D
TH74	MGYG-HGUT-00479	2345254	19.8931	19	1132	12	0.472486	d__Bacteria;p__Spirochaetota;c__SpirochaetiaTreponematalesTreponemataceaeTreponema_D
TH55	MGYG-HGUT-00480	1940095	21.044	20	3386	72	1.69481	d__Bacteria;p__Verrucomicrobiota;c__VerrucomicrobiaeOpitutalesCAG-312CAG-312
TH58	MGYG-HGUT-00480	1940095	20.7613	20	3850	76	1.86826	d__Bacteria;p__Verrucomicrobiota;c__VerrucomicrobiaeOpitutalesCAG-312CAG-312
TH62	MGYG-HGUT-00480	1931005	20.9208	20	2703	40	1.32843	d__Bacteria;p__Verrucomicrobiota;c__VerrucomicrobiaeOpitutalesCAG-312CAG-312
TH74	MGYG-HGUT-00480	1940095	20.9279	20	3995	64	2.04062	d__Bacteria;p__Verrucomicrobiota;c__VerrucomicrobiaeOpitutalesCAG-312CAG-312
TH55	MGYG-HGUT-00481	2197862	19.9689	19	1028	9	0.447344	d__Bacteria;p__Firmicutes_A;c__ClostridiaOscillospirales
TH58	MGYG-HGUT-00481	2114923	20.0563	19	994	8	0.449378	d__Bacteria;p__Firmicutes_A;c__ClostridiaOscillospirales
TH62	MGYG-HGUT-00481	2064546	20.0707	19	735	4	0.346565	d__Bacteria;p__Firmicutes_A;c__ClostridiaOscillospirales
TH74	MGYG-HGUT-00481	2140136	20.0216	19	1020	6	0.463382	d__Bacteria;p__Firmicutes_A;c__ClostridiaOscillospirales
TH55	MGYG-HGUT-00482	1124438	20.1566	19	198	1	0.174932	d__Bacteria;p__Firmicutes_A;c__ClostridiaTANB77CAG-508
TH62	MGYG-HGUT-00482	1079171	20.7467	20	150	1	0.132324	d__Bacteria;p__Firmicutes_A;c__ClostridiaTANB77CAG-508
TH74	MGYG-HGUT-00482	1118884	20.1777	19	197	3	0.178124	d__Bacteria;p__Firmicutes_A;c__ClostridiaTANB77CAG-508
TH55	MGYG-HGUT-00483	1923768	20.4124	20	1479	21	0.746556	d__Bacteria;p__Firmicutes_A;c__Clostridia4C28d-15CAG-727UBA10281
TH58	MGYG-HGUT-00483	1902530	20.0802	19	1708	12	0.834678	d__Bacteria;p__Firmicutes_A;c__Clostridia4C28d-15CAG-727UBA10281
TH62	MGYG-HGUT-00483	1905465	20.2711	19	1088	20	0.554248	d__Bacteria;p__Firmicutes_A;c__Clostridia4C28d-15CAG-727UBA10281
TH74	MGYG-HGUT-00483	1908135	20.2406	19	1696	17	0.860788	d__Bacteria;p__Firmicutes_A;c__Clostridia4C28d-15CAG-727UBA10281
TH55	MGYG-HGUT-00484	2428908	19.974	19	1117	17	0.441886	d__Bacteria;p__Firmicutes_A;c__ClostridiaLachnospiralesLachnospiraceaeButyrivibrio_A;s__Butyrivibrio_A__sp000431815
TH58	MGYG-HGUT-00484	2419527	19.8761	19	1251	19	0.485219	d__Bacteria;p__Firmicutes_A;c__ClostridiaLachnospiralesLachnospiraceaeButyrivibrio_A;s__Butyrivibrio_A__sp000431815
TH62	MGYG-HGUT-00484	2400997	19.9802	19	810	6	0.312495	d__Bacteria;p__Firmicutes_A;c__ClostridiaLachnospiralesLachnospiraceaeButyrivibrio_A;s__Butyrivibrio_A__sp000431815
TH74	MGYG-HGUT-00484	2425930	19.8973	19	1110	4	0.4435	d__Bacteria;p__Firmicutes_A;c__ClostridiaLachnospiralesLachnospiraceaeButyrivibrio_A;s__Butyrivibrio_A__sp000431815
TH55	MGYG-HGUT-00485	1792887	20.1649	20	376	5	0.205088	d__Bacteria;p__Cyanobacteria;c__VampirovibrioniaGastranaerophilalesGastranaerophilaceaeZag1
TH58	MGYG-HGUT-00485	1813674	19.9714	19	420	1	0.22402	d__Bacteria;p__Cyanobacteria;c__VampirovibrioniaGastranaerophilalesGastranaerophilaceaeZag1
TH62	MGYG-HGUT-00485	1693276	19.9635	19	329	4	0.189396	d__Bacteria;p__Cyanobacteria;c__VampirovibrioniaGastranaerophilalesGastranaerophilaceaeZag1
TH74	MGYG-HGUT-00485	1800006	19.8146	19	383	1	0.20461	d__Bacteria;p__Cyanobacteria;c__VampirovibrioniaGastranaerophilalesGastranaerophilaceaeZag1
TH55	MGYG-HGUT-00486	2214335	20.2436	20	895	14	0.396959	d__Bacteria;p__Firmicutes_C;c__NegativicutesAcidaminococcalesAcidaminococcaceaePhascolarctobacterium_A
TH58	MGYG-HGUT-00486	2243660	20.1493	20	1045	20	0.438792	d__Bacteria;p__Firmicutes_C;c__NegativicutesAcidaminococcalesAcidaminococcaceaePhascolarctobacterium_A
TH62	MGYG-HGUT-00486	2258701	20.6544	20	813	8	0.347368	d__Bacteria;p__Firmicutes_C;c__NegativicutesAcidaminococcalesAcidaminococcaceaePhascolarctobacterium_A
TH74	MGYG-HGUT-00486	2248853	20.3709	19	1038	12	0.454543	d__Bacteria;p__Firmicutes_C;c__NegativicutesAcidaminococcalesAcidaminococcaceaePhascolarctobacterium_A
TH55	MGYG-HGUT-00487	2815466	20.4265	20	3278	48	1.12205	d__Bacteria;p__Firmicutes_A;c__ClostridiaOscillospiralesRuminococcaceaeCAG-115
TH58	MGYG-HGUT-00487	2815466	20.4149	20	3656	56	1.20065	d__Bacteria;p__Firmicutes_A;c__ClostridiaOscillospiralesRuminococcaceaeCAG-115
TH62	MGYG-HGUT-00487	2815466	20.3779	20	2387	38	0.805302	d__Bacteria;p__Firmicutes_A;c__ClostridiaOscillospiralesRuminococcaceaeCAG-115
TH74	MGYG-HGUT-00487	2815466	20.3818	19	3714	43	1.29158	d__Bacteria;p__Firmicutes_A;c__ClostridiaOscillospiralesRuminococcaceaeCAG-115
TH58	MGYG-HGUT-00488	1852608	20.21	19	462	2	0.25035	d__Bacteria;p__Firmicutes;c__BacilliAcholeplasmatalesCAG-307UBA7004
TH62	MGYG-HGUT-00488	1684088	20.1769	19	260	1	0.154386	d__Bacteria;p__Firmicutes;c__BacilliAcholeplasmatalesCAG-307UBA7004
TH74	MGYG-HGUT-00488	1741885	20.2038	19	368	9	0.213217	d__Bacteria;p__Firmicutes;c__BacilliAcholeplasmatalesCAG-307UBA7004
TH55	MGYG-HGUT-00489	2757986	19.8056	19	936	7	0.328392	d__Bacteria;p__Firmicutes_A;c__ClostridiaLachnospiralesLachnospiraceaeAgathobacter
TH58	MGYG-HGUT-00489	2772148	20.0278	19	1007	6	0.350595	d__Bacteria;p__Firmicutes_A;c__ClostridiaLachnospiralesLachnospiraceaeAgathobacter
TH62	MGYG-HGUT-00489	2767386	19.7061	19	735	3	0.25114	d__Bacteria;p__Firmicutes_A;c__ClostridiaLachnospiralesLachnospiraceaeAgathobacter
TH74	MGYG-HGUT-00489	2771526	19.8925	19	958	12	0.337864	d__Bacteria;p__Firmicutes_A;c__ClostridiaLachnospiralesLachnospiraceaeAgathobacter
TH55	MGYG-HGUT-00490	2350596	20.7625	20	4088	54	1.66571	d__Bacteria;p__Firmicutes_A;c__ClostridiaOscillospiralesCAG-272Firm-07
TH58	MGYG-HGUT-00490	2351998	20.4168	20	4801	80	1.88763	d__Bacteria;p__Firmicutes_A;c__ClostridiaOscillospiralesCAG-272Firm-07
TH62	MGYG-HGUT-00490	2345434	20.7109	20	3175	52	1.29596	d__Bacteria;p__Firmicutes_A;c__ClostridiaOscillospiralesCAG-272Firm-07
TH74	MGYG-HGUT-00490	2350275	20.6162	20	4693	71	1.96194	d__Bacteria;p__Firmicutes_A;c__ClostridiaOscillospiralesCAG-272Firm-07
TH55	MGYG-HGUT-00491	1998299	19.8894	19	452	5	0.222689	d__Bacteria;p__Cyanobacteria;c__VampirovibrioniaGastranaerophilalesGastranaerophilaceaeZag111;s__Zag111__sp003258735
TH58	MGYG-HGUT-00491	1998299	19.872	19	539	5	0.259421	d__Bacteria;p__Cyanobacteria;c__VampirovibrioniaGastranaerophilalesGastranaerophilaceaeZag111;s__Zag111__sp003258735
TH62	MGYG-HGUT-00491	1979413	19.9284	19	363	3	0.177578	d__Bacteria;p__Cyanobacteria;c__VampirovibrioniaGastranaerophilalesGastranaerophilaceaeZag111;s__Zag111__sp003258735
TH74	MGYG-HGUT-00491	1991013	19.8501	19	407	6	0.201355	d__Bacteria;p__Cyanobacteria;c__VampirovibrioniaGastranaerophilalesGastranaerophilaceaeZag111;s__Zag111__sp003258735
TH55	MGYG-HGUT-00492	1465212	20.0863	19	510	3	0.34234	d__Bacteria;p__Proteobacteria;c__AlphaproteobacteriaRF32CAG-239
TH58	MGYG-HGUT-00492	1465212	20.4661	19	708	13	0.461844	d__Bacteria;p__Proteobacteria;c__AlphaproteobacteriaRF32CAG-239
TH62	MGYG-HGUT-00492	1465212	20.696	20	454	8	0.311627	d__Bacteria;p__Proteobacteria;c__AlphaproteobacteriaRF32CAG-239
TH74	MGYG-HGUT-00492	1465212	20.119	19	605	6	0.406289	d__Bacteria;p__Proteobacteria;c__AlphaproteobacteriaRF32CAG-239
TH55	MGYG-HGUT-00493	1801931	20.0825	19	497	5	0.267213	d__Bacteria;p__Cyanobacteria;c__VampirovibrioniaGastranaerophilalesGastranaerophilaceaeUBA2883;s__UBA2883__sp002103075
TH58	MGYG-HGUT-00493	1799638	20.0729	19	617	5	0.332845	d__Bacteria;p__Cyanobacteria;c__VampirovibrioniaGastranaerophilalesGastranaerophilaceaeUBA2883;s__UBA2883__sp002103075
TH62	MGYG-HGUT-00493	1771177	19.9941	19	339	3	0.183494	d__Bacteria;p__Cyanobacteria;c__VampirovibrioniaGastranaerophilalesGastranaerophilaceaeUBA2883;s__UBA2883__sp002103075
TH74	MGYG-HGUT-00493	1805808	20	19	422	8	0.232638	d__Bacteria;p__Cyanobacteria;c__VampirovibrioniaGastranaerophilalesGastranaerophilaceaeUBA2883;s__UBA2883__sp002103075
TH55	MGYG-HGUT-00494	1175525	20.0958	20	261	3	0.222794	d__Bacteria;p__Firmicutes_A;c__ClostridiaTANB77CAG-508CAG-269
TH58	MGYG-HGUT-00494	1261068	20.1925	19	265	5	0.214739	d__Bacteria;p__Firmicutes_A;c__ClostridiaTANB77CAG-508CAG-269
TH62	MGYG-HGUT-00494	1202405	20.525	20	160	1	0.138389	d__Bacteria;p__Firmicutes_A;c__ClostridiaTANB77CAG-508CAG-269
TH74	MGYG-HGUT-00494	1175486	19.9307	19	202	3	0.172269	d__Bacteria;p__Firmicutes_A;c__ClostridiaTANB77CAG-508CAG-269
TH55	MGYG-HGUT-00495	2146431	20.3785	20	2396	42	1.0667	d__Bacteria;p__Firmicutes_A;c__ClostridiaMonoglobales
TH58	MGYG-HGUT-00495	2141989	20.2217	20	2702	40	1.17069	d__Bacteria;p__Firmicutes_A;c__ClostridiaMonoglobales
TH62	MGYG-HGUT-00495	2143766	20.4148	20	1871	27	0.82425	d__Bacteria;p__Firmicutes_A;c__ClostridiaMonoglobales
TH74	MGYG-HGUT-00495	2140781	20.4014	20	2666	36	1.21629	d__Bacteria;p__Firmicutes_A;c__ClostridiaMonoglobales
TH62	MGYG-HGUT-00496	1275836	19.6029	19	68	3	0.0511037	d__Bacteria;p__Firmicutes;c__BacilliRF39CAG-1000CAG-1000
TH74	MGYG-HGUT-00496	1275836	20.5366	20	123	2	0.0998561	d__Bacteria;p__Firmicutes;c__BacilliRF39CAG-1000CAG-1000
TH55	MGYG-HGUT-00497	785529	20.3256	19	1029	13	1.26526	d__Bacteria;p__Verrucomicrobiota;c__VerrucomicrobiaeOpitutalesCAG-312
TH58	MGYG-HGUT-00497	762281	20.1835	19	1090	3	1.38728	d__Bacteria;p__Verrucomicrobiota;c__VerrucomicrobiaeOpitutalesCAG-312
TH62	MGYG-HGUT-00497	674601	20.348	20	773	13	1.1088	d__Bacteria;p__Verrucomicrobiota;c__VerrucomicrobiaeOpitutalesCAG-312
TH74	MGYG-HGUT-00497	838116	20.3651	19	1134	13	1.33478	d__Bacteria;p__Verrucomicrobiota;c__VerrucomicrobiaeOpitutalesCAG-312
TH55	MGYG-HGUT-00498	1191993	21.1818	20	253	2	0.214766	d__Bacteria;p__Firmicutes;c__BacilliRF39CAG-611
TH58	MGYG-HGUT-00498	1088995	20.3769	20	199	1	0.187421	d__Bacteria;p__Firmicutes;c__BacilliRF39CAG-611
TH62	MGYG-HGUT-00498	1089489	20.5098	19	153	1	0.149887	d__Bacteria;p__Firmicutes;c__BacilliRF39CAG-611
TH74	MGYG-HGUT-00498	1096114	20.4876	19	201	3	0.192589	d__Bacteria;p__Firmicutes;c__BacilliRF39CAG-611
TH55	MGYG-HGUT-00499	2337841	20.1653	19	1833	26	0.757323	d__Bacteria;p__Firmicutes_A;c__Clostridia4C28d-15CAG-727
TH58	MGYG-HGUT-00499	2290592	20.1549	19	1950	23	0.793288	d__Bacteria;p__Firmicutes_A;c__Clostridia4C28d-15CAG-727
TH62	MGYG-HGUT-00499	2205541	20.1115	19	1282	25	0.555329	d__Bacteria;p__Firmicutes_A;c__Clostridia4C28d-15CAG-727
TH74	MGYG-HGUT-00499	2366776	20.0577	19	1889	27	0.77388	d__Bacteria;p__Firmicutes_A;c__Clostridia4C28d-15CAG-727
TH55	MGYG-HGUT-00500	2348802	20.4206	20	2741	38	1.13683	d__Bacteria;p__Firmicutes_A;c__ClostridiaOscillospiralesOscillospiraceaeCAG-110
TH58	MGYG-HGUT-00500	2313000	20.4251	20	2830	39	1.15123	d__Bacteria;p__Firmicutes_A;c__ClostridiaOscillospiralesOscillospiraceaeCAG-110
TH62	MGYG-HGUT-00500	2342012	20.5385	20	2141	28	0.888894	d__Bacteria;p__Firmicutes_A;c__ClostridiaOscillospiralesOscillospiraceaeCAG-110
TH74	MGYG-HGUT-00500	2338701	20.452	20	2929	44	1.23376	d__Bacteria;p__Firmicutes_A;c__ClostridiaOscillospiralesOscillospiraceaeCAG-110
TH55	MGYG-HGUT-00501	2706254	20.0907	19	1003	11	0.356471	d__Bacteria;p__Firmicutes_A;c__ClostridiaLachnospiralesLachnospiraceaeCAG-127
TH58	MGYG-HGUT-00501	2725652	19.8866	19	1014	11	0.3481	d__Bacteria;p__Firmicutes_A;c__ClostridiaLachnospiralesLachnospiraceaeCAG-127
TH62	MGYG-HGUT-00501	2705404	20.0056	19	716	9	0.249944	d__Bacteria;p__Firmicutes_A;c__ClostridiaLachnospiralesLachnospiraceaeCAG-127
TH74	MGYG-HGUT-00501	2679740	19.9973	19	1115	9	0.406271	d__Bacteria;p__Firmicutes_A;c__ClostridiaLachnospiralesLachnospiraceaeCAG-127
TH55	MGYG-HGUT-00502	2537438	20.3442	20	767	9	0.305229	d__Bacteria;p__Spirochaetota;c__BrachyspiraeBrachyspiralesBrachyspiraceaeBrachyspira;s__Brachyspira__sp000431595
TH58	MGYG-HGUT-00502	2480107	20.0544	19	680	8	0.26898	d__Bacteria;p__Spirochaetota;c__BrachyspiraeBrachyspiralesBrachyspiraceaeBrachyspira;s__Brachyspira__sp000431595
TH62	MGYG-HGUT-00502	2432761	20.1571	19	503	5	0.197677	d__Bacteria;p__Spirochaetota;c__BrachyspiraeBrachyspiralesBrachyspiraceaeBrachyspira;s__Brachyspira__sp000431595
TH74	MGYG-HGUT-00502	2493516	20.2758	19	631	2	0.250329	d__Bacteria;p__Spirochaetota;c__BrachyspiraeBrachyspiralesBrachyspiraceaeBrachyspira;s__Brachyspira__sp000431595
TH55	MGYG-HGUT-00503	1878889	20.5376	19	359	4	0.194796	d__Bacteria;p__Cyanobacteria;c__VampirovibrioniaGastranaerophilalesGastranaerophilaceae
TH58	MGYG-HGUT-00503	1850582	20.1172	19	418	3	0.220687	d__Bacteria;p__Cyanobacteria;c__VampirovibrioniaGastranaerophilalesGastranaerophilaceae
TH62	MGYG-HGUT-00503	1820241	20.1954	19	261	2	0.140146	d__Bacteria;p__Cyanobacteria;c__VampirovibrioniaGastranaerophilalesGastranaerophilaceae
TH74	MGYG-HGUT-00503	1820978	19.918	19	317	2	0.170787	d__Bacteria;p__Cyanobacteria;c__VampirovibrioniaGastranaerophilalesGastranaerophilaceae
TH55	MGYG-HGUT-00504	2505833	20.1593	19	2134	19	0.813662	d__Bacteria;p__Verrucomicrobiota;c__VerrucomicrobiaeOpitutalesCAG-312CAG-312;s__CAG-312__sp000438015
TH58	MGYG-HGUT-00504	2514245	20.216	19	2426	28	0.896293	d__Bacteria;p__Verrucomicrobiota;c__VerrucomicrobiaeOpitutalesCAG-312CAG-312;s__CAG-312__sp000438015
TH62	MGYG-HGUT-00504	2512501	20.0387	19	1630	18	0.604298	d__Bacteria;p__Verrucomicrobiota;c__VerrucomicrobiaeOpitutalesCAG-312CAG-312;s__CAG-312__sp000438015
TH74	MGYG-HGUT-00504	2516487	20.1375	19	2232	28	0.861201	d__Bacteria;p__Verrucomicrobiota;c__VerrucomicrobiaeOpitutalesCAG-312CAG-312;s__CAG-312__sp000438015
TH55	MGYG-HGUT-00505	837712	20.4025	19	395	9	0.448603	d__Bacteria;p__Firmicutes_A;c__ClostridiaOscillospiralesAcutalibacteraceae
TH58	MGYG-HGUT-00505	814940	20.3351	19	382	9	0.465678	d__Bacteria;p__Firmicutes_A;c__ClostridiaOscillospiralesAcutalibacteraceae
TH62	MGYG-HGUT-00505	699213	21.1007	20	288	1	0.403311	d__Bacteria;p__Firmicutes_A;c__ClostridiaOscillospiralesAcutalibacteraceae
TH74	MGYG-HGUT-00505	759873	20.9263	19	312	2	0.411516	d__Bacteria;p__Firmicutes_A;c__ClostridiaOscillospiralesAcutalibacteraceae
TH55	MGYG-HGUT-00506	1552629	20.5383	19	652	6	0.413041	d__Bacteria;p__Proteobacteria;c__AlphaproteobacteriaRF32CAG-239
TH58	MGYG-HGUT-00506	1552629	20.6138	19	813	3	0.512164	d__Bacteria;p__Proteobacteria;c__AlphaproteobacteriaRF32CAG-239
TH62	MGYG-HGUT-00506	1552629	21.715	19	572	11	0.352241	d__Bacteria;p__Proteobacteria;c__AlphaproteobacteriaRF32CAG-239
TH74	MGYG-HGUT-00506	1544477	20.9244	20	767	8	0.503989	d__Bacteria;p__Proteobacteria;c__AlphaproteobacteriaRF32CAG-239
TH55	MGYG-HGUT-00507	1869677	22.5159	20	2047	38	1.09083	d__Bacteria;p__Proteobacteria;c__AlphaproteobacteriaRF32CAG-977UBA2903
TH58	MGYG-HGUT-00507	1876051	22.4633	20	2329	49	1.1578	d__Bacteria;p__Proteobacteria;c__AlphaproteobacteriaRF32CAG-977UBA2903
TH62	MGYG-HGUT-00507	1871699	22.5178	20	1711	24	0.888711	d__Bacteria;p__Proteobacteria;c__AlphaproteobacteriaRF32CAG-977UBA2903
TH74	MGYG-HGUT-00507	1876051	22.5002	20	2325	33	1.24277	d__Bacteria;p__Proteobacteria;c__AlphaproteobacteriaRF32CAG-977UBA2903
TH55	MGYG-HGUT-00508	2000386	20.4044	19	947	7	0.452663	d__Bacteria;p__Firmicutes_A;c__ClostridiaOscillospiralesCAG-272CAG-724;s__CAG-724__sp003524145
TH58	MGYG-HGUT-00508	1997321	20.1898	19	1022	12	0.484199	d__Bacteria;p__Firmicutes_A;c__ClostridiaOscillospiralesCAG-272CAG-724;s__CAG-724__sp003524145
TH62	MGYG-HGUT-00508	1997444	20.2211	20	769	10	0.373277	d__Bacteria;p__Firmicutes_A;c__ClostridiaOscillospiralesCAG-272CAG-724;s__CAG-724__sp003524145
TH74	MGYG-HGUT-00508	1998349	20.0803	19	922	11	0.44837	d__Bacteria;p__Firmicutes_A;c__ClostridiaOscillospiralesCAG-272CAG-724;s__CAG-724__sp003524145
TH55	MGYG-HGUT-00509	1316319	20.9032	20	2056	36	1.49447	d__Bacteria;p__Elusimicrobiota;c__ElusimicrobiaElusimicrobialesElusimicrobiaceae
TH58	MGYG-HGUT-00509	1316319	20.9152	20	2253	47	1.56884	d__Bacteria;p__Elusimicrobiota;c__ElusimicrobiaElusimicrobialesElusimicrobiaceae
TH62	MGYG-HGUT-00509	1316319	20.9402	20	1673	28	1.20989	d__Bacteria;p__Elusimicrobiota;c__ElusimicrobiaElusimicrobialesElusimicrobiaceae
TH74	MGYG-HGUT-00509	1316319	20.9995	20	2121	27	1.59095	d__Bacteria;p__Elusimicrobiota;c__ElusimicrobiaElusimicrobialesElusimicrobiaceae
TH55	MGYG-HGUT-00510	2336581	20.1885	19	1135	9	0.476679	d__Bacteria;p__Firmicutes_A;c__ClostridiaOscillospiralesRuminococcaceae
TH58	MGYG-HGUT-00510	2364217	19.9658	19	1142	12	0.457911	d__Bacteria;p__Firmicutes_A;c__ClostridiaOscillospiralesRuminococcaceae
TH62	MGYG-HGUT-00510	2274969	20.0816	19	858	19	0.352093	d__Bacteria;p__Firmicutes_A;c__ClostridiaOscillospiralesRuminococcaceae
TH74	MGYG-HGUT-00510	2347752	20.0639	19	1079	14	0.450431	d__Bacteria;p__Firmicutes_A;c__ClostridiaOscillospiralesRuminococcaceae
TH55	MGYG-HGUT-00511	1873574	20.1325	20	453	2	0.240503	d__Bacteria;p__Cyanobacteria;c__VampirovibrioniaGastranaerophilalesGastranaerophilaceaeZag1
TH58	MGYG-HGUT-00511	1925783	20.2403	19	516	4	0.263218	d__Bacteria;p__Cyanobacteria;c__VampirovibrioniaGastranaerophilalesGastranaerophilaceaeZag1
TH62	MGYG-HGUT-00511	1889091	19.9176	19	340	3	0.175058	d__Bacteria;p__Cyanobacteria;c__VampirovibrioniaGastranaerophilalesGastranaerophilaceaeZag1
TH74	MGYG-HGUT-00511	1880103	19.9128	19	436	3	0.228285	d__Bacteria;p__Cyanobacteria;c__VampirovibrioniaGastranaerophilalesGastranaerophilaceaeZag1
TH55	MGYG-HGUT-00512	1252801	20.4113	20	603	7	0.474217	d__Bacteria;p__Firmicutes_A;c__ClostridiaOscillospiralesRuminococcaceaeFaecalibacterium
TH58	MGYG-HGUT-00512	1263517	20.3815	20	658	12	0.477398	d__Bacteria;p__Firmicutes_A;c__ClostridiaOscillospiralesRuminococcaceaeFaecalibacterium
TH62	MGYG-HGUT-00512	1182779	20.9958	20	481	7	0.389168	d__Bacteria;p__Firmicutes_A;c__ClostridiaOscillospiralesRuminococcaceaeFaecalibacterium
TH74	MGYG-HGUT-00512	1258666	20.5314	20	668	7	0.520551	d__Bacteria;p__Firmicutes_A;c__ClostridiaOscillospiralesRuminococcaceaeFaecalibacterium
TH55	MGYG-HGUT-00513	1844991	20.0974	19	842	10	0.442821	d__Bacteria;p__Campylobacterota;c__CampylobacteriaCampylobacteralesHelicobacteraceaeHelicobacter_B;s__Helicobacter_B__fennelliae
TH58	MGYG-HGUT-00513	1828962	19.9442	19	949	9	0.48831	d__Bacteria;p__Campylobacterota;c__CampylobacteriaCampylobacteralesHelicobacteraceaeHelicobacter_B;s__Helicobacter_B__fennelliae
TH62	MGYG-HGUT-00513	1836608	20.0961	19	687	4	0.352552	d__Bacteria;p__Campylobacterota;c__CampylobacteriaCampylobacteralesHelicobacteraceaeHelicobacter_B;s__Helicobacter_B__fennelliae
TH74	MGYG-HGUT-00513	1843219	20.1683	19	897	5	0.479596	d__Bacteria;p__Campylobacterota;c__CampylobacteriaCampylobacteralesHelicobacteraceaeHelicobacter_B;s__Helicobacter_B__fennelliae
TH55	MGYG-HGUT-00514	2802350	19.7584	19	948	8	0.330294	d__Bacteria;p__Firmicutes_A;c__ClostridiaLachnospiralesLachnospiraceaeCAG-590
TH58	MGYG-HGUT-00514	2924012	19.8203	19	1052	12	0.346202	d__Bacteria;p__Firmicutes_A;c__ClostridiaLachnospiralesLachnospiraceaeCAG-590
TH62	MGYG-HGUT-00514	2856720	20.0291	19	722	5	0.245211	d__Bacteria;p__Firmicutes_A;c__ClostridiaLachnospiralesLachnospiraceaeCAG-590
TH74	MGYG-HGUT-00514	2901803	19.9209	19	872	12	0.294438	d__Bacteria;p__Firmicutes_A;c__ClostridiaLachnospiralesLachnospiraceaeCAG-590
TH55	MGYG-HGUT-00515	2775981	19.8669	19	1255	11	0.434765	d__Bacteria;p__Firmicutes_A;c__ClostridiaLachnospiralesLachnospiraceaeUBA2882
TH58	MGYG-HGUT-00515	2800536	20.0934	19	1446	27	0.4868	d__Bacteria;p__Firmicutes_A;c__ClostridiaLachnospiralesLachnospiraceaeUBA2882
TH62	MGYG-HGUT-00515	2770671	20.1007	19	953	13	0.329812	d__Bacteria;p__Firmicutes_A;c__ClostridiaLachnospiralesLachnospiraceaeUBA2882
TH74	MGYG-HGUT-00515	2793759	20.1392	19	1257	17	0.444348	d__Bacteria;p__Firmicutes_A;c__ClostridiaLachnospiralesLachnospiraceaeUBA2882
TH55	MGYG-HGUT-00516	1792946	21.221	20	4276	67	2.33688	d__Bacteria;p__Firmicutes_A;c__ClostridiaOscillospiralesCAG-272
TH58	MGYG-HGUT-00516	1785118	21.162	20	4623	70	2.40567	d__Bacteria;p__Firmicutes_A;c__ClostridiaOscillospiralesCAG-272
TH62	MGYG-HGUT-00516	1755377	21.4918	20	3280	57	1.79204	d__Bacteria;p__Firmicutes_A;c__ClostridiaOscillospiralesCAG-272
TH74	MGYG-HGUT-00516	1796182	21.3511	20	5039	90	2.7559	d__Bacteria;p__Firmicutes_A;c__ClostridiaOscillospiralesCAG-272
TH55	MGYG-HGUT-00517	2612851	20.155	19	1671	20	0.612626	d__Bacteria;p__Firmicutes_A;c__ClostridiaOscillospiralesRuminococcaceae
TH58	MGYG-HGUT-00517	2608495	20.1432	19	1711	14	0.621699	d__Bacteria;p__Firmicutes_A;c__ClostridiaOscillospiralesRuminococcaceae
TH62	MGYG-HGUT-00517	2600344	20.1485	19	1246	9	0.461093	d__Bacteria;p__Firmicutes_A;c__ClostridiaOscillospiralesRuminococcaceae
TH74	MGYG-HGUT-00517	2603223	20.1189	19	1607	16	0.607785	d__Bacteria;p__Firmicutes_A;c__ClostridiaOscillospiralesRuminococcaceae
TH55	MGYG-HGUT-00518	1495155	20.1493	19	750	6	0.491722	d__Bacteria;p__Firmicutes_A;c__ClostridiaOscillospiralesAcutalibacteraceaeUBA737
TH58	MGYG-HGUT-00518	1517341	20.7709	20	742	10	0.463442	d__Bacteria;p__Firmicutes_A;c__ClostridiaOscillospiralesAcutalibacteraceaeUBA737
TH62	MGYG-HGUT-00518	1378878	20.3212	19	520	3	0.372912	d__Bacteria;p__Firmicutes_A;c__ClostridiaOscillospiralesAcutalibacteraceaeUBA737
TH74	MGYG-HGUT-00518	1494714	19.9954	19	651	11	0.424897	d__Bacteria;p__Firmicutes_A;c__ClostridiaOscillospiralesAcutalibacteraceaeUBA737
TH55	MGYG-HGUT-00519	1498992	20.3605	19	1201	17	0.782392	d__Bacteria;p__Elusimicrobiota;c__ElusimicrobiaElusimicrobialesElusimicrobiaceaeUBA1436
TH58	MGYG-HGUT-00519	1498992	20.3069	19	1326	17	0.827022	d__Bacteria;p__Elusimicrobiota;c__ElusimicrobiaElusimicrobialesElusimicrobiaceaeUBA1436
TH62	MGYG-HGUT-00519	1498992	20.6701	19	982	11	0.61995	d__Bacteria;p__Elusimicrobiota;c__ElusimicrobiaElusimicrobialesElusimicrobiaceaeUBA1436
TH74	MGYG-HGUT-00519	1498992	20.2649	19	1363	7	0.889598	d__Bacteria;p__Elusimicrobiota;c__ElusimicrobiaElusimicrobialesElusimicrobiaceaeUBA1436
[truncated: 15,556 more rows]
