# Supplementary material for: Metagenomic analyses of 7000 to 5500 years old coprolites excavated from the Torihama shell-mound site in the Japanese archipelago
Source: PLoS One. 2024 Jan 24;19(1):e0295924. doi: 10.1371/journal.pone.0295924 (PMC10807776; doi:10.1371/journal.pone.0295924)
Supplement: S8 Table — (XLSX) [file pone.0295924.s009.xlsx]

## Sheet: S8 Table
S8 Table. Alignment to a salmon genome
Sample	Average reads length (bp)	Median reads length (bp)	Number of reads	Number of reads (PMDS≥3)	Coverage% (1<x)*
TH55	20.2	19	2510631	23473	0.9928
TH58	20.2	19	2234862	23341	0.8907
TH62	20.4	19	1943007	20407	0.7837
TH74	20	19	2438245	21138	0.9422
*Using deduplicated reads
