# Supplementary material for: Metagenomic analyses of 7000 to 5500 years old coprolites excavated from the Torihama shell-mound site in the Japanese archipelago
Source: PLoS One. 2024 Jan 24;19(1):e0295924. doi: 10.1371/journal.pone.0295924 (PMC10807776; doi:10.1371/journal.pone.0295924)
Supplement: S9 Table — (XLSX) [file pone.0295924.s010.xlsx]

## Sheet: S9 Table
S9 Table. Alignment to a red bean genome
Sample	Average reads length (bp)	Median reads length (bp)	Number of reads	Number of reads (PMDS≥3)	Coverage% (1<x)*
TH55	19.7	19	627826	4750	1.1
TH58	19.7	19	576772	4951	1.03
TH62	19.7	19	506792	3698	0.91
TH74	19.7	19	579565	4241	1
*Using deduplicated reads
